# Supplementary material for: Transcriptome Analysis of the Octopus vulgaris Central Nervous System
Source: PLoS One. 2012 Jun 29;7(6):e40320. doi: 10.1371/journal.pone.0040320 (PMC3387010; doi:10.1371/journal.pone.0040320)
Supplement: Table S2 — Contigs with length less than 200 bp. (TXT) [file pone.0040320.s005.txt]

>NODE_50914_length_85_cov_30.329412
CTTTCGTCACACTTCTGTGACCTCATCAGTCATCTTTTGCTTTTTTTCTTTCTTTTTGTGTGTGTCTCTCCTTGCTATTGTTCAACCATTTGTGTGTGTGTGTGTGTGTGTGTGT
>NODE_116442_length_105_cov_16.838095
CACATTCGCACTCACTCTCGCACACACTTACGCACATATTTAAAACCATACAACCACACAAGCATTCGGCCATAACGAAGTCGACACACCTGTCATTGAGGAGTACACATTCGCACTCACTCTCGCACACACTTA
>NODE_112650_length_82_cov_13.121951
GTAACGATTCCACATACTCCTTGGCTGACACGTGGAGTCCTTTCATACTTTCCTCACTACTTGAACTTGTGTGTCGACGGACTTGTTGTAACCCTGGTCTTTTTGGGGATCC
>NODE_143850_length_116_cov_10.025862
AGGACACTACGCAGCCGTTTGCAATAATTTTTCAAAAGTCTCGGGGGTAGGGGTGAGGAGGAAGAACATAATTTCTTAGGCTACGTTTCATAAAAAAAAATAAATGCAGTTTGTGAGAACAATAAGATAGAATGGCAAGCAAAAAC
>NODE_113540_length_61_cov_11.098361
TTAAATGTATAGCTCATTGTGTATACTTTTAGAGTGATTTATTGGAAATGAAAAATACCCCAAAAGTATACACAATGAGCTATACATTTAA
>NODE_122699_length_126_cov_13.912699
TGGCACTATCATCAACTTCTTGTTTCACAGTCACATTTTCACTCTTTTTCTCTACATCTGTCTTAGCATCAACATTGCTTTTTCCGTTAACATCACTTTTTCCCTCAACATTGCTTTTTTCCTCGATATCACTCTTTTCTTCATTATCACTCTTTT
>NODE_60699_length_93_cov_11.741936
AAAAAAAAAAAAAAAATGCCCTGCTCAGCACCTAAAGAACGGATCCCTTAACTAGAACTAAAAGAATGGGTCCCTTAATTCTAAGAGGTAAATATTATCTCATTAATCTCTCTCTCTCTCTCT
>NODE_20421_length_69_cov_310.275360
AAAAAAAAGAGGAAGACATTTGAACGGCGAATTCTATACATAAACAGCCCCATGCTATCTTAGAAAAGAGAGAAACGCATACGCACGCATATATACACA
>NODE_142008_length_87_cov_12.333333
GCTCAGACTAAAAAAAGTGGCAAGGGGCACTAAATGAAAAACTAAAAAAAAAAATTGAAAAAAAATTGTGTGACATGGAAAATACAATACACAATAAATGAGAAAATAAGACGGGGG
>NODE_151857_length_86_cov_10.430233
GGGGGAGGGAGTTAAAGAAGGATGGCAGGCAGAGGCACAGGCAGCTGGATGGAAAAAGAAACATACAAATCAGGGAAAAAACAGACTAAAACGTAGATAACTGGAGAAAAAGGAAG
>NODE_43092_length_52_cov_12.557693
TAATTAAATGGGTGGCTAAGACACTTAAAAAACCTTACTGTCTAAACAGGTGTTTTAAGTGTCTTAGCCACCCATTTAATTA
>NODE_67849_length_136_cov_12.529411
TTATTATTGTTATTATTAATGTCAGACCGTTCAGTATTATCCGCTGCTGTCTGCATGTATTTAGAAATAACAGATGGCTTCTGATTTTAACATGAAACTGATTCAACTGTTTAGTAGACAAAAACACAGAATAACAATAATAATAATAATAATAATTGCCTTTTAT
>NODE_27453_length_72_cov_10.541667
GCAAAGTCTGTAACAGGCGAAAGGATAAATTTCGAAGGGGAGATCACGACGGACGTCATGTTCAATGGCAAAACAAGAAAATTAAAATTGTTTATTGTGAAA
>NODE_49215_length_108_cov_17.870371
TTTTTTTTTTTTTTTTTTTGTTGTTGTTCAAGAGAACATTTCAAGACAGAGAAATATTCTTTTCTACTCTAGACACAAGGCCTAAAATTTTGGGGGAGAGGGCCAATTGATTAGATCGACCCCAGTACACAACTGGTA
>NODE_142603_length_102_cov_11.843137
AGAGTAGAGAAGGACGAATAGAGTGGCGGGAGGGAAGGAAGACACAGACAGAAAGAAAGACGGGAGATAGAGAGAAGGAGAGAGAGAAAGAATAAAATAAATTAGAAAGAAAGAAAGAAAGAAAGAAAGAAA
>NODE_123526_length_93_cov_10.967742
ATTTTCCTGGTTGCCTTCTGACTGAGCTTTATCATTTGATGATTAAGGCATATTCAAAAGTTGAATGGTAAATGAAATTACATTGCATAGATTTTGCCTAGTTTTAGAAATTATATAACTATT
>NODE_98106_length_168_cov_11.261905
AATCCCCGCCGCTCCTATCACCAAATCCCTTTGGACTTCATGTGTAGAATCGGTCATAGAATTTATAAGGATTGTCTACGACATTTTCCCCACTCAGAAACTGATCCGTGTTGTTAGTGGAGTCCACTCATTGAATACATGGACTCAGAAGGACCAAGGAATGCAGCAGGTGATGATGTCACTGGCTCCTATTTGGCC
>NODE_16502_length_126_cov_260.952393
TTTTTTTTTAATTTTTGCTCTGTATTTCAAGGAAGTAAAAATAAGAGGCTGCTATTAAAAGCTTGGTGTTCCAAACAGATAATTTCCCTTGGCATTACGATCGTTTGAGATGAAATACTCAGTCCAAAGTCGTTTGAATATATCCCTCGTCACCAC
>NODE_156198_length_91_cov_14.879121
AGATTATCAAGCTGAGAAGAAAGACATAGTGACATAAGCTAAAGAAGAGAAATGATAAGTAAAAAAGGTATAGAAAGAAAGAGAAAAAGAAAGGCAGGAGATATAATATAAAAGATAAAGT
>NODE_121745_length_79_cov_11.367088
GTTTGAGGAAGACGCTTGGGACTGAACCTGGAACCATGTGGTTTATCAGATTTGCTTCAGCTGATGACTCAGTAAATGAATTAATATTTGAATAAATACATATGATGGC
>NODE_103245_length_117_cov_10.811966
GGCTGGAGTTGGTTTTATGGTGTACAGGTTCCCCACCTGGATGGGAAAGATAGGAGGGAGAGAAAGTTGTCCTGGAAGAGTACAGTGGGGTTCGCCACCACCCCCCTGCTGGAGCCGCATAGAGCTGAGGTGTTTTGCGCTCAATAA
>NODE_138140_length_99_cov_17.787878
TATATTCGGAATGGCTGGCTGGGGGTGGGGTGGGGTGAGGCTAAGGAGGAGGAGGAGGAGGACAAGGATGAAGAAGCAGTTTGGTTGAGGGGAAACCCATTTTTGATTTCCACACACACACACACACAC
>NODE_71318_length_68_cov_125.294121
CCAAGGTGCTACACAGTGGGACTGAACCCAAAACCAGGTGGTTGGTAAGCAAGGTGCTTATCACACAGCCACTCCTGCACCTATGTGTGTGTGTGTGT
>NODE_148781_length_137_cov_13.240876
GCAGAATTAAAAGGACTTCGTTTGGAGAAGTATGCGTCTGTGAGTGTGAAAAATTTGGTAACAAGACATGAAGGAACCGCAGAAGAAATAATCCTGTATCTGCGCGCGCGCGCGCATGTGTGTGCGTGTGTCATCCGTTACGTTTGAAATGTTTAAAAAAATCTCCA
>NODE_106367_length_88_cov_11.613636
GTATATGTGTATATATTTTAGGGTATGTGTTTGTGTGTGTGTCTTGTTTTCGATGTAAGATCGAAGTAGCTATCTAGGACACAAATAAAGGAGTTTCCTTCTCATACAGGAAAAGGTT
>NODE_49424_length_94_cov_40.627659
AAAGACACACACACAAACACATATATATATAAATATACACGGTAGGCTTCTTTCAGTTTCCACCTACCAAGTCCACTCACAAGGTTTTGATTGGCCAAGGCTATAGTAGAAGACACTTGCCCAA
>NODE_16657_length_115_cov_77.565216
ATACTGTATTGATTGGCGGTGGTGTTGGCAACAGGGAGGAGGTGGGGTGGGAGATATCTAAAAGTTTCAAGGACAGAAGAGTTATGGAAAGAGGAAGGTGGGTGGGGGTGGGGTGAGAGATAGGAACGTCTATCCAACTATCCAT
>NODE_108553_length_86_cov_12.139535
TGCTTCTTTTAAAAATTTTCATTTGACTTTCTTACTGGTTATTTTCTGGCTATGAAAACGCTGGTTTAAACATGTCGACCAGAGTTGGATAAATTCTGATGAATAACTAGTAAAAA
>NODE_60736_length_62_cov_115.016129
GGGTAGCAAAGCCCAGCTGGAGGAGGTCTGGGAAGAAGTTGACCATCTAAATGGTGAAAACTTTAATCCTAAGACCTTTTTCAAGCTACATG
>NODE_129729_length_90_cov_21.088888
GATGATGATGATGATGATGATGGTGGTGGCTGCACTTGTACTTCTTCTCCACGTTGCTTCTGTTGTAATTGAAATTCTAATCGTTGCTGCTGATGTTGTTGTTGTTGCTGTTGTTGTTGT
>NODE_74973_length_107_cov_11.214953
ATGCAATAGTTATAAGAGAAATAAATCTCAATATCATTGATGCTGTTGTTAAAATTCATGAAGCAAAACGTTTCATAGCTTCCTTGACTTGTGCAAACACTCCATCCACTGTGTTGTTAGAATCAATATTAATAACT
>NODE_58127_length_137_cov_13.598540
GTCTTCTGTTGACTGGTGTAAACAATGTTTTGCACTTTCAAAATTTGGGTCAAGATTAAGAGCATCTTGCATGTCTTTGATAGCTTCATCAAAGTAACCAAGCCTGTAATGAATAAGTCCTCGGTTATAATAGGTTACTGGAAGTTGAGTATGATCTAAACCTTTTG
>NODE_146978_length_132_cov_22.454546
ATTATTATTATTATTATTTATTTATTATTATTATGAGCTGACTGAAATGTTTAATGGTATTTCATCAGTCTTTAGGTTTGGGGGTTCAAATTCCACCGAAGTCGACATTGCCTCACATTCTTTCACGGGGCCCGATTAAATAAGTACCAGTTGCGCACTGGG
>NODE_133081_length_83_cov_10.879519
TATATATATGTATGTATGTATATGTGTGTGCATGTGTAAAATCAGGGACTAGATTAATGAAACTATATTTTTGCCTACCCCACACTTTTCTTTTTATTTTAATTGAACCGCAG
>NODE_58974_length_67_cov_20.119404
GTGCACTGTATTTAGTAGGGAGTATTAACAATGAAAATTATTAATAAAGATGATATCAAGATATAGCAACTGAAGTAGTCACTAATGGAAAGAATGA
>NODE_122748_length_65_cov_12.538462
TGTGGGTGAGAGAGAGAGAGACTGGATGGATGGATGGATAGATAAAGTAAACTTTGATCAGATGATCATATTAATCCATAAGAATAAAGAAATCT
>NODE_17141_length_110_cov_12.427273
TAGCAAACGTAGCAAGAGAAGAAACAAGTGTAGCAAAAGAATGAAAAGTAGCAAAAGCAGAAGCAAAAGTAGAAAAAGAAATGAAAAAGTCGCAAAAGAAGAAGTAAAATTAGCAAACGTAGCAAGAGAAGAAACAAGTG
>NODE_35252_length_149_cov_44.456375
ACACACACACACACACACACACACACTAATCAATGTATACAGTATTATAGATCCCTTACAGCCGATTTTACCGATTGGTTTTGCACTGCATATTAGATGGCAGTATGGTTGCATAACACCGTGTGCAATATGTTGGTGTGCGTGTGTATGCATATAGATATATATGTATAAATGTGTGT
>NODE_140567_length_168_cov_10.696428
AATTGAAATGATATTCAGTAAATATTTTTGCCCTGTCAGTACTGATGAATGTGGGGAATCATTTGTAAATAAGCAATAACATATTAGTTAATTTTTTTCTTTCTAGCTCACTATTAGTGCATCGAATAATTTTATACATGAATGAAATGGAGAAAAGATGATGGCAATATAATTCTATATGATGTAGTTCTAATCAAC
>NODE_97068_length_67_cov_19.537313
TGCCCATCTTTTATACCAAGACAAAACAATTTACATAACATTTTCAATCAGTTAAAAATCAGAAGCCATGAGTGTCACTATCTGCTACTGCATCAGG
>NODE_123937_length_107_cov_17.859814
TTTCATTGCTATTGCAACTACTTGTTCATTTTATTCATTTGTTTCATAAAATATAATTTCATCTAGCACAAAAAAGAGGCTTCATTGAATGAAATTTTAATTGTTAGGGTTTTTTACAGGCAACTTGCATTTGTGTT
>NODE_3567_length_106_cov_3773.556641
GTGCTTTTTCAAACATGCCATCCTTCGCACCTTATCTCACTCCTGAGCAGGAGGCTGAACTCAGGCAGATTGCTGCGGCTATTGTAGCCCCTGGCAAGGGAATATTGGCTGCAGATGAGTCTACTGGTTCAATGGG
>NODE_147532_length_63_cov_14.031746
GGGAGAACAGGGAAGAAAAACAACCATTGAAATAATTCTGATCAAGAAACGTAAGGGAGACAACTTTGAAATTTAAATTAATTACAAATTATG
>NODE_93046_length_98_cov_10.591837
TGAAATATAAATGCCTGGGTAACTTAAAAGGTTTGATATCTGGGTGGTTTATCTCAAGCTGTTTACGTAACCATTCAAACTCGCTGTATCGCCTGCGTGACCGGCTTTTCGATAAAGAATAGGACAGA
>NODE_117763_length_85_cov_10.988235
GGAAAGGTAGCTGGTTGTTAAGTTGCCTCAATTCAAAGTACATGGAGAATCCCACTTAAAAAAGAAATTTTTTTTACTAAACCCATTATTTAACTCAAATTTACAGCTCTGTCAC
>NODE_59757_length_89_cov_37.764046
GCTGAAGGGAATCTTAGTTTTCATTTTAATTATTGCAGCTGGTCTTTCCTGATTCCCCTTTTGGACATATCCACAAGGACTGGTTCTATTCTTAATTCTACAAAGTAAATTACAGAAGA
>NODE_111739_length_87_cov_14.126437
TTGACAAGGGCATCGTGTTCGTATATTTCACATCAAATTTGGTTATAAGCTGTGGTTTTACAGATGAAACTTCAGATTCCTCACATCTCTGGTTATAAAAGTGACTTGTTAATGTAG
>NODE_117701_length_65_cov_34.200001
CCCCAGACATATAAAAAAAAATAAGAAAAGAAATATCCAAGAGTCAAATGAAGCATTGAGTCACATTCACTGCCATCAATTATTCCCACACCAAC
>NODE_22048_length_66_cov_30.272728
TCCATCTTTATGTTCTGAGTTCAAATTCTGCTGGGGTCAACTTTGCCTTTCATCTTTTCAGGGTCAAATAAAATAAGTACCAGTTGAACACTGGAG
>NODE_136247_length_79_cov_10.835443
TCCGATCTCAGCAAACTGGCAGAAATATGGGGCAAAATGCTTAGCGGTATTCCATTCGTCTTTATGTTTTGAGTTCAAATTCCACCGAAGTCAACTTTGCCTTTCATCC
>NODE_119652_length_118_cov_18.355932
TTAAACCCCCCCCCCCTGCTCCTCTGAAAGAAATTACATAGAAGAAGAAAGAAGACAAGAAAGGAAGAAAAAGAAGACGACGACGACGACTTGGCTACTTTTCTGTAAATGTGAAAAACAATTTACTGGTTAAAGGGAGAAAAACAAA
>NODE_115677_length_73_cov_13.808219
GCATGCATAGATAGATAGATAGATAGATAGGTAGGAACTGTATGCATGCATGCAGATTGTGTACTTATGGACTGATTAGTGTGTGTGTGTGTGTGTGTGTATA
>NODE_149307_length_68_cov_10.250000
CTTAGGTTCAATTTGGTGATGATGCTTTAGTATCATAAAATGGTTTTATGATTGCGCTTACATGCATGGATGCATGTCTCCAAACGTACATACACACG
>NODE_99918_length_74_cov_10.189189
CCAGAGAAGTTTGGGTGTCTGCATTTCAAGAAACATAGAACCTCCTACATACTTGAGAACATCATGTTTAGTTTCACTAATCCTATCGGCTTTTTCTTTTGCAC
>NODE_157727_length_97_cov_12.711340
TCTGCTTCAAATTCATATTTTATATTAAATTATTTTTTGAAATAAATAAATAAATAAATCTAGGTACTTTATAAGTTAGCAATGTAGATATAAATTGAGTTTGCAATAGTGGATTGGTTGCTGCATA
>NODE_141762_length_99_cov_10.515152
GAAATCCATGTGGTTCAGTACCCACTTGGAATGGGTCTTAAAAAGTCGAGTTCAAATTCTTTGGCTATGCAACTGGATTCGCAAGGAAAAATCAAGTACGATGCAATCGCTAAACAGGGTCACGGTAAG
>NODE_27307_length_136_cov_41.595589
TGTATTGTTGTGGTTCTTGGAAGTAATGTTAGCTGTTGTTGTTTTTTTTTTTTCAGTATTTTAATCGTATTTTATTAAATTGTTGTGATCATTATTTGTTACTGTTGCCGCTATTGTAGTTTCTTCTGGTGTTGTTTGTATTGTTGTGGTTCTTGGAAGTAATGTT
>NODE_5127_length_74_cov_15.135135
GTGGTACAAATGTCTTGTTTTCATAAATTTTGACTTAAAATCTTCCTCCAAACCTTAGTCACAATTTATGTTATTAACACTAGCTTAATGATAACCAAGTTATT
>NODE_85769_length_55_cov_15.345454
TAAGTAGTAGGCTTACAAAGAATAAGTCCTAGAGTCTATTTGTTCGACTATAGGTAGTGCTCCAGCATGGCCACAATCAGATGAC
>NODE_146821_length_82_cov_16.670732
ATGGAGACATTCTTGCCGTTCTCAATGGTAACAGCAACATAAATAATATGAATCCAGTGGAAACAACCACGGCATCCGCGTGCACACATCAATATTCACATATACATCCACA
>NODE_58114_length_155_cov_12.503226
ATCATCATCATTATTATAAATTGTTTTTAGTAAAAAAAATTCATTTTTCAGTTTTGGAGTAAATATTTCTGTATATATACTTTAACATCTACACATCCTGCACACCTGTTGTTGTGAAGGAGGAAGTGGAACCGTGCTTTGTCAGAGAGGCAGACTGAGAGAGAGAGAGAGAGAGCGAGAGAGAG
>NODE_87468_length_65_cov_34.646152
TGAGTGCACAGCTATAAGTAGCTGCAGTATCCAAGTTCATCAAATAAATTCTTTCCAATCTCCAACCCGATGTGAAAGCTTTGAAGATATTTTTT
>NODE_102450_length_86_cov_23.930233
AATTTATAGACAGTGCGTAGATGGCAAGTGGATAACATAACGAATCTGAATTTGTACTTTAGTAAATAAATGAAAAATCTAGAATTAAACACGGGTGGGCACATTTTTAAGGTTCC
>NODE_47328_length_122_cov_59.319672
TGTGTGTGTGTGTGTGTGTGTGTGCAATTTAGCATTAGTGCATTCAATGTTTGTGTTGAGAATGTGTGTGTGTGTATTTTAGCAATTGTATAGTCTGTATGTGTATGTATGTATGTAAGCAATGTGTGTGTGTGTGTGTGTGTGCATTTTAG
>NODE_135963_length_111_cov_11.882883
GTTGCTGTTGGTAATGGCATCGATGTTGTTGATAATGATGATGGCATTGGTAGTGGTGGTGGTGGTGGGACGGAGATATAAGGACAACGTTCAGCGGTGGCAGGTTGGGGTTTCGAACCTTTCCAGGTGAACGGAAGAGAT
>NODE_133429_length_81_cov_19.802469
ATTTCAAAAGGTTTATATGATGCTTATAATTAACCCTTTTGAGACACATGGTGTTTTGGTATGTGTAGCAGTGGCGGTTCTTCTCTATGGGCTGCAGAGCTGCAGACCCCC
>NODE_84219_length_86_cov_39.255814
TCAAAACAGAGACTGAAAGATTTTTAATTGAAACACAAGACAAAAGCTTCCCCATCAGAAATTACCAAAAGTATGTAATGAAAAGAAACAAGTAACTGCAGAATATGTGGAGATGG
>NODE_73335_length_131_cov_34.908398
GGTGTTGATAATCAATTAATCCCCTTCTCCTCTTTTCAAAATTCTTGGCTTTGTGCCGAAATTAGAAGTAATTATTATGAAAGGTGATGAGCTGGTACAATCATTAGAGTCTTGGTTAAAAAAAAAAAATGACTTATTTTTTTTTTTTTTTTTTTTTTTTT
>NODE_125298_length_69_cov_10.782609
GGTCGAGGAATGTTCACTTTGTCTAGTTTCCATCCGTTACCTACAGAAGCCCTTCCGATCCCGAAACTATGCCTGACCGGGAAAGCTCCACCTCGCAAC
>NODE_138414_length_119_cov_17.218487
TATCTTTTATTCAACTGCAGAGGTTTCTACAAGACATCTGAATTACCTTACTTCTTTTTGTCTTTCCTTTCATTTTTGTCCATAGAAAACAATTGTAAAATTTGATTGGAGAAGTAAAAAATAATAATAATAATTATAATAATAATAAT
>NODE_110176_length_57_cov_24.964912
ATTCTGATTTATCTGCAGGACATTCCCAGGTTCCATTGCGGAAGCATTGACAATTGTAACGGAAACAATCCAAAACAAAAGAGAATG
>NODE_144567_length_68_cov_12.852942
TAAAGAGCTGCTGTGAAAGAACATTGGACGTTGTAGTAGTGGTACAAAGAGTGGACACAGTGTGATTTGTGGACCAGAGAGTTGTAGTGTGTTGTTGG
>NODE_13591_length_159_cov_541.628906
GCACCCGTCACGCTGCTGCGAACATCTCCGACTCCTTGGACAGCCGATTGTTTTGCTTCATTGAATGCAGATGTTGCACTCTTTTGTGCATCGCTCACAGTGCTGCTCACACCTCGGCGAATATCACTGGCTCCCTGCACCGCAGATTGCTTTGCTTCGTTGAATCCTGTGACTGCACTTTTCTGTGCA
>NODE_135196_length_63_cov_14.126985
CCCCATGACAAAAAATTTCAAAAGAAAATGTAAACATTTAAAAATAAAACCAATACCATTGTCAATTTTATAACATGCCAATTGGCAGTAACA
>NODE_121609_length_113_cov_22.867256
AAGACATTTTGTCTGGCACTAACCGGTTGTAACTCACTGTCACAATAACATTTTGGGCATAAGACCAGAAATTTTGAGTAAACGATATTGGTCGATTAAATCGACCCCAGTATGTCACTAGTACCTTTTTTTTAAAAAAAAAA
>NODE_151744_length_65_cov_12.938461
AATGCATATAAAACTGAAGAAAGATATCTATATAATTGAACATGTGCTATGCACAAATTACTATGTAGATATCTTTCTTCAGTTTTATATGCATT
>NODE_57974_length_102_cov_32.490196
ATTATTATTATTATTATTATTGTTATTATTCTCTGTCCTTGTGGCAAATAAATGAAATCATCATTATTGTTGTTGTTGTTAACTTGGGTTAACCAACAAACTCTGCATCCTTATCAGAAAACCAATGATACC
>NODE_30183_length_86_cov_117.395348
ATGTCTTCTCTAAAGGTTTCATGCAATCAAAGTCAACTTGCTGATTTCTATGGTTGACTAAAATTCAATCACATGAACCATCAGGCATTTAACATGTACAATCCCGTCCTCCCACA
>NODE_86981_length_66_cov_12.500000
ATGGTGAACAAATGTTAACATTTTACAGGATGAAAAGTAAAACGTGTCAAAGCAGAGATGAACTGATTTAAGCCAATGGTCAGTCAATGCTGTCTA
>NODE_69250_length_144_cov_74.708336
TGATGATGATGATGATGATGATGATGATTACGACGATAATGACGACGACGATGATAATGGTGGTGATGCTGATAATGATAATGATAAATATAATGATGATAACGACGATGACGATGACGACTACGATTACGATAATGCTGCTGCTGATGATGATGATGACGACGACGACGACGA
>NODE_108967_length_95_cov_10.031579
TGTACAGGTACCTCAGCTAGTACCACAACTACAACAAGTAACTATACAACCAAGACTTTCATTGCTCCGTCTACTTCGAGGGACAAAAGTGGAGAAAATATAGAAGGTTCTAGCAGCAGCGGCGG
>NODE_93107_length_130_cov_40.146152
AAACAATCTTAGAACTTATAAAGGATAGTAATAATATGGTTTCAAATTTTGACTCAAAGCCAGCATGTCTGAGGGAGGGGTCAAGTTGATTACATTCACCTCAGTGCTAAACTGACCCTTGTTTGATCAACCTCAAAAGGATAAAAAAAAAAAAAAAAAG
>NODE_130287_length_149_cov_14.201343
TTTCTTTCTTTTTTTTTCTTTTTTTTTTTTCATTTCTGGTTGTATAATTAATGTAGGCAAAACACTTAACGGTGCACCCAGCTCTGTACTGCCAGTCATCACTCTCTCTTCCTTCAGCTACTTTCTATTTACATCCATCACCAACACCACTTCTGTTTATCTTTGATCACTTCTAAATC
>NODE_71915_length_58_cov_30.586206
TCTAATGAGTAAAACAAAAGAGAACAGTAAACAGCTGAGCGTCAGCAGTTTACTGTTCTCTAATGAGTAAAACAAAAGAGAACAGTAA
>NODE_71003_length_110_cov_10.672728
GATCGTAGTTGATTTCATAAACATTTTAATGGTGATATTAATGTCTGGAGTTAAAATATGCTTTAGTATAGACTGTTGGAAGTTCAAAGTTCCAAAATGAATCACCTGAGAACACTATTTATTGCATATCTAAAAAAAAT
>NODE_157832_length_63_cov_10.460318
GACATTTCATTCATCTTCACATTCTGAGTTCAAGTCCCACACAAGTCAACTTTACCATTTGAGAACTGAAGTTGATGTAATTGATTTACTCTC
>NODE_134539_length_143_cov_33.790211
CCTATAATAGAAAGGATTATTATTATTATTGAAGGTGGTGGGCTGGCAGAATCATTAGCATATTGAACAAAATGCTTAGCGGTATTTTGCTCATTGCTACATTCTGAGCTCAAATCCTGCTGAGGTTGTCTTTGCCTTTCATCCTTTTAGAGTCAAGAAATTAAGGACCAGTT
>NODE_82253_length_53_cov_47.037735
GAAGATAAACAACATTTAGGTTAAAACATATTTCTATATTTTGGGGTAAGTACCCCCTCTTCAGGAAAAACTTGGAGCAGAGC
>NODE_4653_length_152_cov_12.677631
TTTTTTTTTTCTTAAAAGTAATTTGTTTCTCAACAATGCCGTTAGAAATCAATAAAATTTTATTTGTTGTTGTTGTTGTTGTTGTTGATAATATAGAAGGTGTGGTGATTTGAGTGCATCCGCACGCCTATGCGCACGAGTGTGAGTGAGTAAAGAGAAAGAAAGAAAGAGAGAGAGAGAGA
>NODE_41820_length_60_cov_23.116667
TTGAGATGCTTTGTGTTTCTTTCAATTAATCTTAAATATAACAAAGAACTTAAAATAACCTAATTATCATTCAGCTAGTGTTAGGAACAT
>NODE_17060_length_120_cov_117.883331
AAAAGAATTGAAGGTAAATGCTAACATGAATTGTAAAAGCAGGAATCTCATATATTGCATCACTTGCCCAGGGTGTGATGAATACTATATTGGGGAAACAAAAACAAAATTAACCAACCGAGTTAATGTACATAGACACCAAATAAAAAA
>NODE_79997_length_88_cov_11.386364
CGTTTGTTAGTAATTGTTGTTTTTATAGTTTCTGTCCTATTATTTGTGTATCACAGGCTGCTTGCTGGTTTAGAGCTTGGGGGGTAATTTTGGCTTTCTTTCTTTTTTTTTTTTTTTT
>NODE_138799_length_73_cov_17.698629
GGTGCCCACCTTTGACCTTAGCTAAAAAAAAAAATTAAACAATAGGAAATAAAACATTATTATTATTATCAATAATTACTGAAAGCATATCTTAGTGAATTTA
>NODE_111311_length_71_cov_22.577465
AAACCCCTGAAGAAAGAAATGCTACAGAAAACAGGTGCCAAACTGCCAGCCTGTATAGGTGAATATATATATCCAATTCTTGCACTGGAAATGCCATCAGG
>NODE_139619_length_112_cov_11.839286
ATTAGTGATTTGATGTCTGGGTAAAAAGATGTGATTAAATATGAGTGAATAAGTGAAGTTAAGTGAATGAAGGAATGAAGGAATAAGTAAGTGAATAGGATGATTAAGTCGGAGAAAGAGTTAGGAATACAAAAAAAAAAAA
>NODE_130786_length_76_cov_17.828947
TCAATCAACTGTTTCATGTGAATGTCTTTATAACTGTTCAAGCTACATGGAAGTGTTCATATTCATTTCCAAAATCGAGATGAATACCAACACTTCTATATGACAT
>NODE_17366_length_148_cov_748.986511
TGTGTATGTGGTGATTATTTATCACTGTTAAGGACAATGGCAGTCCTGCTACTGTATTTTTAAATACAATTGTTGAGTGAGTTTGACCAAATATGGACAATTATAGCCTGTCTCCTTAATAGCCAGACGAACACACTCATCACACTCACTGATACACACATTCTCTCATACAACTCAA
>NODE_149078_length_76_cov_10.842105
GGTGTGTGTGTGTATGTGCACGCATGCACGCATGCATATAGTCATTTTGTTTATTCTACAGTTGTATTTGACTCATATAAAGTCCTCTTGGGACTTCTGGTCTCCT
>NODE_157168_length_83_cov_11.566265
CTGGGATACTTTTCGTAAAATGTGTATCATTTCTAGGATTGCTAGCTCCACTTTTAGAAGCATATGGCACAATTATTCTTTTTTGTGGATCATCTCCCCATGGAGCTAAATTG
>NODE_159010_length_69_cov_13.000000
GTGAACTGCGTTCTCTAAGGCACTTTGTGTGTATTTAGCACTTTAGATATTTTCATACGAAACATTACATAACAGTGTATTACACATTGATCTAGTTGA
>NODE_87151_length_80_cov_12.362500
TGCAGACTTTTGTCACCCTCTATGCCAGTAAACCGTAGGGAGAGGAAATGATAGCTCCACTCCAAATGGAAGGAGAAATTCAGAAATAGCCCCACCTCCAACTCGAGGGA
>NODE_157796_length_100_cov_10.250000
ATGTAGTAAGAAGTTTGCTTCTTAACTGCATGCTGCTGTATTCAAACCTACTGTATAACACTCTGGGTGAGTGTCCTCTACTGTGACCAAAAGCATTGCAAGTGGATTTGGTAGATGGAAGCTGAAAGAA
>NODE_155570_length_62_cov_13.548388
TGGGCCCATTTACACAAATGCCTTTTCTACACTCACTAACCTTTTGAAGAATTTACTAAGAAGCAGCATTTCCTTCTTGATTCTTTATTTTT
>NODE_105563_length_79_cov_10.379746
CTAACCACATGGTTCTGGGTTCAGTCCCTATGTGTGGTACCTTCAGTGAGTGTCTTTTTTTATAACCCCAGGCTAATTAAAACCTTGTGAGTGAATTTGGCTGGTGGAG
>NODE_124174_length_66_cov_12.681818
AAGTGGGCTGAGGAAATCAACATACAGTTCAATGCAAGAGAATTTGAAGCCCTATGCTACCAGCCGAATAACATGCAGACAGGATATACTGGCTCT
>NODE_101713_length_57_cov_14.491228
CGCTCACTCCAGCACTGTCCACTACTCTTACGGCTGGTCAATGTGTCGGTGGGATAATTAGAAGATGGTCTGTTGTCTCCATAAGAT
>NODE_145840_length_169_cov_16.414202
GCCCCATCTCATCCTCCTGAATAAGCTAAACACTCTCTACTGAGTTATTCAGCTATCTTAAAAACCATCCAGTCTATCCAACTTACTAATGCCTCCATTTACATTAGAACCTGCTGTTTGACACTGTCCTCCATGTGGAATGATTACACACACATTTTCCACCAGACCATTAAAACATGAATAAATGATCTTATTCTTC
>NODE_133980_length_76_cov_12.565789
GGCTGGATGGATTCTGAGAACCTTCAGAACACGAGATCAGGAAGCTACGCTGACACTTTGGAGATCTTTTGTGCTCAGCCATCTGGACTACTGCTCACAACTGTGG
>NODE_84836_length_142_cov_13.260564
CTTTCTCGTTATATAGTAAAAGAAAAAAAAATAACTACTATAAAAGTGCTTTACATTATTTTCAGTATGTTGCCGGCGACGACGAACGCATTTAGAACAATGACGATGTTTGCAATGGACGTGACGATAACGGAAGAGAAAATGATGATGGTAAGCTGACGATTATGACGAC
>NODE_113706_length_85_cov_14.094118
ATGCTAAAGATTTCCTCTCAAATAACGATGAAGTATCACTTTTTCTTCTTGATAAGAGAAATCTAAATGGAAAACCAGATTACAATACCCACACGAAATATCCAGAACAAGTGCA
>NODE_66663_length_63_cov_29.285715
ACTTTCATTTGAAGTGCTTTGTATCCTTGTAGAACTCAATGAAATTTATATATCACCGAAATAACAAGGATACAAAGCACTTCAAATGAAAGT
>NODE_558_length_55_cov_2389.509033
ACCTTTATTATATAAGATACTAGTAATATTATTATTATTATTTAGAATGCTTTTATCTTTTAGATTATGATATAAAAATGAAATT
>NODE_139076_length_119_cov_17.218487
TCTCCTTCAATATTTCTGACCCCTTAAGAATTCGAATAGTTAAATCATTCTAATTTACAGTTAGAACAAGTCTTTTATGAAGAAAAATGGTTACTAAACATCATAGGGCAAAAAAAACAAACCAACAAAAAAACAAAAAAAAAAAAAAA
>NODE_130256_length_71_cov_18.084507
AAAAAAAAACACACTAAGACAAAAAAACTGTCAAAGCCTCCACCAAAGCCAGTAACACCGACATACAACCTGTTCCAACTTCCTCCGGTAACTATGGCAAC
>NODE_119263_length_138_cov_26.550724
AAACAAGACATTTGTACTACAAAACCAGAGGCGGTTTCAAGCAGATTGGTATCAAAATGGTTAATGTGGCGCCATCACCAGTGCTTCTACATGGTACCAACATAAGTGTTTTTGACCCTTTTGTTACCATATTTCTGATGAGATGCTCTGTGTTTCTTTCAGTTAATT
>NODE_116402_length_118_cov_10.262712
GTTTATTTGAATTGATTCTGTAATATATAATTAACTTTCTTTCAGACATTCCCATTTCTATTGTTATATATTATCAAATTTTGTACATTGTTTCCTCATGAGTTAGAAATAAATTATTAAAAAAAAGAAAATGAAAAGGAAATGTCTG
>NODE_92517_length_64_cov_16.796875
TCTCTCTCTCTCTCTCTCTCTCCCCCCTCTTAGCATTCCATTCTGGAACCATACTTAGCTTTTGTGTTTCCATTAAAGTGTTTCTATTTAAAAA
>NODE_83768_length_106_cov_46.452831
ATATATATATATGTCCTAAATCATATCTCATTCTTTCTATTCTAGAAATTTCTTTCTATGATTTCAAGGAAACTTAATTTTAATGCAAAAAAACATCCAGCAGAAAGAGTTCAATTCATGAGCTGCTTTTTTTTTT
>NODE_80276_length_161_cov_11.385093
GTAAAGTAAAGTAAAGTAAAGTAAAAGTATAGCTTGCTTTATTGCTTTTTCTGTTAACTCAATAAAAATAAACTTTAATGTGTCTTGCACCTCCCCAAGTACTGACTAATAGATGCAGACCTTACAAAATCATGATTCAAGTTAATTCAAATTCCAAAGAAACATTTAGTATATCTTGGTTCAATATTTTC
>NODE_54795_length_97_cov_46.783504
AAATGAATATTTTTAAATGGAATTCTCTACAAATACACCTCGACCATGTAGATTACGAGAACAGACGAATTTTTGGAGAAAACAACTAGGGGCTAGCCCTGAGGACCGTTCCCCACTCGGTGGGTGT
>NODE_67627_length_95_cov_17.610527
GTCAGTGGCCACCAAGGGGGGATCATTGGGGGAGACGGCATTGAATTAACCACGCGCGGTCGGTTCGGTAGAGTTCGGGGAGTGAAGAGGTGGTCATTTTTAACAATATGAAAGAGTTTCTGTGG
>NODE_91286_length_84_cov_22.440475
CATCGGGGCTTGTCACCAAGCCTTGTTTTGTTTATTCAATTTCAGTAAAAAAGAAATCAGTAGATAATTACATATTAAAATAATTATAAAGTATTATAATGGTATGTACAAAGA
>NODE_17389_length_149_cov_18.483221
CCCCCGAAGAATTTGAACTCAGTAAAGAGCTTGAAGAAGCACTACTAAGCATTTTGTCTGATACAGTAACAATCCTGCAAGCTTGCCACTTTATAGCAATAATAAAAATAATTGTTGCATTAAAGTTTAGCACAAGGCCAGCAAGGGGTGGGTGTCTGAATCAATATCATTGTCTTCAA
>NODE_115015_length_81_cov_74.049385
TGTGTGTGTGTGTGTGTATATGTATAGGTGTATATATGTATAGATAGGTAACATATATTGGTCTCTTTTGCCAAACTAAGCTACGGGGACGTAAACACACCAGCATTGGTT
>NODE_57535_length_85_cov_69.882355
TGATACACTTCTTGTCTATTCATGATGCCCATAGATGCTGGGTTGCCAGGTACACACCCACCTGGGGTAGGATTCTTAGAAACCGCTGCAACGCTGGCCCGTCGCTTAGTTGTCT
>NODE_93250_length_95_cov_10.431579
GGGGCAGGTTGGTGTCAAAAGGATTAACTTTTTAGAGGAAAAATTGATGGAATTAAGGGATCAGAGTGTTAATTGGAAGAGAAATATGAACATGTAGGAGTGGATGTGTGGTAAGTAGCTTGCTT
>NODE_76975_length_93_cov_21.161291
ATATATATATATATATATATGCATATATGTTCGCACATATACATAGACCACACAGCCATACATGCACACACAAATACACACATTTAGATATATACACATGTATGTATGTATGTATGTATGTAT
>NODE_130672_length_88_cov_13.909091
TGGGGGGAAAAAAAAATGTTGGAACATTGCTTAGGGGAATCAGACGTCATGCCTTCTGTAAGCCATAGTCATGCTAACCACTACACCAAGGTGACATCTCAACTTTAACCTTCAAAAT
>NODE_63946_length_67_cov_14.358209
GGCAGATTTTTCATTTTACCACTTTAGATGTTTTTACATCGAAAAATTAACCGTCTTCTTCTTGATGTCTTCAATTATCTTCTTAGGGGAATGGACC
>NODE_157212_length_71_cov_12.816901
CTACTCATGTTACTATTTGCACTGCTACTACTATTCGTTATTTCTCTGTTCCATTTCATTAGCGACATTATTAGTAGCAGTGCAAATAGTAACATGAGTAG
>NODE_155775_length_86_cov_15.523255
GGGTATATATACTTGTCTCCGAATGATGTTTGGTCTTCTACCAATACATAAACTTTCCGTTAAACCTTAATTAAATAACTGACTCTTAGTTTAACGATATATTGATGTTCTTGCAG
>NODE_120421_length_111_cov_10.603603
AATTGTAAGGTTTTGAATTTGTCAATTGGTGGTCTCACATATTCACAGTAGTCGCTATTTTTCACCATTTCAAGTTGTCTCACACATGATACATATGCTAGCCGAGACTGGATTTCATTCATGTCTGGTACCTTAACATTT
>NODE_60683_length_138_cov_10.050725
AATTTCATCTAAGCCTTTTCGTACCTCTTCAGGAGAAAGTGGAGGTGGCCCTTCATCACTACTTTCTGAAAAAACGGGGCTGCTTGGAGAAATGATGTTTGGTTGCTTCTCTTCACTTACATTCACTGATTTCTTTTTAATAATCTTATCAAATAACTCACTGGCAGT
>NODE_128174_length_69_cov_10.840580
GGTTTTTCTTTTATTATAAACAATATTTACAAATGACCACATAGCTTTGTCCCAATAAAAGTTTAACTGGTGCTGGACAACCTGCTATTTGATCTCAAA
>NODE_153859_length_78_cov_13.333333
CGTCCAATCATTGCTGAAGCAACTGTGTCTGGTAAGAAGAAAGAATCTGTCGAAGCCTGTGCCCTTGAGGCCTGTCGCATCCTTGACCGACATGGAGTGCTGAGGGCT
>NODE_116898_length_79_cov_16.708860
CTTCACTGGTTGGTTAGAACAGGTATATTAAGAGCACGTCATTATAGTGTACTACTAGTGATTATGGACACTAAAAGAGCCAGCAATTAAAATAATCATTCAGCGTTGC
>NODE_84832_length_71_cov_27.450705
ATTCACAGTTTGTTTTAAAAGATGAGTCTGGGGAAATTTGAGGAAGAATTGGCTGCTATTTTTACAAGTTGATGCTCCCTCATCAAATAAAGTCATTCTTA
>NODE_73590_length_94_cov_12.531915
GGTCGATATACTTTGATGGTCAGTTTAAGGTCTCAATAAGCAATGGCTATCACCATTTCATCTTATTTTCAGATATAAGAGAATCCCATACTGCAAATATTAAAAAAAAAAAAAAGTTTTAAAG
>NODE_157733_length_79_cov_12.759494
AACAATGGAGCTTCGAGTCAGACTTCAATGGACATTTCTGGAGTAACGAAAACACCAGTAATAATTACCCCGTCATCAGGAAGAAACCCCAAAAACTCCAAGAGCAAGA
>NODE_21496_length_72_cov_10.833333
GTCCTCTTCACCATCAATTATTTCCTCTTTCGTGCTGTTGGTCACGCTCTGCTGGTTCTGGTTCTGGTTTCCAGAGCCGTTTTCCAGTTGAGTCGAACCTTC
>NODE_148395_length_98_cov_12.040816
GATTTACAAGAAGTAAAAGATCAGCTGCTTGTTGAAACAGCTGATATGTTGAGTGTCCCACTCTTTACTGCTGAAGCTCTCCTTAGAAACCATGAATGGTCCCGAGAAACTTTATTAGAAGCTTGGAT
>NODE_140541_length_89_cov_10.786517
ATTAACACATTGGACAAAATTTACTTGCTGGACGAAAATACAATGGCATACAATCTGAGTTAAGACTGTTGAGTTGTCTCCTCTTGTCTTTAGATAAAAGGAAGACTTGGGAGTTATGA
>NODE_70534_length_134_cov_34.805969
ACAATATTAAAGATAAAATAGCCTGTCTGTCAACTTCCAAAGATAATTTAAGATTTTTCTAATACTAGATGTGATGTGGACATTAAAAACTCATCACTATACATGCATTTTGTGACCTTGACCCTGTCACATTAGACCCCTTACTGCTAGCAAGGGCATATGAG
>NODE_91537_length_100_cov_24.969999
TTTTTTTTTTTTTTTTTTTTTTGTTTTCCTCCTCCCCCACTCAACATTTATCTTTTAGTTTCATAATGAACTAAGTTTTTGTTTTAATTTTCGAATTAAACGGTTTTGGTTTACTGTTGGGTGACTTTTG
>NODE_145743_length_161_cov_10.534162
GTCCTATTAAAAAAAATAATGGATTCCAGTTTAAGAAAATATATTCTAAATACTTTACATTATACAAAACTGTCAATCAAGCTTTACTCATAGAATATTCAAGAGGATAATTTTATTTGTATCTTTACCAAACAACATTCAATATAAACCATGGCTACTCACTAACTCTTCAGCCCATAGTCACAACATAG
>NODE_93569_length_141_cov_11.957447
CATGTATTGAATGAATTTGCACCTGCTATGACAAAGTTGTTTGTCAATGGGTGACTGATCCATAGGAAAGTAGCACTTTTGGAAGTTCTCCATTACATTGCTTCAAAGTGAGCAAATTGCTGTGAAAGGATTGTTCTTAGAGAACGCGAGCTTTTGTCATCAAACTGTAGA
>NODE_35322_length_56_cov_138.696426
TGTACACGTGCTGTGATGTCCTGTACCCTTATATGCATTATATATATATATACATATAGATGTCGGTACGTACATACATGTATGTA
>NODE_27946_length_107_cov_13.317757
GTTCGCCATGGCCATTAATTCCTTGAACCGATAAGCATTTGCTTGGTGCGGGATATGCCGTGTGGGCGAGCGCGTCTTCCAGCGCATAGCGTGCGACGCAAGTCGTGTGCTCCCTGTGCCGGTGATGTACCCAAAAT
>NODE_114784_length_54_cov_14.222222
TCGGTCATTTCATCCTTGACCCAACCGCACTTCCAGGATGTAATAGACTCACACTCGGTCATTTCATCCTTGACCCAACCGCAC
>NODE_58055_length_131_cov_22.740458
AGAAATTTGGCTATTGCATACATAAAAGTTGCCTTGTTGACTAATGGTGGTTCTTAGTTTAGAATTTTGATGTAAGAAGGTTTTACTTTAAATTACTTTAAAATAGAAAGTTTGTACCATAAAATTTGGATTAATCTCTGATGGGTTGGTATTAAAAGGAT
>NODE_114805_length_82_cov_15.536586
TCAACATCGGATTGTACATTAAAAACATTATTTTCTGAATGTTCGTCTCTTTCTCTCTCTTTCTCTTTTATGTACACACACTCACACATGCACACACACACACACACACACA
>NODE_71409_length_99_cov_12.353536
GATATGTCTGGTTGATGAACCTGATTCCTTTTTGTTTCCCTGATGAGAAAATTGCACTATTTTGCATGGTTTATTCCTTTGGAATATTCCAAGTGCAGTCTTCGAAACCTCTGACGGAATTAAAAGGGT
>NODE_156348_length_153_cov_10.000000
TTTTAAAGATTACAGATTTCGGTTTACATTCTCTGAGAGGAAACCCTGATCTGGAAGAAGAAAATACATTTGCTTACTATCACCGTAAGCTCTGGACTTCGCCCGAATTGCTTCGTCTCCATAATCCGCCGGAAGGAGGATCACAGAAAGGTGACGTATATAGTTTCTCTATTATGTGTCAGG
>NODE_17339_length_115_cov_176.495651
ATATATTAGTATTTAGTAGAGAAAAAGTTTTTAATTTGTACCGAGAGGGAGGGTTAATATTATAATTATAGTAAATTTTAAAATTTGTACCTTTTGCATAATGGTTTAATAATATTTATTAATATATATTATTATCTCGAAATAT
>NODE_118018_length_88_cov_14.329545
GTAGAAAAGATGTCAAGATGCTATCAACTTTTGCTATTATTCTTCATTTGGCAGGTTATGGTTAAACTGATCATCATCATCATCTTCGTTTAACATCCATTTTCCATGCAAGCATGGG
>NODE_105439_length_69_cov_24.333334
CAGGTGTAGACCTCTCAATTCTGTACAAAATCAAGATCCTGTTCTTGTTACAAAACTTTAGTTTTTTTCTTTTGTACAGAATTGAGAGGTCTACACCTG
>NODE_155925_length_81_cov_13.333333
CTTCCGATCTAAAAACAATATCATGACCAAATAATGTGTGCATTAATCAAACAAAGAGAAAGGCAGGGAAAAAAAAATGTTATTCCACTCCACCCGACCAATATTACTCCC
>NODE_108085_length_95_cov_12.147368
ATATATACACACACACACACAAATATATATGTGGGGGAGGGGAAATCTTTCAGTGTATGTTTATGTGCATTATGAAGATTACAAATATATTTATACACAGGCATCTCGAAAGTAGACACATCTTG
>NODE_45839_length_115_cov_10.556521
AGACACTTTATTTCACGTTGCTCCAGTTCATTCAGGTGTGGAAATGAGCTGTGATGTCCACTGCTGTCAAGCTGTATCGTTCTTTGCCTATCCCTTGGATAACATTAGGTGACTGCTAGTCTTTCATAAATAACCTTGCTCAGAC
>NODE_147803_length_141_cov_11.226951
ATTAGACAAACGGAAATGGTGTAGCTGGGGGAAAGGTAGAGTGGGTGACCACAGCTCTGTCTGAGCATTGCTGCCTTTGGCTAGCAAGTGTCGGCAACTTGCAACAGCGACACCTAGCAACAGCTTTTGAATGCGTATATATGAATGTGTGTGTGTGCGCGTGTGTGTATG
>NODE_20765_length_58_cov_34.017242
TTCACTTTGTTCTTTAATATTGTTTTTAAATAAATGTCAGTTTTTCGGTGTTAATTTTTTTAAAAACAATATTAAAGAACAAAGTGAA
>NODE_83248_length_86_cov_20.674419
AAGATTCCGGTTGATTCTGATCAACGGAACTGCCTGGTCGTGGAATTAACATGCAAGTGATTGAGCATGTGTACCCTCAATGACATATGTACCCTTAATGTAGTTCTCAGGGGAGA
>NODE_126728_length_95_cov_17.705263
AAGCATAAGAGAATGAGTACCAAGAATTTAAATATTGGGGTCAGTTGGATCAATCGAACCCTTGCAGGTGGTTGCTCCAGTTTGGCGACAGTCCAGTGACTTTTTTTTTTTTTTTTTTTTTTTTT
>NODE_9208_length_51_cov_506.490204
GCTGTTTGCTGTGCTGATTACATGCACTGCTGCCCACAAAATTTCATTTGTGATTTGAATGAGAAGAGATGTGTAAAAAAA
>NODE_150685_length_72_cov_17.152779
TGGGGGGACAAACACAAATATATACATACATACATACATATTATTATATATGTATATATATACACACACACACCGACAGGCTTCTTTCAGTTTCCGTCTACC
>NODE_128183_length_114_cov_10.385965
GTGAAATTGTGTTGTATTTTGTTCTCAGTCATAAAAAAAAAAAAAAAGATCGGGAGCTTGCATTGGTTAGTTTCAATAATTTCAGGTTTAAAAAGTTTTTTCAGTACTTGAAAATACTGTTTAAACTATTTTGGGATTTTCCAT
>NODE_80394_length_115_cov_15.252174
CCAATCATGTGTGAAGACAACCAGATTTCTCATTTTTATTAATCATTACCAAACTAACTGGCCTTATTGTTCCACAAGCAGCACCAAGATCATCTTTAGAAGGAACATAACAATAAGAAATCTGGTTGTCTTCACACATGATTGG
>NODE_127643_length_89_cov_15.235955
AAGACTACCTTTCTCTCTTTCTCACGCGTTTTATGATTCAGTAGGTGTGTGTATTGTTAATAAACACAAACACAGTGTATGAGTCATAGAACGCGTGAGAAAGAGAGAAAGGTAGTCTT
>NODE_26314_length_128_cov_65.710938
GATATTCTATTGTAGACTTGTTTCGAGGCTACGCACGCCGGGTCGAGTATTCAGAAGATGGCGGGTGTTTTGTTTGAAGATATTTTCGACGTAAAGGATCTTGATCCCGATGGCAAGAAATTCGACAGAGTCAGTCGCTTATTCTGTGAATCTGAATC
>NODE_39945_length_59_cov_79.322037
ACATATATAAGTTTGAAAAATGATTTGACAGGAATTACTCAGACTTGCCTAGAGCTTCGTGTCAAATCATTTTTCAAACTTATATATGT
>NODE_134303_length_128_cov_13.820312
ACCAGTTCTATAACTAACAAGAATAACTCTACCAACGAGAATTTTGTTAATAAAGGAACAATGACGACAGGAGATTGTCACATATGCACCCAAAGTCAAGTTTTTCTTAACAACAAATATATTGAATGGAATGGAGAGAGAGAGAGAGAGAGAGAGAG
>NODE_127121_length_95_cov_12.063158
TCTTTTTTTCCTCTTCTTTCCTTTTTTCCCATTCAGTGCTTTCATCAATACACCTTCTTATTTTCCCTATTCTTGACCCCTTCGCTAAGTTCCTTTCTTTTTTTCCTCTTCTTTCCTTTTTTCCC
>NODE_153449_length_68_cov_10.588235
CGTTATCAGCATTATCTGATTGAATGTATTTGTGTTCTTTAGCTTTCTACCAAACCCAGAGACCTAGGTTCAATTTCTAGGTGTTTTGGGACTGCCAA
>NODE_95587_length_67_cov_12.388060
AAAGCCAGCTTGTCACTCATCAGAAAAGTGTTCCATTATATTAGTGGGCCACTTTTAGCTGAAATGAGTTGCTCAGAATTTAGCAGCCCAAATTTTG
>NODE_68138_length_120_cov_12.075000
TTTCCCCTTGGATAACACCAGTGGCATGCAGAGAAGGGGTGGCTAGCATGCATGGGCGATTGCTGGTCTTCCATGAACAACTTTAACTGGACTTTTGCCTCAGCGGGGAACTTCAGTCCTATGTTCATTAATGACTGAAAGTTGGGGGGG
>NODE_143613_length_53_cov_10.188680
TTATGCTGTTTGGCAAGGTGACCTTCATATGATTCTCTGTGTATATATATATGTATATAAAATCTCATTTCTGGTTATGAGTA
>NODE_139648_length_65_cov_11.723077
ACAGAGACATCAAGTTGTTGGACCAGAAATGGTTTTAGTCCAGTTAATTAGGAACAGAACCACTACTGAACACTAGCAAGGAGAGACACACACAA
>NODE_16706_length_53_cov_39.075470
ATGCCAGTTCCCACTGGCCCCTGTGCTGGTCTCACGTAGGGGGCACCCACTGTGTTCTCGGAGTGGTTGGTGTTAGGAAGGGT
>NODE_86215_length_95_cov_23.368422
CGGATGGCACCGGTGTCTTAATATAGTAATGTACTGTAATATACTGTTTATAAAATACAATTTCATTTTTCAAAACATCATACATAATAACTCGTCAAACATAATGACTTTAAATCCAGCTCATG
>NODE_113098_length_139_cov_10.273381
CCCGCCATAGACGAACTTTTCACACTGCCTTGTTACCATATTGAAGTAAAACTGCTGACTGTAGGAATAACATATTCCTGTTTCTTTCGGTAGAGAACATATATCTTTTGGCTGACATATCTTGTCGCACTCCTCTTTGGAATCGTAACGGTTGTTGTTGCCACCACAG
>NODE_19164_length_53_cov_993.490540
CGAGGAAGACATAGGGAAGGAAAGTGTCATTATCAATCATGAGCAATGGTACCAGCTATGGATAAGATTTGGAAAAGACATTA
>NODE_107628_length_68_cov_18.308823
TGTCTACTGGTTGCATCCTTTTTAAAGACTACCAATCCCCAGTAATCAAATGAATGACTAATCAATGAAGTCTTTAAAAAGGATGCAACCAGTAGACA
>NODE_135932_length_157_cov_13.235669
AAAACATTCAAATTCAACAGCTTTTCAAGCCATTTTGTATATTTGAAGGACGGATAAATGCTTCAGTTAGGCCAATAGAGAGAAAAGGACATTAGAGGAAGGAGATTATAAAAAGGAATGAATGCAATCAAACCTTATTCAATAATTCATATTCCTAAACCTACATGTAACAGATGTATTAGATGGC
>NODE_113074_length_159_cov_12.836478
TATATATATATATATATATATATTATATAATTAATGCAATAGGAACAGGCAAATACTGGGCCACCACAGCCCCATTCAGCCAATAACAACACATGCGATCCATGCACACAGAAAACAGCTCAGCCACAGACGACAGAGCACACAATTTAAGCAATAACAAACAGGAGAAGCTACGAATAAAAGGATGTA
>NODE_63057_length_70_cov_37.557144
ATATATGTATATATGTGTGTTTGTGTTTTGTCCCCCACCACCGTTGCTGGTGTGTGTATGTCCCCGCCACTTAACGATTCAGCAAAAGAGACCGATAGAA
>NODE_50502_length_97_cov_30.783504
TTTAAGGAATTATTATTATTATTATTTAATATTGTAGGCCAGTTAATTGATGATATTGTTACCATTATCATTATTATTTAACTTGTCATTGCGTGAGAACACACGATGACAAACCGATTTTGCCAGG
>NODE_28392_length_166_cov_11.120481
ACACACACACACACACACACATATACAAATACACACATACATTCACATACGCAGGCGCACGCGCGATTTTCTCTCCGCCCCCCTCCACTGCATTTTCCGATAGCAGCTGACGACTTTGATGCGGTTCCGCTCCTTCCTTGTGTAGTCCGGTGCTTTTGCATATACGAGACTAATATATATATATATATATATATAT
>NODE_135878_length_101_cov_13.772277
CTGAACTGGTGTTTACTCTTTCTCGTTGTTCTGTTAACACACACACACATACATTAGTCTGCACACACATAAAGACATAAAGTAGCATGCATTCAAACATTACATTCTGCCACTTCTCTCTATATATTGAT
>NODE_156816_length_121_cov_10.289256
GTGATGAAGATATTGGGTGTGAATTTTGGTACCTTTCAGACATTTGTATCTACTCAGAGATTTCGTATTTATTTGATCACCCTGGGACGGTATTCTATGCTGTTTTTGTTTCATTCTGGGCTATTTCCTTCTTGGAATATTGGAAACGGAA
>NODE_56882_length_166_cov_16.144579
CAGAATTGTTAGCATGCTAGACAAAATGCTCAGCAGTATTTAAGTAATGTTCTGAGTTCAAATCCTGCCACGGTTGACTTTACCTTTCATCCTTTCTGGGTTGATAAAATAAGTATTAGTTGAATATTGGGGTCAATGCAATCACCTTGGTCCCTCCCTCAAAATTACTGACCATGAGCAAAATTTTGAAACCATT
>NODE_150513_length_116_cov_12.896552
CCAGATTTTAGCAAGAGTTGCCCGAAGATTCCTGTACATTCTGTCAGTTATTCTGATGCTGAAGAACTTATGAGGGATCTGACGGGCAACAATTTGGGAGCACATTGGCTTGGAGGACTTAACATCTCTTACAGTACTGGGCCTGG
>NODE_149836_length_65_cov_12.246154
AATGGAAATTTTGACCTCAAAGATGCATCTCATTCTGGCTGTCCAGTTGAGCTCAATGAACAGCAATTAAACCAACTTCTGCATGAAAATTCTCG
>NODE_117288_length_52_cov_16.769230
CAGCTATTGGAGTACATTAAAATATCATATCAAAGATCTACCAGTAACTTTAATATGATATTTTAATGTACTCCAATAGCTG
>NODE_107188_length_63_cov_10.952381
GTGATGTAATAAGACGATTTATTGTAATTTACAAATACAATAGTTAATCGCTTTTAGCAAGCTTTAAAGAAGATGAATCTACCGGGTTAATGA
>NODE_23011_length_144_cov_13.194445
TCCACTAAGACCACGATCTCCTTTGGGGGCCCCAGAAACAGTTGTTATACTTATAATAGCTTTGCTCCATTCCTCCAATTTTCTGCCATTTGTTCTATGTGCAAGTTGGATCCACCAATACAAACATCAATATATTTACACTTAAACACTCATCGCCTGGAAGTCTCCACCTTT
>NODE_118171_length_74_cov_40.472973
TATATATATATATATACACACACACACAGGTAGAACAGAAAAGACTGTTGCCTGATTTATTGTCAACGTTGTCGAGGATCACAACAAGGCCTACTACTACTACT
>NODE_114296_length_84_cov_21.511906
CGGGTGTTGTCGGTAGAAAAGGGCTGGGTAGCAACCATGACTTTCATGTAGGGTTTCCAATACTGGAATGGGGGTAAGATTGGAATAAACCACAACTTACAGGAAATCTCGTTC
>NODE_155871_length_98_cov_16.775511
CTTTGCCTTTCATCCTTTCGGGGTCGATAAGATAAGTACCAGTTGAGTACTGGGGGTCGATACAATCAACTTACCCCCTTCCCAAAATTGTTGGCCTTGTGCCACAATTTAAAATCATTATTATTATT
>NODE_93516_length_51_cov_29.235294
GGGGGGGTTAGAGAAAAAAGGGGTCATTGGAGAGAAAGCAGTGGATTAAGGGGGGGATGCTATGAATTTATTATATTATTA
>NODE_121419_length_81_cov_36.580246
TATGGTTTAGTCGTGGTGTCAATGGAAGCAATCATTATCATCATCATTGTCAAGAGTGTTGCTGTCACAGAGATGGAAAATTAACAGAACACTGTAAGGGTTTTTTTTTTT
>NODE_118207_length_116_cov_14.387931
CACCGATTCCAAACTGCAAATTATCTTCTTTGATATTGGTAATCTTTCGTTTCTTAAACTTAATGGGTCCATCTATTAACATTTGTAATTACACTGGTGGCACATAAAAAGCACCTACACACTCTCCTGGAGTGATTGGCGTTAGG
>NODE_141363_length_97_cov_11.824742
AGAATTCTCCCGTGCCTCAAAACAAATATGGCCGAAGACGAATACTTGCTACACGCAAGTGTTTTTAAAAACGATTTTCCTCGTGTCGTGGAGCTTTTAAAAACACATGATGTTGCCGAACGTGATA
>NODE_149536_length_70_cov_12.828571
GTGCTGGCTGATGGAATAAAAACAGTAAGAAGGAGAAAAAATACCAAAAAACAGCAAAAGATTTCTAAGGGTCTTTTTAATCTTCAATAATTATATAGCA
>NODE_83998_length_154_cov_20.603895
CCTGAAGAGAAGAAAGATGACAAGGAAAAGTGTGTGTGTTTGTTTGTTTTGTTTTTGTTTATCAAATAAATTGTTCCAGTTGTCAGTGATAAACACTGAAAAGTGGTTAGGAAGAAATGGCAGATCCTAAATGTCAAATTTTCTTATTGCTGTTATTCCACAAAATGTGAGGCTTTTTTTTTTT
>NODE_146851_length_115_cov_10.017391
CGAGACGCCTCATTACATGATTTAGAAGACTTTATCCCGAGAAAAGATGATAAAATGAATGTCTATAACGCTTTTTATACAACAAATTATCAAGCAAAAACAACAACTTGATGATTTATGAGCGCCATTAGTAAAGCAACACCGA
>NODE_106025_length_97_cov_16.670103
CATTCGTTTATTGCCCTTTTTTCTCTCCCTTTTCTTCTACGAGCTATCCAAACACATGCATTTCGTTGATCAGATCGCAAAAATGCCAAAAAAAAAGTCTCGCATGTACCCGGAAAATGGGACCAGG
>NODE_87555_length_50_cov_116.400002
TCATGATTGTGATTTATTTAACCGTGGAAAGTTCTACACTAAATATCTATCTGAAATTGAAAGAGATAATGGAGAATTTT
>NODE_134737_length_90_cov_26.299999
CGGTTGTTGTTGTAGAATATTCTGTATGGGTTGTTGTTGTTGTTGTTGCTGCTGCACAAAGTTCCTCTCAAGCGCTGGGTTACCAATAACATCCTCAGCACCAAGTTTCTCCTTGTGCTC
>NODE_54032_length_116_cov_12.913794
GCTCCGGAGTGTATCAATTATTTGAAGTTTACATCTGCGAGTGATGTTTGGTCATATGGAGTTACTCTTTGGGAAATGTTCACATATGGATTCCAGCCTTGGGCTGGAATGACTGGACAACAGATTCTTGAAGCTGTTGACCAGCC
>NODE_76388_length_103_cov_12.145631
GGTTCTCTCAACTGCCATGGTTCAAGCAAATTAGACTTTAGTCCAGATCATACGCATCCAAATAACATTCAAAGTCCAGTTGTTAATCTTCAGAGTCAGTCAGCATTTGCTGCGTTAGGCATTCAACCCAGTC
>NODE_131447_length_62_cov_12.661290
ACAAAGAATTTAGTAAAATATCTTAGTTATCATTCAGCTAGTGTTAGAACATAAATTGTGATTAAGGTTTGGTGAAAGATTTTAATTCAAAA
>NODE_142140_length_109_cov_17.458715
AAAGAATAAGTCCTGGGGTCAATTAGTTCGGCTTAAGGTGGTGCACCAAGAAAAAGGATTGCTGATGCAGAATTGAAAGATGTCAAGTAAACAGCATGGCCGCAATCAAATGACTTCGATATTCTGGCTTCATCGCAGC
>NODE_27607_length_147_cov_39.537415
AAAAAAAAAAAAAAAAAAAAAAAAATTCAGGACAAAGATTCACCACCAGAAAAAAGAAATATTGGATGTTTTTGGAATAATGGTTATAAATTTTGGCAATTGACTCCAGTATTCAACTGGTACGTACTTTGAACCCTCAAAAGGATGAAAGTCGACCTCAGTGGAATTTGAACTCGG
>NODE_100032_length_162_cov_21.049383
AAATTTCAAGCTATGTACCGTGAGTACATGCAATATACTCGAAATGATGTAAACTATTACCTAAGGAAAGAAGTTGCAAAAGATACCAACAAATTTATAACACTTGAACAAGCAAATACCACACTCAATGTAACTGATGTACGTTTTCGACTTGTCATTACACTGCCTTTAGATGTACATGATTTGGAGAAA
>NODE_65157_length_143_cov_10.489511
TGCAATCTTCCATGCCTTTTCACCACAATCCAGATGTTGTAAATGTACTTGGAACGGAGTCTTTGAGTGAAAAATTAAGATACCTCTGATGTTGCCATGCTTTTAAATCCTTCAGCATGTTGGTTATATTATTTGGTTGATCGTCATACCCCTGCCACCACCACCATACATAG
>NODE_71374_length_129_cov_12.744186
ATCATCATCATCATCAACAACAACAACAACGACAAGAATAACTCACCTAATCTCTATTAAATTCCTCTATACCCGACTTAAAGAAAATCCTGTATATATATTTCTAGGTAAGGGAAAATAGTTCTTTCAATATATATACATATATACATATATATACAT
>NODE_123500_length_63_cov_10.428572
CGGGTGTTGGCAAAGCCGAGTACATATATATTTCTCATGGTAAATCTGGTTTGAGAGAATAACTCCAGTTTGATAATGCCATGCCATTATATT
>NODE_51217_length_153_cov_14.901960
GAACATTTTTTTTTCTTTTTTAACTTACTTAAATGCAAATGTTTTATGCCTGTGTGTATGCTTATGAATGAATATGTGAATATATTTCTTTATTCATGTGAATGTGGGCACATTACTAATGTGTGTATGATATGATAACTAAATCTCAAGCTGCTTGCACTGTGATATCAAAGCTAATCAGAC
>NODE_89960_length_130_cov_11.923077
TTATCGTACTCGTTATTGCCATCAATATTATTGTTGTTGCTGTTGTTACTGCGGGCATTTATGTTGATGTGGTCATCTTCCTCATCTTCTTCAGACTGCGACAATTTCAGCTGAGGAGAAAGGTCGCTAGCATTGTCTTCAGAAGCAGACAGCTGTTCAT
>NODE_146584_length_62_cov_16.274193
GGGGTCATTGTTTTTTCAAGAAACTCAGTTCAACTTTTAGAAAGGCTTTCAAACTGACATCCTCAATTGCTTCAATATCTTTCAAAGCCTTC
>NODE_76744_length_116_cov_42.577587
ATTGAATAATAAAAAACCAACAAAACAAAATTAAGTTCACATTTTGTATATGATTGGCAAAAAAATAACAATGTCATGTGAAATAAATCTGACAAGATGTCAAGCATTGTCACTACTCCTTCTGTACAGATGCTTCTTGCTTCGGT
>NODE_109429_length_114_cov_11.868421
GATTTATTTAACAAGGAACGTAAATATGATCCTAAATCTCATGTGGCATCTGGTGCATTAGCTGGTGCCTTAGCAGCCATTCTTACAATGCCTCTGGATGTCTGCAAGACTTTACTGAACACTCAAGAACATTGTGCAAGAAAG
>NODE_113576_length_68_cov_24.117647
GGCTGGATTATCAGGTTTGGTTTCTGAAGCTTCAGAAGCAGCAGAAACAGGAGGAGCAGTAGGGGTGTCTGTAGTGGTGGTGGTTGTGGTGGCGGCGG
>NODE_137783_length_86_cov_13.104651
ACGAAAAGAAAGATAGCTCAAACTGTCATACAACAGGCAATGTTAGCTGCTGCTCTATGGACACTGCACAGCCTGGTGTCAAGAGATCCACGAAACAAACACCAGGAGACGTAGCC
>NODE_10653_length_62_cov_11.322580
AATGCGTTTCATAACGCACAAATGACGCTATCAGCACGGTCTTTCTTCAAATGCAACCGGAGGACAGAAAGAAAGAAAGAAAGAAAGAAAGA
>NODE_64033_length_57_cov_206.631577
TTTTATCCATAGATCCCTATTTTATTCCAGTGGACCCTTATAGTCAATTGAATTAAATAATTAAATGAAATACAGGTACCTGTACAT
>NODE_25244_length_69_cov_37.855072
TTTCTACTATAGGCACAAGGCCTGGAATTTGGGGAGGGGGGGCTAAATTGGTTACACTGACCCTAGTATACAACTGGTACTTAATTTATTGACCCTGAA
>NODE_143137_length_108_cov_17.009260
CCACCCTGCCACTCCTGCGCCTATAAGTTGATTGTGCTTTCCATTGACCCTGAAAACAGGGTCAATGGAATAAGTATAATTGACTTATCCTCACCCCTAAAATTTGTAGCCCTGTGCCAAAATTTGAAACCATTATTA
>NODE_151157_length_65_cov_16.600000
AGTTGAGTTTTTGAACAGCAGTTTGAAAATTAAGGCTCACTAAAACAGATTGAATCAGGGAGCTAAATTTAGGGGCTGTGAAACTATTCAGCAAA
>NODE_150193_length_96_cov_10.937500
AGTGGTACTATTAAACCAGAAAATGGATTATAACGGCCAAGAACAGGAACATCACACTGATAAGGTTTTGGTGAAATTAAGGCTTCTTTGTTAGAATACACTTACCCAAAATGCCATATTGCGGAA
>NODE_118908_length_76_cov_31.526316
GTCAGGCATTATCAATAATTTTTCTTTTTCTTTGAGTTCAAAAAATAATTCTTAATAAAATGGACTTCTTTTAAGAGCAGCCAACAAAAAATTGCAGAGCTATAAG
>NODE_69175_length_155_cov_13.406451
GTTCGTGTGTTTTGGTGGTGCGTATGTATATACGTTTGTATGTCTTCATGTATGTATGTACGTATGGATGGCTGACTGGATGTACGGTTGGCTGGATGGGTAGATGGATCTATATATAGATGTGCGCGTGTGAAACACAAAACTTCTGTAATATATTGTGTGTGTATATATATATATATATATAT
>NODE_41216_length_84_cov_14.250000
ATCGCACCCAGATATATGTATAAATACATACACACACACACATAACCATACATGCTTGCATATACTATGACTACAAATGTCTCTTTGTGCCTCAGAGGCTCATAAGGCTCTGAC
>NODE_135541_length_119_cov_12.605042
CAGTCATGTTGGAGCACCTTATATAAAACAGTGATCAGTTAAATATAAGCAATGACTGTCAAGTCTTAGTTCTCTGAAAGAAACTCTAGTTGTATAGTTGTAGTCATGTGATCCATCATATGCTCATGCAGACTTACATCAAGGGTGCA
>NODE_57925_length_114_cov_10.175439
CAACTGCTACGTACAGACCATCGGCTTTCACGTAGAGCTGCTGTTGTTAGAGGAACAAAAGTATTTGTTGAAATTGACAATCGGAAATGTCAGGGCAGCACATGTTTCCATAACACAAGCAGGGCAGCTGAATTTATAGCAGAA
>NODE_149044_length_63_cov_21.206348
CCTCGTTAATGAAACGACTTTTGGCACTTCACCTCAGGATCTCTTTACAGTCTAATTGGTACTCTTAATTGGTACTCTACAGAGATCCTGAGG
>NODE_37454_length_124_cov_34.395161
TTTAGTTTTATTAAAAAAAATATTGAACATGGAAAAAAAAAATATATATTTAAAAACTAAAAAAAGAAATGGAAAATGATTTCTCATCTTTTTCTCCAAATATCAATAACCATACACAACATACACAAACACATAAACACCATTGATACATAAC
>NODE_62333_length_81_cov_18.407408
GAACCATGTGGTTGGGAAGCAAACTTCTTACCACACATAGCTGTGCCTATATGAGTGTATATTTTTATATATAGATATATGCATATGCATGTATGTATGTATGTATGTATG
>NODE_41237_length_86_cov_16.500000
AGGGGGGAGATGTGTGTGTGTAGCATACATGTATACATATATCCAAAGACAAGCATATATGCATTCACATACGTCTATATGGTTATCATTTTCATATCGCTTCACCTGCGTCGCTA
>NODE_57000_length_161_cov_11.267080
GATGGATTCTCTGAGGGCATATCTGTGAGAATAAGAATAGGTCGGTCAAAGTTCTATCTTTGTTGGTAACAAAGGGCTTCTTCCCTCAGAATTAAGGGCAGACTGCATGATGCCTGGATGCAAACAACCATGCTACATAGCAATGAAATGTAGGCTGTGACCACAAAGGAAATGCAAAGGCTTGGATGTGC
>NODE_94665_length_77_cov_10.155844
GGTGTAATTTTTGTATTTTCTGATTTTTTCCTGATTGTTATGGGGAGACTAGTACGTCTGATCATCCCAAGTGGCAGATTGCTGAGTGACTAATCAAAATGAGTTTG
>NODE_145505_length_124_cov_14.298388
AAGGAGATTGCCACGTTGGATTAAAGGACATTGCCACGTTGGATTAATGGACAATTCCACGTCGTATTAAAGGATATTTGTACGTCGGATTAAAGGAAATTTGTATCGGATTAAAGGTAATTTGTACGTTGGATTAAATGACACTTCCACGTCG
>NODE_147365_length_74_cov_22.513514
CCCCTCCAAAAAAAAATGCTGCAAGGCAATCCCACCCCCCATGTTCAAACAATTTTGCCAACCAGCACCCTATAAAAATAATAATAAAAATAATAATAATAATA
>NODE_49715_length_130_cov_21.799999
GAAGGGACCTCGGGCCCCATACCCTGGACCGCAGATGGGCAGTGGTGGGCCTCCACCACCACCAATGGGGATGAGAGCCGGTGGACCAGGTGTTCCTCCACATGGTTATCCAGCCTCTAGTAGTACTTGCTCCTCTTCCTCCTCCTCTTCTTCCTCTTCT
>NODE_146506_length_156_cov_20.044872
GCTGTTCAATTGATCGGGATCAGCTGGAACACTCATTGTCGTAACCGATGGAGTGCCTACTATTACAACAATAGGACACTAAATCTTTTTAGTTTTTCCTAGTTACCTTCTTGAGTCACTGGATTATCCCTTTTTGCTAGCTAAGTGAACTGGAGGAACGTGAAATGAAGTGTTTTGCTCAAGAAC
>NODE_34536_length_117_cov_13.162394
CAGCTCCATTGAGGATGTTGGTTGGTTTTTGATGTTGTGTAACAAGAGACGTTCATTCATTATTGAAAGTAAATCAGGAAGTACTTGACATGTTGACTACTAAAATGCTTTAGTTGCAGTTCACCGAATAAATTATTTTCCTTTCTC
>NODE_109740_length_85_cov_19.058823
GTGTGTTTGTGCGTGTATTTATGAATTAGTGTATGTGTAACGGTGAAATAAGATTATGTTAGTAATCCAGACAGTGAACAGTTACTTTCGTTTTTCGCTGCGACCATCACGTCAG
>NODE_92894_length_83_cov_10.180723
AATTAGTTGAACTGTGTCATTTAGTTGGAGAAAGAATGCAACATAACCTAGTAGTAGCTGTCAGCTGCTCTTATTAAAAAAAAAAAAAAGGAAAATAATTTTGAGAAATTAAG
>NODE_153711_length_75_cov_17.146667
CTTTATTATCCCTTCGGTGAATAGAGAGCATAAGTTTTTAAAGAGTCTCAACGGAGAAAGTCTCCAAAGGTTTACAATAAAGAATAGTGTTAATTAAAATATTAA
>NODE_29660_length_117_cov_29.393162
GCCTCATATTTACTAGTGAATTTATAAAAATTCACATTTATGCATATGAGTCTCCTCAGAGTAATATTTGTTAAAAAAAATAACAAATAACATTTAATGACTGCTAAATCATAAAATAAAATATTTCCTTTAATATTTGTTTATATA
>NODE_51095_length_73_cov_52.095890
TGTGGCCATGCTGGAGCACCACCTTGAAGGGGGTTTTCTATCAAATAAATTCTATTAGTCTCTTTTGCTGAGCCGCTTCCATTTGTTATCATTTCAGGTTCAC
>NODE_120541_length_66_cov_10.727273
AACATTGTTAAATTCAGTATCAACAACAAAAGCTGTTGGGGTATAAATAAGCAAACATGAAGGAAAGAATAAGACAAAGTGAGTTCAGTGGTATTT
>NODE_63594_length_98_cov_12.704082
AGGAATGGTTCTTACAGATATTCTTACCTTTGTGATGAAGCTTGTACGTTTTTACAGAGCCATTGTAATTGTCATAATTGTTTTCACCATCATCACCATTATCATTACCAGTAGTAGCAGCATATTTA
>NODE_24282_length_96_cov_11.875000
ATGGTTAAAATATTCTCTTCCTGCTCCTCATCACCCATCAAATAAGAAAAAAGTTTATAAAAACAGCTATGTGAACAATGCAAAGAATTATCATTTCTCAATATATTTAGTTTAATAAAAAAGTAA
>NODE_43903_length_69_cov_241.463776
TTAGTTGTTGGTTAATGTAGATTCAGTTTATCAAATTATAAACTGCACATTCGTTTCTTTTAAAATAACTAAACTGAATCTACATTAACCAACAACTAA
>NODE_114598_length_108_cov_12.759259
AGGCAGCTATTTTACAAGCATGATTCATAAGCAGTGAATATGCTAAAAGACGGAGAAGAGAACTGTCATATTTTGAAGGGTAACTTAGGGACACAAAGTTCTTTGAGAATGTCAATATGTTACTGATTTCTGAGATTT
>NODE_6936_length_107_cov_23.644859
TATATATATATATATATATATATATGAGAGGGAGATTCTGATAAAGATTTTGAGACTGACTGATAGAGAGGAAGAAAAGCAAAGAAGACAATTAATAACCATAAAGCAGGGATGATGATGATGATGATGATGATGAT
>NODE_135858_length_74_cov_10.540541
AAAAGTGGTTAATGGAATCACGGTAATGATTATAACTGCCAGAATTTTAATAGTTATGTATTAAAAATAAAATTTATCAAAGCTAATGTGTGTGCGTGTGCATG
>NODE_65013_length_96_cov_63.010418
GGGGAAAACAACAAGTACAAGGTGAAGTTTGATGATCCTCGGGTATGTAAGAGTTTCCTGCTTGGCTGCTGCCCCCATGACATACTCTCAAGCACGCGCATGGATTTAGGAGAATGTCCTAAAATA
>NODE_156774_length_72_cov_13.180555
GAGGAATTGGTCGTCAGGTCAGAAAGGCATAGCAGATGTCTTGAAGGAACACTTGAGTAAGTAATACGTTCTTGTATCCCAATGATAGTAGAAACTGATGAC
>NODE_72578_length_143_cov_52.538460
AAAAAAAAAAAAGTCTCATTTTTCCATCAAAGAAATAATTAAAGATTATCAGTATTAATTTTTTTAAAAAAAGAAGAAAATTCTGTGTATGTATGAGTGTTTTTGTGTGTCTATACAACAAGTCATCTGGGTATTATATGCAAATATATATATATATATATTATATATATATG
>NODE_97475_length_91_cov_11.868132
AGTTTGTTCCTTTGTAAGAAACCATATTCTTCCTTGGAAAAATTCTAATAAGAACAATGAATAGACACATGTATGCACACAGACTTTTTCTGTGATTCCAACTCTTGAATTAGCATGAGAA
>NODE_117690_length_97_cov_12.639175
TGTGTATGAGTGAGAAAGTAAGAAAAAATAAGTTACGAATAATGGATGTTCATGCATGTGTGTGTATGTTTTTGAGTGTGTGTCTGTGTGTGTGTGCTTGTTTGTTTGTTTGTGTGTGTGTGTGTGT
>NODE_68305_length_103_cov_10.145631
CCTGGGATCAGTGACAACCAAAAGACGGGGTCTCTCAATGAATTTCTCCAAGAATAAAGAACCATCACCAAATGCAGCCAGAGCCTCAGAAGAAGCTCGTTCAAAACTCTCTTTCACATCCTCAAGTTTTCTT
>NODE_68912_length_139_cov_34.460430
TTTTTTTTTTTTTTTGTTTAAAAAAAAAAACTCTATTTTCTCTTTTGCATCGTTCATTATTTTCTCCAAGATTCTTTCAGGAGGTTTCTCCTTTCTTTGTCCCTTCCCATTCCTTGTCATATTCAACATCAGTCTCTGCCCCCCCCCACACCTTTACATTGTTTTCTCT
>NODE_152214_length_74_cov_10.540541
GTTGCTGTCACCTGAGCCAACCAACCCCACGTGTTCTTTTTTTCTTTCGTTTATCCCTTTCCATCTCTTTGAAAGAAGCTTAGGATATTTCTGTTCAGATTTTT
>NODE_64278_length_135_cov_41.044445
TTGGGGAATATTTTCCTTAATATTCTTTAGTGCTGAATCTAAGTTATCAAAGGGCTGCTATTATTAAGGCTTTTTTTCACAAATGTCTCCAATTCCCCAGCAAGTATGTGTTCTTGCAGCTAGGAATAATCTCTCCATTTGTATTTGTAAAGAGCAGATGTATAT
>NODE_157511_length_83_cov_13.662651
GTCGACAATGATAATCCCGGGAGCTGAGAGCATATGCAATTATGGAGCTTGGTTCCGAATCATAGACAATTACAGGAATACGTTCACATTTAGCCAGTAGAGGATGTTCATGA
>NODE_45426_length_104_cov_18.625000
GACAGTTCAATATATCTGTTTATTTCATCACTGATTGATTTCTGATTATCATTGCTCTATTTTATGCACAGGTGGTCAATTAAATACCAGTAATATACTGTGGTTCCATTCAGTCAAATTCTCTCATTTTTCTA
>NODE_32098_length_154_cov_36.551949
TCATCATCATCATCATCATCATCATCGTTAATGCTTGCCTTAAAATTATTTCTAATTACAGACTGGAAGAACCAGTAGAGCAAAGGACAACATATTTTGCCTTATTATTTTGGTCCTTCATGTTCCGAGTTCAAATTCATCCTTCTGTGGTAGGTAAAATAAAGTACCAGTCAAATACTGGGGT
>NODE_346_length_50_cov_4634.279785
TATCACCATCGGTAATGAAAGGTTTAGGTGCCCAGAATCTCTATTCCAACCTTCCTTCCTGGGTATGGAATCTGCTGGTA
>NODE_13846_length_62_cov_39.629032
TTCCTCCTCTCCTGCCTACCCTATCCTTCCCTGCTCTCTCTTCTCCCTCTCTCACTCTTCCTTCTCTCTTGCCTACCTTCTCTTCTCTCTCT
>NODE_119437_length_157_cov_17.891720
GTTTGACCCAAATATTTCATATATGAAAATATAATAATAGTGAAACAGTAGCTAAACAATAAAGGGCAGAACCAGTGCAAGAATTAGTTACTACTGGCCTAATGCCTCTTCTGAGATTTAATAGTATATCTTTCAACTCATGATTTCATATCAAGAATTTTGCAAGCCAAATACATATACGAATCTG
>NODE_98466_length_113_cov_12.407080
GTCTTACCCACCTGTATGTCTAGAACCTTGTATACATGTCAGCCAGCCAGTCGGCCCGGTTGCTTGCTGAACATTTCCATGCAGGTTGAAGAATGAAATTAAGGGAGCAGCACGTTCTAAAACTATTGTGAAAAGCGTACATC
>NODE_22008_length_97_cov_858.618530
AGTAGTAGTAGTAGTAGTAGTAGTGGTGGTTGTGGTATCTGTGGTAGTAATGGTTGCGGTGTTACTAGTAGTGTATGTGTTGTTTCTAGTAATAGTAGTGGTGGTGGTGGTTGTGGTGGTGGGGGGG
>NODE_37204_length_101_cov_58.782177
ACAGATATACGTATATCATAATAGAAGGTAGTATTTTTATGAATTGCCTTTACAATGCCCAGTTAAAAATAAAAATCGTTAAAATAAAATCGTTAAATTAAAAAATCGTTAAAAATAAAAATCGTTCCTTA
>NODE_157774_length_87_cov_10.218390
GCCTCAACATCTGTATATTTGTGATATTATGCTTATACAGCTATGCACCAGTGTTGGGTGCAAGTAGTTAAGAAGCAACAGGTTCAATCCCATTGCAGAGCTTGTTGAGAAAGTTCC
>NODE_66408_length_52_cov_60.807693
ACCAGCACCAGTTGTCAAGTGATGTTGGGGGGAAGAACACACATATAAATGTCGGGCTTCTTTCAGTTTCCGTCTACCAAAT
>NODE_117462_length_78_cov_10.576923
GACGGAAACTGAAAGAAGCTCATTGTATACATATGTGAGTGTCATGTCTGTTTTCCACCCACCACCACTTCACAACAGGTCAAGTGTGTTTACATCCCCATTACTTGG
>NODE_71161_length_104_cov_25.375000
GAGAGAGAGAGAGAGAGAGAGAGAGAGAACGCTTGTTGTAGATGGGTGGCACTGTATCTACCAGTTGGTTCATGTTCAAACATGAGCTCTGAAGGGAGGGCAGGGTGTGTGTTTTAACTGCTCTTTCTCTCATA
>NODE_27744_length_102_cov_17.049019
TATGATATTATTTTTATCCTCCTCACCAAAGACTTTTCCCTGAACCATTCCACAAAACAACATCCATACCAAAATCCAAACATCTTCTTCTCCTTTATCTTCTCCCTCCTCAAAACAACAACATCACCAAAA
>NODE_130393_length_93_cov_11.129032
GAAGAGGGAAAGGATTAGCTAGGGATTAATAAGTTACAATGTAGCATATGTGTTGGTAGAGAAGAAACAGGGAGAGGAAAGAGCATAGGTGCAAGCTAGTGATGGGGGAAGCTTTTGAATGAA
>NODE_118834_length_56_cov_57.625000
TGCCGAAAATGCAAAATATATTTGTGGTACTGACACTGGAAATTGTCAACAATGTGATGCAAAGGGCAAAATCATTAAAGGAAATA
>NODE_111281_length_101_cov_10.099010
GTGTGAGTGTCAATATATGTGCGCAGCAATAATATCAACATCTGAGAGTGATTATTATTTTGTATTAATATTATTTTATACATATTATTAACACACAAACAAAACTTTTCCATCATCATCGTCATTGAACG
>NODE_109672_length_83_cov_22.072289
CAATTGGTGGTAAATTTTGTGTTTCTCTATTATACATCTTCTCTGGTAAATTGAACAATCTCAAACATTGGTCTTCACTATTGGTCAATATACATGATCCATCAGGAGCCCTG
>NODE_158551_length_65_cov_11.076923
AAATATCCTATATGAAAAAAGATATTTTAAGTTAGCATGAGCAAAAATACAGGCAATATCCTATGTTATACTGAACTATAGTTATTCAAAATTAT
>NODE_116710_length_108_cov_12.777778
GGCAAAATGAGATACAGCCTGGCCACTTGTATACTTAATTAGGTTGTACAGGAAGGGATCATAGCCAATGACTGGTGTAGATAAGGGAGATGCCCAAGAGAAAATTACAGGAATATCAAATTGCTGACAGATGGGTCA
>NODE_139322_length_86_cov_16.790697
TCATCATCATCATCATCATCATATCATCATTAACGATGCGACATTCATGCCTATTCTTATCATTATTTTCATCATTATTGTTGCCACCATAAACAACGTCATAATGTTGACCATTT
>NODE_34513_length_87_cov_40.712643
TAATTCAGAACTTCTGAAAACAAGACATTTATTTGTACTACAGAGGCGGGTTGGTATCAAAAGGGTTAAATAGGTATAAATATCACTTCTCTCTCTCTCTATATATATATATGTGTG
>NODE_103607_length_61_cov_11.770492
TTGTATTTTAACATGTGTGTATATATTGTAATACTGTTTGTTCTTTTTTTGTTTTTTTTTCGGTTTGTTTTGTTTTATAAATTGTATGTCA
>NODE_116838_length_75_cov_13.106667
TCATCATAAAATATGGTGTTGGTAGGGGTGGGAAAATGGAGAAGGCTTACATGTGCTACATGTGTAGACATGTCATATGTATATATACACACACACACACACTTA
>NODE_71883_length_150_cov_19.446667
GCTAATGTAAATAAATATTTCAAAAGACACCAAGTGCACTTTCAATTTCATTTCTTTATGTTACTACTTACATGGGGAAAAAGAGCTTATGTTCCTCTGTGCATGCATGTGTGGATAGATATATGTGTGTTTACACACACACACTCTCATTCCTTGCAACACAATTCATTTAAAACCTTT
>NODE_49298_length_135_cov_20.029629
ACATTTGACCAGTAACGAATTGAAGTGATATATAAATTTTGAAAATGAATTGTATTTCTTTTTGTATATTTGTGGCGAGTTTTATACGACAATGAAAAGCATCCTTGCTTAACTTCATGCTGGTTTAATTTTTTTGTCTTTATTTTATTTTTTTTTTTTTTTTTT
>NODE_12523_length_115_cov_232.078262
ACCGAATGCTCAAACTTCAAGGACACAAAAGTAGAATTAATGAAATGAAATATTCCTTTAAATCCAGCTCAAATGCTATTTCGCCTGTGGACGACACACTTTGTTTCCATCATAGATAACTGTTACAGCCATCGGCTCTTTTTCT
>NODE_82816_length_75_cov_14.946667
AGATGTAAACACACCAGCATCAGTTGTCAAGAAATGGTGGTGGTGGTGAGGGGACAAACACAGACAGAAACACACATATATATATATATATCTTTTATCTTTTAC
>NODE_48422_length_94_cov_66.031914
TATCAGGTCTGTCAACCCCGAACATTCCACGAAGGCGTGCAGGACAGTCTCCCTGTCCTGACTACACCTCGGGCACATCGGAGAGACAGCCATACCATGTCTTGACAACTTGTCTCGAACCGGC
>NODE_135429_length_86_cov_13.244186
GGATGCGTGTGTGTATGAATGGGTGGGTGGTATGGCAGTGTTTTCAGTCTTATGAATTGGTGAAAGTATGTAAAAATGGTGAGGTTTCTGTAATGTCTTTTTTGGAAGTGCACTAT
>NODE_114004_length_85_cov_11.717647
CCTGCCTCTTTTACCTTTGCAACGTCTCCTGCTGACAGTATTCCCCTGTTGTCTTTCTATACTTGACCATGTTCATCATATCTAGACTTTACTTGAAAGGGGGTGATATTTTAAA
>NODE_146141_length_84_cov_10.714286
GATAAATTCTGATTATAAGGAAACTCCATCAGACCAAGGTGTATTTGAACATTATCTCAAATTGATTGCTGCTGAAGACTGTACTTATTTCTTCACTGAATATCGGCTTAGCAT
>NODE_130099_length_81_cov_20.987654
CGGCCGAAAGGAAAGGGTTTATACACAAAAGCGCACATACACACACATAGAAGAGGAAGGTGTGTGTAGACTTCAAAAGCTGGAAGTCCTCAGTAAATTACAACTTTTGTC
>NODE_49729_length_74_cov_66.770271
GTTGTTGTTGTTGTTGTTGTTGTTGTTTTTATTGCTTTTTTTTCTTGTTGCTACCGTTGCTGGTGCCGTTGTTATTGTTGCTCAGTCGCTAATCAACTTTGATT
>NODE_18622_length_154_cov_255.272720
GCCATATGGTTTTCTTTTTTTTTTTTTTTTGTCTTCAGGAGAAAGGGATATAACTAAATATCACAATAATATCTAATATAGGCATTAGGGGCCAGATTAGAGGGAGAGGAGCAGGATTAGTCAATTAAAATGACCCCAGTGCATGACTGGTACTTTATTCTATCAACCCTGAAAGGATGAAAGG
>NODE_61430_length_148_cov_18.324324
GTGTGTGTGTGTGTGTGTGTGTGCGCATACGTGTATATATATATATATGTATGTTTGGGTGCATGTCTGGATATATATGTATGTATGTGCATGTCTGTGTGTGCGCGCGCACATGTCTATATAAATGCATGCATGTGTGTGTGCACACGTGTGTATATATATATATATGTATGTATGT
>NODE_116703_length_75_cov_12.760000
CCAGAGACGAGTATCCTTCAAGTAGGTTTCGGTGAGATACAGCCATGGAAAAATCTATTCTGTCCTTCTGATGGTTATCTTAACTAATTACAAAAAAAAAAAAAA
>NODE_123874_length_93_cov_10.247312
CGCCCGAATGGAAGGAAGGAGATTGCAGATGACGGTGTGTGCTTGTATGTTTGTCTGTTTCTATGTCTGTGTTTGTTTCTTTGTCGTCAGTGTGCATACATCTATGTGTGAGTGTTTAAAAAA
>NODE_14855_length_139_cov_159.546768
TTGGATCAGCTTGCTGTTGCTGCTGTTGTGGATAACCTTGTTGATATGCTGCTCCCCATGCTTGACCCCCATATGGCTGCTGGCCAGCTGGTGCTTGCTGGCTTGGTTGAGCATACTGTCCATACTGATCATACCCTGCCCCAGCTGGAGGTACACCTGGTGCATTAGG
>NODE_153751_length_72_cov_18.513889
TGTGTGTATTTCTTAGAGTTAATCACAAGACTGGCTTTGTGGAAAGACTTGGTAACTATAAAGGAATTCAGGGTATATGTGTGTGTGTGTGTGTATGTGTGT
>NODE_99877_length_122_cov_11.918033
TAAACAGCAATAACAACAATTGTACATCATACCGCGACTTCTGTTTGCGCGCAGATAATTCGAATTTTTCCTTATATTTCATATTCATCCCCAGGCAAGGAATCTATCGAAAACACTACAAATTTCTTCTCATCATACAGATTGTCACGGCT
>NODE_149082_length_85_cov_17.858824
TTTATTTGCAACTCTTTCTTACTAAAATTTTGCACCCCTCCCTCAGTCTAAGATACAGTTTTGCTTCTAAGACTAATCAGCATGATCATTCCCCCCTTTTTTTTTTTCTAATGAT
>NODE_128782_length_96_cov_26.239584
ATTGATTACTATATTATGTTGAAGGATTATATATTCCATTAGCACAAAAAGTAATCATTGCTCAAGCAAGATAATAGAACACAAAGTATCAGTATATATGTTTTCCTATATTTAATTCACAAAAGT
>NODE_119528_length_62_cov_12.145162
GTCTGCTGCAAAGTATTTGATATATTTTATCTTATAAATTAGTAGCTTATTAATTTCTGTTTAAGTAAAACCATTGTTATGTCATTTCCTAT
>NODE_78880_length_68_cov_25.264706
TCTATCGGTCTCTTTTTGCTGAACTGCTAAACTACAGGGACCTAAACACACCAGCATCGGCTGTCAAGCGATGTTGGGGGGACGAACACACACACACA
>NODE_99297_length_168_cov_15.744047
GTGTGAGTGTGTGTGTCTGTACACTTACATATAGAGAACAGAAGAATATGCTCAGGGACACCTGCTGTATAAAAACATAATAGCAAAGTGGGTCATAAGCCATAGTAAGCCGAGTACTTTTAATTGATAAATATTGTTGATTCGAAGCTGAGAATTTATTCTGTTGCATCTTGCTTTGTGAGGGATTTGTCGTCTGAA
>NODE_15547_length_110_cov_32.136364
CTGTGGGTACACAGTCGAACTAATACACACGGAGTATATGGACTGATGCACATGAAAGTGATTGACACGTGCCGACAAACAGACAGACGTTTAGTTAGATAGTTAAATAGACATGCAGAGAGAGAGAGAGAGAGAGAGAG
>NODE_138124_length_72_cov_25.500000
TCATTTGACTGCAGCCATGCTGGAGCACCAACTTTTAGTTGAACAAATTGCCCCCAGGACTTATTTTTTGTAAAGTCTAGTACTTATTCTATTGGTCTCTTT
>NODE_144453_length_108_cov_13.805555
CACACAGTGGGACTGAACCTGGAATTATGTGGTTGGGTAGAAATCTTACCACATAGCCTATACTATTTGTGTATATATTTATGGCTATACTATTGGTGTATATATTTAAGACTTGTGAAGGCATGTGGCTTAGTGGTT
>NODE_149903_length_69_cov_12.072464
GTGGTGTTTCGTATGCTGAGAGTTGAGGAAGAAATGAAAACTAATAGTTTCCGAGTAATTGCTAGAACGAATTAAAATAACTGATTCATCCTGATGATG
>NODE_129605_length_97_cov_12.278351
TGTATATATATATATATATAGAGAGAGAGATTGTGTGTGTGTGTGTGTATATAATCCTAATTATCAGCTTGTGTATCTACCTATATATATATACACATTTATTCTTTTACTTGTTTCAGTCATCTGA
>NODE_130649_length_59_cov_101.610168
TTACTTGTACATGCATACTTTATTGGAATCGAAACACATGCAAAGGCTTACAGAAAATTAAAGTACATAAGTGAACCTCGTTAGTATTA
>NODE_158101_length_131_cov_10.366412
TACACGCAACAAAAACAGCAAAACTTTCTGTGGACATAAACAAACCTGTACTGCGTCCTAACGGTGATGGGAAGAGAAAAACTATCACAATCACAGACAGACATCCCCCGTTAGAAACAAATTATGTTATGGTTGTAAATTAATTATCTCATTTATAAAAC
>NODE_76647_length_62_cov_10.967742
CTTCACGACAGCACGCCATCATCATCCACTGCGCTTTAATAGGATATATTTTCCATTTATGCGGTTGTTATTTGCTTACACAGGCTGAAGGT
>NODE_151969_length_94_cov_10.095745
ATAATATTCTATTAGAAATAAGTTTTAGAGTGACTGCTCTTTTCACAACCAAGACTATTCAGCTATAATTCAATTTATATAACATTAAATTTAGACATAACATATTAAATTCAATACTCAGCCA
>NODE_87469_length_114_cov_15.271930
GCCTTGACTTAGTTGTATTCCTGAGCAATCTCAAATATACAATCCTTGTTGGTGCTCTCAGACGTTCGATGACGACCACCGGTTGTAGACACAGTCCACGTTGAATGAAGTCCAGTAGCAATTCAGCGAGCCCCGCCCCCCAAT
>NODE_71655_length_124_cov_15.169354
ATATTCTCCACCCTCAAACCTGATGGTCTTCCTTGATTATAAAACATTTTATTATATAATTGCAGTGTTTCTTGTAGGTTTTAGTTAATGTCGGTTTGATCTCATACGATCACTGCTACAACACTAACACCTTTTTCAGCTGTCATGTGCCAAT
>NODE_71233_length_90_cov_77.044441
TAATAACTGAGGTTAATATACCATTGAGAATATTATTGTTGGAGTTATTATAGCATGTGTTTCCTTATTTAGTTGAATTCCAAGTTCTTCTTCTCAATGGTATATTAACCTCAGTTATTA
>NODE_135538_length_83_cov_13.686747
GAAAAAGAAGAAACATAAAGAATCACTATCAGAAACAGAAACTAAATCTCCTGAACTTGAATCTTTAAGGGGACATAAAATTCCAACTCCCTTATTTGATAGTGTTAGTAGCG
>NODE_155481_length_92_cov_10.478261
TTTTATTCAGGCAAGGTAGTTAATGAGATAATTAATGACTAAATTTTAATAGCAATTTATCTTGCTAGGGTATCAATACTTCAAAGATGTATGCAGCAGAAATCCATATTACAAAGTAGGTA
>NODE_138335_length_65_cov_15.046154
CCTATTTTTATTTGTATATGTGTGTGTATGAGTGCATGCATATGTATTTATGTGCATGTGTTGGCGGCACATAAAAAGTACCCACTACACTCTCG
>NODE_81109_length_96_cov_15.937500
ATATATACATCATTGTTACCTTCTTGAGTCATGCCTGGCTCATAAAGGCCAGTTTCTCGGTTTCATTGGCTATAATAGGTTCTTCACTTGGATGGGACGCTGGTCCGTCACAGGTGAGGAGCTGCT
>NODE_51297_length_152_cov_62.052631
TGTGTGTGTGTGTGTGTGTGTGTTTTGCTATTGAATATCACTATGAATGGTTTGGGTGATTCTCTTCTGTGCATTTTATGTATGTTTATGTTTATGTGCATTGGTGTTAATCGTTTTGAGCAGATATATCCTTGTATTTAGGAGAGGTAGGTACAAAGTTATAATAATAATAATAATAATAA
>NODE_127329_length_82_cov_10.975610
GTCCAAAGTAAAACCTTCAGCTGTTGTTCTTTCATATACTGTCTATATACATTCTTTAGAACCATCGAAAAATATCTATGGTTCACCAGCCCTTAAAAAATTCCTTTCATAA
>NODE_73510_length_55_cov_54.418182
TCAGATAAGTATTCGTGTTATACGAGAGAAGAGTCACCAAAGCATCAGGTGATTTTTCTCTCGTATAACACGAATACTTATCTGA
>NODE_88994_length_137_cov_13.817518
ATATATATATATGTAAATACACATATATGTATGTTAAAATGTTATTATTACAAAGTACTGGTAGAATAAGATGGCAGGAGAAATTTGAAGTCTCAGACAACTTGATCTTCACAATTGCCCGTTGTAAAACCTCATATGTGCCCAGACATTGTTTGTTTAATTTCATT
>NODE_62932_length_66_cov_15.712121
TATTTTCTTTTTTTTTCTTTTTTTTTTTTTGTTCAGTTCTAAAATGTCTGGATGGCGGTATTATTTCTGATGAAGACAATGATGACATACAGTTTG
>NODE_21887_length_118_cov_17.923729
TACACCAAAACCTACAGTTTATTCCCGTTTCAGCAGACGCCACCACCACACATTACAACATATGACATTAAAATTTGAATTAAAACAGATTTTTTTTTATTGTTTCCCATGGTTTATTAATTTTTCTTTTTCAATTAAATTTTTTTTT
>NODE_114763_length_73_cov_22.054794
ATGAGACACTGAGATTGTATCCCATTGCAACTACGTTGGATCGTCAGTGCAATAAGGCATGCACGATTAAAGATGTGAAGATTCCTGAAGGGCTGACAGTCAG
>NODE_18184_length_104_cov_25.471153
GTCTCCGAAAACACAGGCCATATTTGGAATGCCAACATTTAAAAATTCTCATTGCACTGTATCTCTTTAGGCTGCTAAAAGTAGTTTCACGTCGAGGATTATCTTAAATCTTTTGATCTAATATAGTAAAGCAT
>NODE_133440_length_67_cov_14.552238
ATTCCCCTCTCCGAATATTTCGGTATATCTGTTTCTTCCACGAACTGTTACATGTCGGGTTTGAAATGTAGATTGAAAGATCCATTTTTTTTTTTTT
>NODE_92252_length_77_cov_23.649351
TGAAAAGAATCACCCAGAAAAAGTGTTCACAATTTGGGCTATCGCTCACTATGATGATGTTTCCCTTGCACATTTTTGAAAGATAGTTAAAAGCCGACAAAAGCAAA
>NODE_9928_length_136_cov_214.933823
TATTATTATTATTATTATTATTATTAAATAAAAAATACAATGTTTAGTTTTTAACTTTTGTTGCAGTAGAAGAAGCTGGTTATTTATTCATGTACATGGACTGGTCCAAAAGGAAACCTAGGAAATTTTCCTTTTGTTAGTTTCCGGTGTATGTGTGGGTTTTTTT
>NODE_30978_length_118_cov_82.584747
ATCTGATATCTCACTTTTTTCATATATTTTTGTTATTTTTGTTGGTATAATTTTTTTCTAACTGTTGTTGATGCTGTTGCTGTTGTTTTTGTTGATGGAGTTTTTGTAATATTCTTCAGAAAATACAAGCAAAAATATTCCAAAATAA
>NODE_137936_length_118_cov_19.669491
TGTATGTATATATATATATATATATAAATATGAAGTTAATAGACAGGTATGAATATAGTTAAAAATTTTTTATAGTCGTGTGTGTGTAGAGAGCCAGATAAGCTGGGCCAAATTGCAGAAACGCAATGCAAACGGTTTTTTTTTTTTT
>NODE_81034_length_135_cov_10.377778
GTGTGTGTGCACCTATGTATTAATGTATGTGTGTATATATGCTTGTGTGTGTGTGAGAGAGAGAGTGGGGGATAGAAAGAGTTAGTTATTCCATGTAGTTTTTGTCCGTTGTGCTTTTCATATCCTCTTCTTCTCCTTCTTCTTCTCCTCCTCCTTCTTCTTCTT
>NODE_154004_length_64_cov_10.203125
CGGCCGTGGATCGTTGAAGAATTCTCAAATGCGCTCGAGGCGAAAATCTATTTAAAATAAGTCGAACATTTTTCCTCGTTTTTTTTTTTTTATT
>NODE_19426_length_157_cov_48.624203
GTTGCTGAAAAAAAAATCAATATTTTGTGTGTATATGCGTATGTTCTGTTTGTGCGTATTGTCTCCGTGCGATTAGCATGTGTGTAAATGCGTACGTGCTTCCTTGTAGCGCAGCATGTACTTTTGTTAGCGAGATGAAGAGTTTCTGTACATCGTAGTCGTTAAGGTATATAAATATATGTAAATA
>NODE_108510_length_140_cov_35.885715
ATATATATATACACACAAATACATACATACATATGTGAATATAAATATGTCTTTGTTCTTACCATCCATTTTTCCATGTTTGCTTTGGTTAGTGAGTGTGTATGTATGTGTGTGGATATATATATATATGTGTAACCTCGTGTGAATCGTTGGCGATTTTCTTTCTCCGT
>NODE_97650_length_89_cov_11.550562
AATTCAAGAGGGATTTGGCTGCTATTTCTAAAAAGTCAAGCAGCATTGTAGAGGCTCATTTACTTGTTAGGCCGTTGTTGTTGTTGCTGTTGTTATTGTCTTTGCTATTATAGCCACCA
>NODE_141213_length_64_cov_10.296875
TTTCTTCGGCAGCATTACTCGTCTTTTTCTTTTTCCTCTAATTCTTTCTGCTGCTCATATTAGAGGCACCTTGCTTTTATGTGGTCTTTCTGGC
>NODE_81045_length_136_cov_22.617647
TTTTTTTTTTTTTTATTTTATTTGCATTTATCATTATCAACATCATCATCATCATCATTGCTTAACATCCGTTTTCCATGCTGGCATGGTTTGGACAGCTTGACTGGAATTGGTAAGGCCAGAAACTGCACCAGATTCCATAGTATGTTTTTATGTTGTTTTTTTT
>NODE_26352_length_155_cov_25.109678
GTGTTGTCATTTTCCAACATGACAAATCTATTGATGCTATCAACTCAGACTCCATGATTGCAGAATCGGAACCTGGAACTGCCTCCCTCATGCCTGACAATGTGGACAAGGATAATGAGTCCCTGCCAACTTTGAATTTAGCGTGCTCGCAGAACAGTCAGTTAGCTGTACCAGTCCGCGGTGAA
>NODE_19702_length_142_cov_63.852112
CTACATAAAGAAAAATCCAATCTACCATTTCTCATCACCAGTTATGGCTTCATTTCAGCCACCATGTCATTGGACAGAGAGAAACAAGATGTGTATAAGTTTGAGGTTTTTGTCAAAGATAATGGAAGCCCATCTCTGAATGACACAGCAAATGTTGTTGTTGAGATTTTAG
>NODE_52530_length_131_cov_10.809160
CCATCGTTGGCACATGTCATAAACTCATTTCTGTCTTTCGGATTCCAACATCCAGAATTCAACATGGCTACATGGCCCTTAGTATTGGCCATATCTGCAATGTATTGGTCACCCTTCACACACTCCAGCTTCTCGAAGCCATCTCGGTCAATGACCTTGGC
>NODE_96513_length_157_cov_15.885350
TTTTTGAGTGACACAAGAGGTTCAAAGAGGAGCACAAAGTGGTGGACGTTGACTGTAGGAGTGGGAGGCCTTCAATGAGCACAACTGAGGTGAACATTGAGCATGTAAAGCAGATTGTGCATGGCAATCATTTGTTGACTGTTCGAATGATCACAAGTCATCTGGACATGAAAAAGGACAGTGTTTG
>NODE_91435_length_69_cov_11.927536
ACGTTGTGGACTTTCTTGTAGAGTGTGGTGTCATCCAAATGGTCGTAGGCTAATTTGTCGTAGGTCGGTTTATCTATGATGCAGAATTCCTTCCCCTTG
>NODE_132081_length_122_cov_26.188524
TGCTAACCAACTTTATTGAAACCAAATTACATTTTACAACTGGAAGACAGACTGCCAAAACATCTTCCACTTTACCTAGATCCCTCCCTTTTAGCATTAGTTTGATAATACAATTCTGTTGCCTCAAATATAACAAAAAGAAAAGGAAAAAA
>NODE_59321_length_85_cov_67.164703
TGTGTGTGTGTGTGTGTGCGTGTGTGTGTCTGTGTTCTATATCTCATTTCATTTGAAATCCCTTTCAATTTTGTTAATATGGATTTCCTTCTTTTGTCAATTTTTGTGTCATTTG
>NODE_42195_length_159_cov_22.647799
TGATGTTTTTGTTTGTTTTTGTTTTTTTTGAGTTTGAATAATACATTTATTCAGAGCTGGCATTCTTGAAGCATCTCTCCACAATCTTGGAGAACTTAGCTTAATTAACAGAAGGAAAATTCTTCACATTTAAAGAGAAATGCAATTTTTCCTTTTTATTTTTTTTAATTTGAACAGACTGACAGGAAT
>NODE_6077_length_135_cov_38.377777
GGGGGGGAGAGAGGTCGATTTGTTTGGCTAAAGGGTGGTGCTCCAGCATGGCACCACGGGGCACAAGGGAACTGAAGAATTAGTTCGTAGGTTCATACGAAGGGAGGGGGGTGAATGAGTAAAGAGATAGGAGCTGAGAGAGAGAGGGAGAGAGAGAGAGAGGGG
>NODE_134039_length_140_cov_10.150000
TTTTATCCAACAAATTCATGATAATAGGCATCAATGTTGGAATCTGTTTCAGTACGATGGGGTCTTCAAATGGTGTGCTACAGATTTCACCAATACAGAGCAAGGAACAGGCCATCAGTTGAGGACTGTCTTCACGTTGTCTTAATATTTGTATTGAGACTAATAATGTC
>NODE_65219_length_150_cov_12.400000
GCCGGTTCGATTAGAAGCTTCCAAGATTGTAATATCGGTAAATCCATTCTTAACGAGGTATTCAGCGGCAGAAATTCCTGCAATGCCGGCTCCGATGATGACAATTTTCGGTTGTACGCCGTTCTTTATCTTCAATGAAGCTGTTTTTGTTAAATCTGTTGCCGAACTGGATGTAGTGGT
>NODE_29930_length_113_cov_11.893806
CTCCCAGGTTGGTTTCTGTATAGAGTCTGTGTCGGATGCTGAGTTCGACGGAGGGGGGGGTGGGAGCGATGGCGGCACACTTGCGCCATTGCGCGGATACGGGCTGAACGTCTGCAGGTGGTCGCACGAGTAGACGGGAATGT
>NODE_100508_length_110_cov_17.454546
AGATATTAAAGGTCTTTAAAGTATTTGAGATATTGTTAGAAAATATATAAGTTGAGTACATGTGCGTGCATGTGCGCTTGTATATGTATGAAAATATGCTTTCATTATTGGTCACTAACACGGAATCATCTTTTTGTTTT
>NODE_144759_length_62_cov_14.516129
CTGTGGTCTTTTGAGAGAAACAGAATTATTCCAAATAAAATCTATTTCTCTGATGTTGAATTAATGTATTAAACACCATCTCATTTGAAAAT
>NODE_98769_length_160_cov_51.474998
CACACACACACACACACACACATTCATATATATATAAAACAGGTACCCTCAGTAGTAAATCCAAATATATATGATATACGATATATTTTCCTGGAATAATCTCCCTTGACTCACTACCACATTAAATCTATGATTGCATTCTCACCTGCTTATGCATGCACAAGAAGGCACACACAACACCGACCTCATG
>NODE_9852_length_78_cov_55.576923
AATAATAATAATAATAATAATAGCAATAATAATCTTTTCTACTAATGGCACAAGGCCTGGAGTTTTTGGGGAGGGTGGGGGGATAGTCGATTACATCGACCCCAGTAC
>NODE_120102_length_83_cov_31.289156
GATGAAGATTTTTGCTCCATAGTTTTGTAAACATTTACTTTTGTTTTTCTAGAAAACATTGCAATTATTATTTTTATCTTATTAAAATGAATAAAGTCATCTTTAGAAAACTA
>NODE_89048_length_66_cov_13.515152
GAACAATGGATATATTCCAAGGAGGCAATTTTCATGAAAACTTCATAATAAACTGTCATGGCCAGATACATAATTTTAAGAATGTTTTTTTTTTTT
>NODE_104002_length_116_cov_10.336206
GTTGTCTATCATGGACCATGTTGTTCTGTTTACTGGTGTGTCCTTCTTTATTTTAAAGCTGTAGCATGTGATGTGGCTAGTATTTCTAGCAGGATGAGCTTAACCTTGTACTGTTATTTAAATTTTTAAATTTTTTTTTTTTTTTT
>NODE_89139_length_139_cov_12.302158
TGCTACTTTATATACTTTATCAGTAAAATATAACAACAAATGCCAGGTTGCAAATATTTCTAGCTACCGAAAAAGGGCGGCGGAATCATGTGTAACTGGTCTAAACCAGAATAGATGAAGAAGTTCATGAATGCTTGTAATTGTCACAGATATTATGGAATACAGAAAG
>NODE_138981_length_164_cov_13.219512
TGGAACAGAACCCGTAGGGCAAATGTCGGTGTAAGAACATGTACTTCAGTATGTTATTTGTTGACCTATAAATTGTTGTTATTGTGTTGTTAGCCCCAGGTCAGCCCTGGTCAATCATACCTATGATCCAAAATATTGTAGTTCTAACCATTTCGTCTTTTTAGTTCTTTGAAGCATTGTGTATCTAGGAGGAC
>NODE_141721_length_143_cov_10.069930
ATCTGTTTCTCGTTTTTATACTTAACGAACAATGTTAAATACTTTTCTTATATTAGAAAGAGCTGTCCATGTTAGGACAATAGATTTGGGGTCTTTTAATCAGATGTTGGGAAGCCGTTAAGTTTCTTTTTCACTAATTATGTATTCTTTGGTGTGTGTGTGTGTGTGTATTT
>NODE_53280_length_59_cov_65.627121
TTTTTTTTTTTCAAAGAGCAGCTGAACCAAAAAAAATATATGTATATATAAGGACCTTATATTGTTCAATTACCAATACCCCCCCCCCC
>NODE_120740_length_133_cov_17.872181
ATATATATATATATATATATACAGGGTGAGCCCAAAAGCCACAAAATATAAAAATGCAGTTGGTGCAACACTGGAAGCCAGCAGATCAAGTCCAAAGACAATAATATGCAGTCAGACTTCATAATTATTGGTCCATTCTATATATATATATATATATTACACA
>NODE_133236_length_101_cov_19.673267
AGAGAAGTGGTTCAAAATTAACAGAAAAAAGAAAAAAGAAAGCAAAGAGAGAGCGAGGATGCAACATCATCAGATGACTATGCAACAACAGCCTCCACCACCACCACCGCCGCTTCCACCGCCGCTACAGC
>NODE_74539_length_113_cov_66.106194
TGCGTGTGTGCGAAAAATATGGGGCTTTGGTTCACTCTGCATGTATGTATGTTTTGAACTTTCCTCATTTGCCGTCACTGTTTGATATGATTGCATTTCGATTTCCTTTCACCGTTGTTGTTGTTGTTATTATTGTTGTTGTT
>NODE_123468_length_96_cov_10.875000
AAACTCTACAAACCAAGCACGAAAGTAAAGGAGCGAGAAATAAAAAAAGTGAATATGGCAAAACTTGCGAAAGTCATTACCATCTTCGCCATCTGTCTTTTTGTTGTGCTTCTCCTCGCTAGCCAA
>NODE_136570_length_115_cov_10.078260
CACAGACACACACACTCAAATTGTGTCTCCCCTCCCCCAGTGGTGGAACTTGAAATAGATAAATCTATAAATTATAGCATCTGGAATACTGGGGTACCCTTTGAGTTTTTCCATCTAAGGAAGGGTTTTTTTTTTTTTTTTTTTT
>NODE_158464_length_72_cov_10.000000
GGGCGCTAGTCGATTACGTTGACCTCAGTGTTTCACCCAAAAGAAAGGCAAAATTGACCTTGGTGTAATTTGAACTCGGAATGTAAATATGGATAAAATGTC
>NODE_154247_length_74_cov_11.864865
TTATAAGAAATTGCGTGTTGGAGTCTCAATTTTAGTCGCTATCTCCCTGAGGATAGTGCTGTTCCGTTCATGAAATAGCCATTGGAGAATCTAATAAGTCGACT
>NODE_53993_length_169_cov_44.863907
TTTCAGCTAATTGTATATGTCTTTGTTTATATAATTTATTTTAGAAAAGTCCAGAGAATCATATTTATCATTTATGTTGGTCAACATAAATGTAACGCTCAAAACTGGAACCCTTCCCCCCTTTGATAAATGCCAATACATGATGACTGAAACAGATAAAAGATAAAAAATAAACAAAGACATATACAATTAGCTGAAA
>NODE_40448_length_70_cov_58.128571
ATATATATACATATACATATATATATATTGACACCAGAGTAAGCACATAAGCGCTAAACAAGGTGGGAAAAAGAGTACTTGAATACCAAAGGTAGAGTAA
>NODE_34871_length_81_cov_29.913580
CCCCTGCGACACTAGGCATTCCTACATCAGGTGATAAAGTGTGTCCATCAACTCCAAGCACCACCGCAGTGTCTGGAAAATGCACAAAGCATATGCTTCGGTATATGCATC
>NODE_97724_length_119_cov_11.369748
CAAGATCTCAAACAACAAACTGACTAACTTTTTGCTTTGTACTTTCAAGGCTGGCACGAGAAGAAATTACTGCTAATGAATACTACGAAAAGTGATTATATATACTGCTTAGTATTAAATCAAAAGTTATGTTGTTTTGTATTCAGACC
>NODE_46699_length_93_cov_45.978493
TTTTTTTTTTTTTTTTCCGCAAAGGGTTCATTGGTGGGGCAGGTGTTCTCCCATTTTGAATTGTTTTTTTTTGTTGTTTGTTTTTAGAATTAGTCTTTTTTTTTTAAATATTTGTTTTGTTGT
>NODE_31706_length_65_cov_20.953846
ATAACCTTAACCCACAATGTCCGATCTCCTGTCATCACAAGATTGTGGTGACGACTGAAAATAGACCCCATAATAAACGTCCAACTTGCTGTACC
>NODE_18815_length_144_cov_327.520844
CACTATTGCATAAGCTATGCAAGTGCTTCTGCTTTGATAGACGCTTCATAAGAACTTATAACTCGTGCCAAGTATACAGCACCGCCAAACACAGCCAAACTCTTCACGATTTGCCATTTTAAAGGATCAGTCCAAAAACTCTTCATGAATTCAACCACTCCAGTAGGAGTGGGA
>NODE_49052_length_89_cov_37.898876
TATTATTTTGCTTCACCATAATGCAGCCTTAAGTAATAGCTAGTTAAACATTATTAACATAAATATGACCCAGCGAATGTTCATTAATCAAGGCTGCATTATGGTGAAGCAAAATAATA
>NODE_99621_length_60_cov_11.783334
ATTTCTTACCATAGCCATAAAGGCTGAACAAAGAGGGATGATACAAAAGGTTTTATTTTACGGAGCCAGCATCACACGCACTCCACTTAA
>NODE_39464_length_80_cov_56.962502
TGTGTGTGTGTGTGTGTGTGTGTAAGTATGTAGACACATACATATATTCACGTGCGCATATACATACATATGTCTGTCTGTATACATGTATGTATGTATGTATGTATGTA
>NODE_54320_length_93_cov_78.677422
TGTGTGTGTGTGTGTTTATGCGTGCATATGCATATATATGCGTGTGTGTATATGTATGTGTGTATATACATGTGTATATATATGTGTGTATATACATGTATATATATATGTGTGTGTGTGTGT
>NODE_148540_length_62_cov_11.870968
CTATTTCAATATTACGTGTCAAAAGTGAAAGTATCTAACATTACAATAGTGAGATGCTATTGTTTCACTTTTGACACGTAATATTGAAATAG
>NODE_132191_length_104_cov_16.000000
TATCTTAGAGTAAGATGGAATGTAAGGTAAGAAGGCAGGGTGGTGTGTCTGATAGGTTTTCAAAGTGAGAGGTCCAATGGTTGATTGAACTGGATCCCAGGTTTAATGCTGCTGGATGGGATATAAAGCAAAAT
>NODE_28653_length_111_cov_16.099098
TGGTGATCGTTTACCGAATGAATAACAGGGTGGATGAGAGTGGAATGGGGTGGGGGAATGAACATAAAAATAAAAAAGAATAACAAGGATTAGCTTTGAATTAAAGTTCCAACAACAGTGGCATTAATTAATTAATTAATT
>NODE_154623_length_108_cov_11.111111
GAAGCCGAACGGGTCAACATTCCGCTTGAACTGAACCCCAATCCGTCACGGGGTTGCTCATCCGTAGCAATATGAACAGCAGTGATGTGCAGTAATGAAGCGCTTTATGCAGAAAGACAATGCATCGATAATCCCAGG
>NODE_104428_length_88_cov_14.079545
CCTCCTCTCTCTCTCTCACTCTCTCTGTCTTGCTTTATGTTTCTCGAACATGTTGAACATTATCAAAACTTCCAGCTATCATATGTAGCTGTCCACGAAACTGAAGTTACCCACTTAG
>NODE_23256_length_67_cov_27.940298
GCCACTAAATAAACTAGTTAATAGCAGTAGGGACAAATGTAGTTGCTTATCAAGACGCAAGTCCATACCTTTACCATCTTTATCTTTCCCATCGTTA
>NODE_114280_length_164_cov_10.329268
GGGGGGGGGTTCTCTTGTTCCTCTTTTTCGAGAGAAGGTTGGTCGATACTATCGACCCCAGTATGTCACTGGTACTTTATTTTATCGACCCCCCAGAGAGAGGAAAGGCAAAGTTGACCTCCACCGGGAACTGAACTCAGAACACAAAGAACTGGAAAAATACAACAAAGCTCCTTTTTTTTTTTTTTTTTTTT
>NODE_121362_length_146_cov_16.383562
TTAGCTAATCGTGGATCATTCAAAACAGCTGGTAAATTAACAGTAGCATTGTAAATTGTCCATTTAAACTGGTCTTGAACTACAGAAGGTTCTTTATTACTGGTCAAGTGTGGTGATGAGCATTCACTGATGTCAGTTTTGAAATTTTGTGGAAATCCACTGTTACGTCCATAGCC
>NODE_119986_length_71_cov_10.084507
AAATGCTTGCTGGTGTTTAGGTTTGTTATTCAAAGTTCGAATTCAATTCTTATTGTGATTAACTTTCGCTTTCATCCGCCTGAATTAATGAAATAAAATAC
>NODE_130712_length_149_cov_18.993288
TACACAAACACATATTTTCATAAGCAGATGTTTGTTTAATGACTAAAGAAAAGTCCTCTTTCTCTTATACATACTTTCTAGCACAAAGGTAGTACATATAAGTCCATCTTACCATCATTAGAACCAAAACAGCTCTCTTCAATTTAGATGTTTAGTTGTGTGCGTATATATATATATAT
>NODE_121145_length_86_cov_14.058140
GTAGTTGAATGGCTGTTGACTACATTGTATTATAATTCCTCCTCCCTTTGATGGGTCTTATTTTTTTTTTGCCCCACAGGGTGTCAAACAAGCACCCACCTCACCAAGCAAGCCTG
>NODE_61619_length_123_cov_202.357727
TATATATATATATATATATATATATGCACCTTATATATATATATGTATGTATAAGCACTGTGAATGTGTGTGTGTATGTGACGAAGTGAAAGATTATGCCCTAACTTCTCTAAGACAACCAGGTACCATAGATCCCTCTAATATCAAAACAAA
>NODE_59269_length_121_cov_25.380165
GCTTGTTGAAATAGAAAGTGACACTGCTTCGGAACATAGCAACAGTTCATCAAGTTACGAAGAAGTGAAGCTTACTGAAATTACTGATCCTTGAGCACCAAAATGACACTGGTCGGATTTTCTTCTCTCTTTCTCTCTCTCTCTCTCTCTC
>NODE_46972_length_79_cov_11.645570
GTATGTATGTATGTATGTATGTATGTATACGTGTATGCGTGATGGTATGTGAATGTTTATTATATCTGTCTATATATGTATGTATGTCCGTTTGTGTACCTGTGTGTAT
>NODE_120278_length_71_cov_21.887323
TGTCACCTTCAAAATCTTGTTCTATCATTTTTGATACTTTTTGTGTAAATTATACAATAGCTGTATGAGATCATACGCTAACCCCTAACCCTTTCTCAAAC
>NODE_87270_length_144_cov_67.097221
GTAGTAGTAGTGGTGGTGGCGGTGGTGGTGTTGGTGGTAGCGGTGCATATAAGGGGTAGAAGCAGTAGTGGTAGTAGAAGGCGCAGTGAAATAGTAGAGGTAGTGGTGTACAAGCAACTGTGCAGGTAGAGGTTGCAGTAAGAAGCAGTAGCAGTGGTGGTGGATGTGGATGTG
>NODE_110521_length_71_cov_14.845071
CAAAGAGACTGATAAAATAGCAGCCAGGCTTAACTACAAAATAACTAAATACTCTGGTTGATTTGTCTAACTAAACCCTTTAGCATGGCTGCCCTCCAATG
>NODE_154858_length_96_cov_13.531250
GGGGGGGACAAACTAATGAATACCAACTGCTAAGTGACGATAGAAGGGTGCATTGACATACACAATGTGACACACACACACACACAGTGAATGCCATCTACCAAATTCACAAGACATTGGTCAAAC
>NODE_85262_length_80_cov_45.837502
TTTTTTTTTTTTTTCCTTATTTACCTGAATCTGCAAATAGGTGTGTATGCATAACATATATATATGTAGGTATATATTTATATGCATGTATATATATACACACACACACA
>NODE_155464_length_87_cov_10.344828
AGACTATATGTTTCCTTGGCTCAATCATTTTCATTAACTGATTAATTCTCTTTAGTGTCTCTTACATGATTCCTCATGTTACCCCAATTACAACCCCATTTCATAATCAGTCGCAGC
>NODE_122918_length_135_cov_16.474073
ATATGTGTGTGTGTATTATATATATATAAATATATATAAATGTATATGTGTTTAATGGCCCAGTTCAATATAGGTTGTCACTTCCCTTAAAAGTTGCCTCCCCTGTGTAGAGTTACACTATTTCCTGACAGTAAGTATTGCATGTTGTGCCTTAACAATAAGACT
>NODE_60256_length_93_cov_30.784946
GATTCTATTTTTAGAAAACTTGTGGGTTTGGTCAGTTGTAAGAAATTTATATGGAGTTAGGAAGTCATTCTTGGATCCCAGCTAAAGCACTCATGTAAGTTTTGAGGTGGAGAAGATAGAATG
>NODE_148244_length_92_cov_15.739130
GATGGGTGGGTGGGGTGTGACATACAGTGTTCGATAAAATTAAAAATAATAGCAAAATCAGTTACACAAATTTGATCAGAAAACATTTGCTGTTATTTTCGGTACCATCCACATCTAATGGG
>NODE_16779_length_100_cov_94.150002
TACACACACACATACATACACACACACATAACTGAAAGTTTGTAAAAGATAGGTGTATTTGTACTTGATTTTAATACAATTTTTTTAATCTTACTATGAAAAACCATTATTATTATTATTGTTATTATTA
>NODE_136194_length_158_cov_13.202532
TCTATCTATCTATCTATCTATCTATCTACTTAACTATCTACCTTTCTATGTATTTATTTATCTGTCTATCTATCTATGTGTGTATATGTGATTAGGTAGTTGCATCATTGTTTGTGTATTCTCACAATTGTATAAATCTCATGGCAGTAGAAGAATATCAACTGGCTGACATATCATGCAATATCTCA
>NODE_77578_length_121_cov_36.669422
ACATACATATATGTATGTACATACATACACACATATACATGTGTGTATATATGTGAATTTGTGTAGTGTGTGTGTGTGTTTGTGTGTGCTGATTGTGTGCGTATGCAATTTGTGCTTGTACATTCTTTCTTTCATCTCCTTTTTTTTTTTT
>NODE_19608_length_78_cov_47.141026
TGAATCCACTAAAGGAAGGAAGGAAAGAAAAAAGAAATGATAAATTTTTTAAAGGTTTTGGAAAGATTTGCTTTCTTCTTTCTTTCCTTCCTTCCTTTAGTGGATTCA
>NODE_74461_length_119_cov_14.899159
TAAACGATGATGATGATGATGATGATGATGCATGTGTATCCATTTATGTATTGTCTGTAGAATACTCAAAGTGAATTGCTAATGGTTGATCTGAGAAGGTTCTGAAAGGTCTGTGATGTGGACGCAGATCTAGTTTTTGTTGTTGTTGT
>NODE_64224_length_87_cov_20.942530
CCCTCTATATTTCTCTTTTTCTTTCTCTCTTTCTCTCTCTCCTTCCCCCTCTGTATATTTCTCTTTCTTTATCCCTCTCTCTCTCCCTCCCCTCTGTATATTTCTCTTTTTCTTTCT
>NODE_116440_length_110_cov_11.618182
TCATAAGTCCCTCCCCCCTCCCCAACGGAAGAAATCTATAAATTATATGTGTCTATTGATAATGTATAGATATACAAGAACGCAAAAATCTAAAGCTATGCATAAATGTGCATTCAGTTGTTGTTGTGCTGGGTCATACC
>NODE_151150_length_105_cov_10.857142
GGATGTCCCTTAGTAGCTGGCGATAAGTGTGTTTCTAATTGCAAGAAAGAATAGTGGATGAGCATCATAGCTATGTGTTGAAAAGGATTGTTTCGGGCTTCGGGCATGAATAATTCACCTCTGAAAGCATGGATG
>NODE_154650_length_117_cov_10.059829
TATGAGTGCATGTTTGGTCTTTATTGCTTCAAAGTCATGTTTGGGGTGGTGTGGGTTAATCCAAAAGTAAATCTAGAACATGAGTAAATATATGTTTTTATACATAGTAATTTTAACTAACACACAGTGTCTTTGTTTATTTTTTAG
>NODE_140249_length_144_cov_11.465278
GAAGTAGTTTTGCCACAAAATGAATCTTTATAAACTTACCTTTTTCACTGGGTGGATAATAATGAAATATTTTGATTAAACAAATAAGCTATTATACTGATGTTAATGTTGCATAAATTAGGTACAGCACCTGTGCCTAACTTAAATTGCTTTAATATCAACAAAACAAAAGTT
>NODE_62769_length_147_cov_13.387755
ACAACAACAACAACAACAACAACAACTGCAGCACATTTCAAACAGCAAAAAAGTCCGATAAAACATCACCGTGGATCCGGCATACGAACTATTGGGGGGAGAGGAAGAGGAGGGTAGTGAAAGAGAAGGGGAGGGATGTGAAGAGAGACAAGAAGAAGAAGAAGAAGAAGAAGAAGA
>NODE_155318_length_65_cov_11.076923
GAGAAGAAGAATTAAGGAAACACATAAGGTTGTGAAAGAATGGAGCATTACTTCGTTTAGCCATAACATTAACAGGAACGGGCAGCAACTCGGCG
>NODE_122907_length_67_cov_13.059702
CGGCGGGGGTATTTATTCTGATCATTTGAACAGATGCTATTCTGCACTGAATTGATGCAAAGATAGGACTGAAGTCAGCTGCCAAAGAATGATAGCT
>NODE_140174_length_84_cov_52.726189
TAAAGTTATCATGTCGAGTCAAGAGTTTGTGTAAATTGCAGGAAACGTATTATAGAGAAGTGTTGTTGTTATAACATTTAGATGTCTTGAAGGAGGTATTTTTTTTTTTTTTTT
>NODE_120613_length_78_cov_13.012820
GCAAGTGAGAAAGTAAGGCAGAGAAGGAAGCAAAAAGCAGGAAATAAAAAGGAAGACAGAAAGAAAGATAGTAAGACCGAAAATGAAAGTGAAAGAAAATAAAAAAAA
>NODE_89880_length_93_cov_17.623655
TAGGCACAAGGTCTGAAATTTGTGGGGAGGAAAAAGTCAATTCCAAAGACTCCAATGGTGCTTATTTTATCAACCCAGAAAGGTTGATGGGCAAAGTCGACCCCTAGAAGGATTTGAACTCAG
>NODE_120515_length_111_cov_21.567568
TGTTATGTGTAGTAGGGAAAAAAACTGTTTTTTTTCTCTGCAAGTATGAGATATATATTATTTATATACAGAATATATATACCTCGCAATATACACACTGGAGGAGAAAATAAACAGTTTTTTTCCCTACTACACATAACA
>NODE_96314_length_70_cov_120.742859
GGAAAAAATAAAGTTGTGAAGCAATTGTTTTAGTGCTTCTTTAGCCAGACATCATTTCACTTAATCACTGAAACAATTGCTTCACAACTTTATTTTTTCC
>NODE_66193_length_165_cov_34.460606
ATAGGGAGGAATAGTTTGAGGAATGAAGTGTGTAAAAGGTGGAAGGAGGAAGGGAGTGAGAGGTATGAGAAAGTCTGATGAGTCTGGTGGTGGTGGCAGCGAACAGTCACTTAGGAACATAAGAGGAACATGAACGGAGATGGGCGTTAGTTTAGATGTGTTTGGTTTTGTGATGGCGATAGTGGTGGTGGTGGT
>NODE_126771_length_105_cov_17.276190
GTGGTGTGCAATGAAGGTGTTTGTTTTTAGATTGTGTTGACATATGTTAACTTTCATAGATGATTAGATGATACTTATTTGAAGTTTCTTCTATTTTCTCTTGTAGTGAAATGACAGCACCACCGCCATTTGAAC
>NODE_135403_length_95_cov_12.863158
TATATATATATATGTGTGTCAGTGTGTACGTATATGTATGTATGTATGTATATATATGAAAACACACACACACACACTAACGTGTGCGATGGTGAACGTGTGTGTGTGTGTATATATATATATAT
>NODE_45497_length_57_cov_40.315788
ATCTGTCCATTTTGCTTTGATTTTGGGGGGTTTTCAGCAGCCCTGCTTAGTTGGTCGCATCATAATTTCATTAATCTCACAGTGTTT
>NODE_143518_length_153_cov_16.601307
CAGGCTTTTTAAGGCTGATTGTATCTTCCTGTTGCATAACCTTATATGTTTTTCAAGTAAGGGTGTTACATTCCGGGGAAATTCTAAAGCCTAGAGATACCAAACTAATTGCTGACAGCAAATATTCACAAATAATGGTATCACCATCCATACCCGTAGTTCAGCATAGTTTTGTATATATGC
>NODE_108516_length_92_cov_10.869565
GAAAAACTAAAGAAAAAATAATAGACAAATAGAAATGGATGTATTATCTGAATAGGTAATGAAATGGTAACTACAAACCTACGGGAGACAGTTGCTCTGTGTGTGTGTGTGTGTGTGTGTGT
>NODE_103899_length_120_cov_11.275000
ATTGTATTCACATGTATGGGTATGTTTTACCTTATTAAAGTTGTGTTAGTTTATATACATCTGCTATAGTATATGTAGCTATGAAACATTTGTATATGGATGCCAAATTTATAAATCAGTTAAAAAAAATATCCCCTAGTACTACTAACT
>NODE_39977_length_73_cov_14.739726
ACTTTAGCTGTGTGAATTGGTGCATTATCATCCTGAAAGATTGCGTTTCCCTCCAGAAACAGTTCCACAAAAATAAGATGAATTTGATCAGATAAAATGCTTA
>NODE_122709_length_73_cov_11.739726
ACAAGTTTAAAGTATGGAATTGCTCCGAGAGTCATAAAAAAGGAGGGAAACACTGCCAAGTCTCTTACTATTCAAGATCTCGAACCAGCAACCACTTATTGTG
>NODE_137753_length_72_cov_16.638889
CAGACATAGTGTTAATTGAGAAAGAAAACAAACAATGCATGATCATAGATATAGCATATGTAGCTGACAAGGTATGCAATAAGGAAGAAAGAAAAGTCAATA
>NODE_42652_length_165_cov_16.466667
TATATATATATATACACACACACACACATTAAGGTCCCTATGTAAAAGCAAGGGAGTAAAGGACATAAAATGAAATATTAAATTATTCCAAGTTCTTGGGTGGGTGGGGTTGAGAAAGAATATACCTCAGTGACAATGAACTCTTTGAAAATCGAGTATGGCGGTGTCAATCTTATCTTTGTATTAGGACAAAAT
>NODE_130560_length_64_cov_13.828125
TGTTGTCATGATCTACTGCAAGCAGCTTAAGTCAATGTTGCTAGAACAAAAATAACCACCTTTGGCTACAAGACAAAAGGTGATCTATAACGAT
>NODE_125927_length_124_cov_27.161291
AGTAGGAGGCTTTCAATGAGCAGGACTGACATGAATGTCAAGCAGGTAAAGCAGATTGTGTGTGGCGACCATCTGTTGACTGTTTGAATGATCATAAGTCAGCTGAACATGAAAAAGGACAGTATTTGGAAGATTATCACCGAAGATTTGGGCA
>NODE_127315_length_73_cov_10.109589
GCAGAAGAACATCATAAAAGTGGTTCTGTTCATTTGATAGGCCCAAGCTTAAGTACTCTATTGGACACTCTGACTACTTCTATGACCTTATCTACCCATTTCT
>NODE_55710_length_86_cov_13.255814
GCTTCAGGATACATATTACATGGCTGGTGATATTAGTCAATTTGAAACTGTTATAATTATTGGAATGATGAGCAATGAGCAACTGTTGCTTAGAGATTAGAAAGAAGGAAGTATTT
>NODE_146885_length_95_cov_15.768421
TTTAAATCTGCTCCCTTTCAGCTAACCCTATTGTTGTCTACTCTTTCCTTGACGAATAGCTTGTCTAACATTTTTTCTATCCAATTTTCTACCCTCCTCTTATTTTCTTTTACTTCAACTATTTT
>NODE_148015_length_75_cov_13.600000
GTTGCTATATATACCTATTAGTTATATTTCTTTCCTTCAGCAGATTGAATGATATTCTCCCACTGATGCAAATCAAACAAGATTTGAAACAAATCAGGCAGATCT
>NODE_115897_length_153_cov_29.457516
GAAAATACTCTGTGGAATTCAGATACTCATAATTTGAGAGTTGAGACTCCCCTGGAGGGTCGTCTGAGGAGAGTTCCAAGTAAAGAATTTGAAGACGTTGAATTAGAATTCCTATGGAAAGCTGATCGTTTTCAGGGTCTAAGAGATTGTGACCTACTACCAAAGAAGTTTGGAACTTTCCCT
>NODE_51346_length_57_cov_13.649123
AACACTTCCGGAACGGAATTGTCTCACTGGAACCAAATGATGACATCTCTCCGTAAACCAGTGAGACAATTCCGTTCCGGAAGTGTT
>NODE_152665_length_90_cov_21.488890
ATGCTCACACATGCTCACACTAGCCAAATCAGCTAAAAGTTTAGTCAACATGCTGTAAAGGAATGGAAAGTCTATTGCTTTGGCAACTGTACACTTTTTTGCTTTTCTTTTTTTTTTTTT
>NODE_112641_length_122_cov_10.852459
AAAAAAAAGTACGATTACCCTTAACAGCAGGGTTATTCCATTCAACTTTGTCGCCAGGGTGTAAAACTTTAGGGTGGAATCATCTACCCTCGCAAACATTCGACTATCATCCTACATTTGCAAAAAAAAAAAAAAAATGGTGAAAAAATAAA
>NODE_23608_length_112_cov_268.633942
GTGTATTGGAATTGTCGACGGTGTTGCAATCGCTGTGTAGCTATCACTGCCAGTGTGTTGCTATCACTGTTAATGTATTGCAAACATGGACACTGTTGCAATCGCTGTGTAGCTATCGTTATCAGTGTGTTGGTAATTTTTT
>NODE_153560_length_64_cov_12.406250
CTCTCTTTCTCTTCTCTTCCCTCAGTCTATAGTTTCTTTCTCTCCCCCTCTCTCACTCTCTCTGCTTCAGTCTGTAGTCTCTCTCCCTCCCTCC
>NODE_67483_length_145_cov_63.193104
TTATCAAACTTTTACCAAGAGAATAACTATGAATGTCTCTAAATTGAGAGAGATGGGGGTGGGGCAAAGAAAAAATAAAATAAAATCAACAGAATGATAAATAATTAGATTGAGACCTCTAAGATAGGAGCCAATATGAAATGTCATTATTATTATTATTATTTGCTTTTTTTTT
>NODE_158648_length_83_cov_14.457831
ATTCCTTTCCTGCCCATGTATTTTGTGTAGCCCTCAACTAGCAGCTTCTTAAGTAGAATGTTAATATCCTTTTCACTATATCTGAGAGGATCTGTGATGGCTGAGTAAAGCAC
>NODE_94447_length_74_cov_12.243243
GCTGAAGATAGGGAGGAATTTCCAGCAATGTGATTTGCTTTAGCTACCATCAAGAGATGGTACCATCAACATTTAAGTAATCTCTTCAGTTTTTGCTTGGGGCA
>NODE_63681_length_131_cov_25.938931
TTTTTTTTTTTTTTTAACCTCAAATGAGACTGAGCTGGCATCACAAGCACATGGCAACTGAAATCTCAAACTTTAAAAGCAAGCTGTAACTCCATTCTGCTATATTTTATTTACGATAAATTGCTCTGTCCTTTTTCTTCTTTTTTTTTTTTTTTTTTTTT
>NODE_55959_length_75_cov_13.053333
TCAAATGACTGAAACAAGTAAAAGAATAATAATAGTAGTAAATAGGAGCAAATCTATCTGTTATTGTTCCTATTTTTGAAACAAGTCATATTTCGCCAGTGTTTA
>NODE_114570_length_64_cov_16.484375
GTGGGGCCAAGATAGATCTAACAGCATATACAAGACATCGAGGGAAGGTGTTAAAAAAGGCTAACAAACAACTGATTACAACAGACTTACAACA
>NODE_83781_length_94_cov_10.042553
CTTAAATCTAGAAGTTATTTTATTCTGTTTTTCTCTTAATTCTTTCAGCTGAAGAGCATACGCTCGAAATGTAAAAGACTTTCTCACTTTGCTGAGTGTCAAACTAATACACCTGCTTATTGTT
>NODE_22007_length_133_cov_813.593994
GAAATAAAAGAATTTGTTTTGGGAACTGTGATATTGTTTGGAGAGACAGACGTTAATGAATGTAGAGTTGCGTAACGGCGTTCCCCGAATGGAACGACTACTACCGGCAACTACCACCGATACTATAAACATTACCACCACCACCACCACCACAACCACCACC
>NODE_61520_length_81_cov_14.049383
ATGTTCTGTGTTGGCATGGGTTGGGCAGTTCTACAGGATCTGACGGGGCCCAAGGACTGAACAAGCCCTTAAATAGCAGGGCAAGATAATGAAATGTGTTAGCAAGGGAGT
>NODE_145134_length_156_cov_11.346154
GATGCTTGATGAGATGCAGCCTGCACTGATGAATGTAACATATCTTGCTGCACAATATCCCATCTGTAAGAGGAGACAGCTGCATGATGGGTCAAAATGCTAGTTGTGTTGAACAAAAGTTCTTCCTAATTTCATTTTCTGTTTCTCTTCATTCATTGTATATATATATATGAGTGGCTGTGTGGT
>NODE_151449_length_78_cov_12.230769
GTTTGGATGAGGGACGGCCTGCAACTATAATCTTCTGTTCATAAGAGAAACAGTGACCCATTATAGGGTAATTAACATCCCCAGTCGCTGAATAGACACACACATGTG
>NODE_126503_length_163_cov_22.196320
TACTGAAATATTTTCGGTACATTTTTTTTTTATCTTCCAACACTGGAGAGTTAGAAAAGGTTTTGTTATTGATTGTTGTTATGGTTGCAGCTGTTGTCGTCGTAAGATCCGATGCACCAGGACAGAAAATATTTTTACAGCCAGTTGCAGGGAATAAACTGTTAGAAGAAGTCATAAAGTTTTTGTCCGGTTC
>NODE_86866_length_83_cov_16.373493
TTCGGTTGATTGCTCCAGTGGGAGTTTGGGCTTTTCGGTTTGGACTCCCTGTGTGTGTTTTTCATAGAGATTATGTTATATATATATATATAATTCCATAAGAAATATGTATA
>NODE_88800_length_68_cov_12.529411
TTCTCTCCTGTATGAATGCGTATGTGTGTGTTTAAGTCAGTACTAGAAGTGAATGTTTTATCACAGAAATCACAGTGATATGGCTTCTCTCCTGTGTG
>NODE_106540_length_115_cov_20.356522
ATTATTATTATTATTATTATTATTATCAATATTATTATTATTATTAAGTGTGATGAGCTGGCAGAATCTTTAGCCTAGCAGACAAAGCACTTAGTTGCATTTCGTTTGTCTTTATATTCTGAGTTCAAATTCTGCCGAGGTCAAC
>NODE_22009_length_100_cov_17.180000
TCATCATCAATCCCCTTCATCATCATCATCGATCTCCTTCATCTTCATCATCATCCGCAATCCCCTTCATCATCATCATCATCATCATTATCAATCCTCTTCATCATCATCATCAATCCTCTTCATCATC
>NODE_44159_length_54_cov_85.407410
GGTCTTCTCTTTTACCGACAAACATGGGATATTCCCTTTTACCAACAAACATGGGGTCTTCTCTTTTACCGACAAACATGGGAT
>NODE_13843_length_125_cov_125.375999
ACTACTACTACTACTACTACTACTACCATTTCCTCATCAATACACTACTGTTGTCACTATTATATCAATTTGTCATGAATCGTCGACACTCTATTTACCATCATCCTGACATCCTCCACCTCCAACACCAGCACTACTACTACTACTACTACTAC
>NODE_80673_length_147_cov_11.523809
GAAACTGGAATCGTAAAGAAGCTATGACAGATATAACCAACGTGTTCAAGGCAACCATAAAAGCTCTCAAATCACGCCAAAAAGCTGAAGGTTTAACAAATAACAATGTGGACAATGGTAAACATCCGTTGCTCGCCCCTCGGAAGGAAAAAAGTGATTTCGAGAATAGATGCCAAA
>NODE_41373_length_123_cov_50.560974
TTTTTTTTTTTCGTTTTTGCTTTTGGAGGAGTGTTGGTGTTTTTGGCGAGGTGTGTGTGTGTAAGAGAGAGAGAGAGAAAGAGATAAATAGATAAATGGAAGTTCATTATTTTGGAATAATATAATATTCTTTTATTCTTTTACTTGTTTCAG
>NODE_124565_length_109_cov_17.018349
GCTTCATTTTCATCATGGACATCATCATCTGTCGCATAGGAACACATTGATGATGGCATATCGTGGTAGAACCCTGGGTTTTGTGTATTTGACTTTGGACAGGTTTTTCCTTTATCAAGATTAACAAGCGCTTTCAGCT
>NODE_104392_length_104_cov_22.807692
AGAGAGAGAGAGAGAGAGAGAAAGAACGAACGAACGAATGAAAGAAAGAAAATAATCTTGTTTCAATGACTTTTAGTGTCTGTCATTGACAGAAACAGAACACTCAATGAAAAATGATGATGATAAGACACGGT
>NODE_114843_length_97_cov_11.752578
GATAAGTAGTAGCTTTCTTACCAACGGCATGGTTCTGGGTTCAGTCCTTGGGTAAGTGTTTTCTACTATAGCCTCGGCCTGACGGGTAGACTGAAACTGAAAGAAGCCCATCGCACACACACACACA
>NODE_28584_length_146_cov_33.095890
ATTTTCTCTATCTAAAAGTTATAAACTGGCTTTTGTCAATCTCCACATAATTTTCAGATGTTTCTGCTCCAAAAACACTGGAATAAGTTTGATATCTTAACCTTTAATGTGCTGCTGGTTAAATGTTTGCATACTAAGATGCAGATATTGCAAATCAGTTCTCATAGCCTCTTTCT
>NODE_21424_length_93_cov_28.838709
AGGCGCCACTCACAACTGGCCCACTTCTGCATATCCTTGGTCGTTTGCTGGCAGTATGTACTTGAGAAGACGTTCTGTGCCAAGTACATTAATTGAATTGAATCATAGTTGAATCAAATCAAA
>NODE_147128_length_144_cov_10.645833
CCACTTACTAACAAGAAAAAAAAAAAAAAAGGACCCTTCACACATATGCACTGATGTATTAGCTTCTTTGTTCTCCTAAGTGTGCAGCCAAATGTTTGAATACAATTTTAGAATTGTCTTTCCAGCACACCCCTACTGTAAATCACACCACCAAACAAATGTCATCAACAACAA
>NODE_142867_length_101_cov_12.099010
GAATTAAGTTGTATATTGTTTATACATTGTGCCATAATGATTGATGTGCGGCTTAGTTTCCTGTAAACTGACAGAAGATCTTGAATGAGAGAATGGAAAGGCAGATAGATAGATAGATAGATAGAGAGAGA
>NODE_99814_length_75_cov_17.213333
TGACAAGAACAATCATATCCTTCAAGCTGTATTTCCATTAAAGAAGTTTCATCCAACTCCTTGATAAGTTCAAAGACAGCTTGAAGGATATGATTGTTCTTGTCA
>NODE_150450_length_110_cov_11.454545
GCAATGATGAAGAGCCAATGTCTTTTGGTAGTCCAATTCCATGTTTCAGAGTTTCACGGATGCGTTATTTTAGTGAATCTGAAAATTCTATGACAGAGGAGGAAGAAAGAATTGCTTTTAGTGAAATTGCTGGTAGAAAT
>NODE_61409_length_141_cov_11.936171
TTCCAATAGAGAGAACGTGTGAGAAGGACAGAGATTATGATTGCGTGTTGGCATACTATCAAGTTTTTCTTACACTTATACGTGTGTTTGTAAATGCATGCTTGCATGCCTGTGCATGTGTGTGAGGATGCGTGAGTGTCAAATCACATTCTTTTCTGTGAAGTCAAAGTC
>NODE_36126_length_149_cov_14.993289
GTCAAGTTTTATCAATCTTCTCCAAAATTATAACCAAACTAATTAGTATTTTAATTAATGTAATGGCTTCTATGAAAATATTTGGTCAACTGACAGAATCCTTAGTCTACTGGGTAAAAAAAAAAAAAAGTTTAAAGGAATTTCTTCCAGTTTTTTTTTTATTTTTTTTTTTTTTTTTT
>NODE_37368_length_92_cov_20.695652
GTAGGGATATCATGAATCTACACCTTAACCCAGTGCACCATGGGGTAAGGAGCCGGAAGAAGGGGGGAGGGAGAGGGGAACCAGCATGAATTATAATTAATGGTATTTAAAAAAAAAAAAAA
>NODE_115885_length_52_cov_11.076923
TAGTTGTCCACTCTTCGTCCAGACTGCGTATTCTGACCATAAAATGGTCAGATGCAGGATGGACATAGATAAGACATATAGA
>NODE_87727_length_91_cov_10.758242
GTGTGTCTGAGTGTGTATTTTTTTATATATGTATATTTAAAAAAATGTGGTAGAAAAAGATATTTGGACTTGGCAATTCTCCAGTGCTGTGAGTGAAATGGAAAGTGCAAACTTGTTTCTG
>NODE_158090_length_105_cov_10.523809
CAATGATTGTATTTGATAAAAAGCTTATCAGGTTCCGAATCAAAAAGAAGACAGACTATTGGGTAGAAGCTATTTTATCCTTCAGTCAAAATAACCATAATACAAAATGTCAAGAAGAGCTGGTATATGCTGAGC
>NODE_75966_length_108_cov_20.351852
TGCTGGCATGGGTTGGATGGTTCAACTGGACTCTGGGAAGCCAGGAAATATTGATATAATATACACACACACACACATTCATCATCATTGTTTGTCTGCTTTCCATGCAGGCATGGGTTGGGCAGCTTGACTGGAACC
>NODE_38273_length_71_cov_21.859156
AATTACAGACATCGAAGATGGATCGTTTGCAAATCTCCACAATTTAAAAGAATTGCATCTTTTCGGCAATCAAATCACCAACATCAGCAAAGGATCGTTTG
>NODE_60431_length_56_cov_74.428574
GCCTTTATTCATCTAACACACTTACTGGTCTGACTTCCACGTGTTTCCTTAGTATTTCTTACTGAAATTTTCTGTTGCAACTTTCC
>NODE_106180_length_65_cov_10.061539
GTCACGAATTCTCAGTGATGAACGTAAACAACACGTAACCAGCATGCGTGTGCACGTGCAGATATAGATATACATATACTTCTGAGAGTGTGTTT
>NODE_62864_length_98_cov_37.204082
ATTGAGGTTGGGGGATGAATCAACGGAAGAAACAAACGCAAACAATTATGGATTTGCGGAAATCAAAGCATATAGACCTATATTCTCTGTCGTTTACTGGGAATATTACCATCACCTAATTTTTAAAT
>NODE_123268_length_108_cov_20.444445
CCCCCCCCCCCAAAGATGAAAGGCAAAGTCAACCATGTTGAAATTTTTTATTTCAATGCAATGACGGATGTAATGCTGCAAAGCATTACGCTTGGCAATGCTAACAATTCATCATCATCATCATTTAACGTCCGTTTT
>NODE_91526_length_137_cov_12.058394
TTATAAACACTTTTAAACCATGTGTGTATATAAAAGTGATGAATGCCACCACCTCTATAGTTGTCAACTTCCAGCCCATCAAATAAAGTCAAGAAACTTTCTCAGCTGTGTCCTGTCTCCCCAACTCCACAACCTTTCAAGATGTGGATGGAAAAGCTTGATAAAGG
>NODE_148882_length_98_cov_10.846939
TAAGGAGAACATGACTCTAAGTTTACTTCACCCATTCACATTCTGATTCTGTCTTTCACACAGATGTGAATGTACTTGTCTCCAGAAGCCTGAAATATTCATCATCATCATCATCCTTTAACGTCTGT
>NODE_89995_length_150_cov_34.546665
CCCAGTGTATCACTGGTACTTAATTTATTGATCCTGAAAGGATGAAGGGCAAAGTCAACCTGAGTGAAATTTTAAACTCAGAATGTAAAAACGGACGAAATACTATTAAGCATTACGTCAGGCATTCTAACGATTCTGTCAGCTCACCACCTTGATGATGATGATGATGATGATGATGAT
>NODE_135886_length_94_cov_15.382978
CATTAGTTTTGTATCCGCGAAGCTCTTGGTAGTCCCCCATGACCTGGTTTCATATGCTATCGGATACAATCTGCTCCCTGTGAGTGTGCTTTTATATGTATTTCGTTCTAAACTAGACCTATAT
>NODE_74095_length_123_cov_45.959351
CACACACACACATATATATGTATATATATTTATGCATATACATATGTGTATATAGATATATATACATATATCTATGCTTATACATATATGCACGCACATATATATATATAAACACATAACACATTATGTAACAGCTAAAATAAATTATATATA
>NODE_108849_length_78_cov_10.769231
TCAATACTAAACCAAACAGGACATATAAACTCCTATGTTCAGCATTGTTTTTATATTCATCCCTTTGGGTTACGGTTTGAACTCTTTCACCACTAAACTTAAAGTTAA
>NODE_156658_length_88_cov_10.670455
GGGGGGGGAGGTAAAAAATGAAAATCAATTTTCTTCTTCATTGAATTCATGATCTGTTATTTCTAGCATCATGGGGAACAAATGCTAGGAATCAGAGGTCACAGTTCCACCTTGAAAC
>NODE_65635_length_97_cov_12.061855
ATCCAACAAACTCTTCAAATGATTGTACACTATGAGGGTCTTTTTCTGACCGAACTACACCAAAATACTCACTAATATTTTCAGTAGATCCATCTTCAATTGTGTTAGCAACAGTTCCCTGACGAAT
>NODE_136668_length_125_cov_10.320000
TGCCAATACATAAATATTCTCCATCATCTAACATGGTCACATCAGATATTTGCAACCGTGCCTCACCATTCTCGTCACAGTAACTAATTGAAGTTCTTGCACTCGGTATCACAGTGCTGGAATCTGGAGACTTCCAAGTGATAGTTGGTCTGGGG
>NODE_103660_length_79_cov_10.417722
GTATGTCATATATGTGTGTGTGATTATTCCTATTCCTGCAGTAGTCTAAGAAATGTAGAATATTCTTTAAAACACCACCACCACTATCAGAGGTTTTGTTATTAAAACA
>NODE_19654_length_135_cov_59.985184
GGGGCCTTCTCATCAGAGCTTAATTATCAGATTTAGTTAATTGTTGGTTGTTTATTCTCTTTTCATAATTTGTTTTCTTTTTATTAAATTATCTCTGCATTTTAATTTTGTTGTTTTCTGTGACTATTAAGTTGTTACATACATACACACACACACACACACACA
>NODE_60452_length_131_cov_132.854965
AGAGAGAGAGAGAGAGAGAGAGAAGGGGAGGGAGAAATAAAGAAGGAGAGGGAGGGAGAGTGAGAGAGGCAGTATGGTCAATCCTTTATAAGAGAGAATTGACCATAATCAACAGACACTGAAAGTGAGAGAGAGGGAGAAAGAGAGAGAGAGAGAGAGAG
>NODE_97117_length_74_cov_22.054054
CTTTCTTCTCTCCACAATTCTATTGAGGAAGTTCTTGTAGAAATCCCTCAGATTATAGAGAATTTACTAAGAAATCCCTCAATAGAATTGTGGAGAGAAGAAAG
>NODE_69332_length_76_cov_11.118421
ATTCAAGTCAATACATTGAAACTGAATCTAATTAGAAATTATTTTATTAGCTTACAATTTTAGTGTAAATTTCTTTTCTGTTTATTTCCCCATCATCCTCCTCAAC
>NODE_107521_length_77_cov_10.142858
TTTTTTTAGTTAGCTGACAATTCCTCTTGAACTATATACCAGTGTAGAAAGAGGTTGCATCAGGCCCCTTATTTACCAGGTGTTGCATCCCCTTTTATAAAATTAAC
>NODE_96969_length_145_cov_26.027586
CACACGCACACATGCGCAAATATACACACACTCACACAAGCACATGCACTGACATGCACATATAAACCTGTAAATGCAAGTGTGGTGTCTATGTAAACTAAATGCATTTGAATGATACGACAATATAAATTATAATAAATTATGCTAAATAAATAAATAAATAAATAAATAAATA
>NODE_78292_length_141_cov_74.843971
CCAGGAGCTTTGCCTAGCTTCATGCCTTTAATTGCCTTGTCTACCAGGGAGCTGTCAATTCGGATAGCTGGTCCTTGTACTGGGTCGACAGCTGGTAGGCTCTTCTCGTCCCATTCATTCTCCACATTCAACAACCTTTCGTAATGGCTTCTCCAAGCCTCTTTCTTTTTA
>NODE_149080_length_116_cov_12.301724
ATATTCCAGCCTTATTTACAAATGATGGTAGACTGAATCCTTCCATAACAGTCATAGGTTCTAAGGTTCATATTCCTCCAGAAGTGATCATTTTGAATTCTATAGTTCTTCCTGACAAAGATTTAAATTCAAGTTACAAGAATCAA
>NODE_74268_length_64_cov_15.078125
GGAGATTTGTACTAAAAGCTGAAACCATTATTATTGGGCAGTACAACTATTAAAATCTGAGACAACACATCTTTGCAGTGTTTACTTATTATTT
>NODE_122331_length_73_cov_11.095890
TGGAAAGGTCAGTTTTTCTTCAGCGAAGCAAACAGGTGAACAAGTGATATAATGTTGTGACAGAGAAGTAGTTAGAGAAACAGAGAGAGAGAGAGAGAGAGAG
>NODE_154977_length_121_cov_10.760330
ACACACACAGATTTACAAGTGTAGTGTGGTGCACATCTGTATTGAAATAGAAACTGTCATTATTATTCCATTTTTAATGTTTGTGACATTCAAACAAGGATTATCTCTCTTCCACCATTCTTCCTCCAAAGGACTTTTTTTTTTTTATATC
>NODE_71474_length_50_cov_110.919998
CTATAATAATTTTATGTAGAGGGGCTTTATTTGGTGGATTTATGTTGCAAAATTTTGTAATATGTTTTAATGAAGTAATT
>NODE_154162_length_153_cov_10.019608
GGCAGCTGTTTTTTTTTTGACATAGCAGTCGACTGAAAGAAAAAACACTGACGTTCGACTTAATCTACCAATTTATATTACAATTAACATGCAACTAATTGGACGTTAATTACACTGATTTCTCTCTCCTTCTTTTTTTATTTGTTATCCTTGAGGAATCTCTTTCAAAATGGAAGAAGTGGC
>NODE_26469_length_56_cov_223.678574
TTTTTTTTTTTTTTTTTTTTTTTTCTTTCAGGTCTTTTATTTCAACATTAGTCAACCCTGCTTTAATTACAGAATATAATCAGGAA
>NODE_12832_length_102_cov_110.176468
CGAAGGAGAAGAAAGAAAAGAAGAGGAGGACCTATGCAAATTTAAAATATGGTTTATAAAAATAAATATAATTTTATCAATAATTATATCGGTGGAATATTTGACTTAGATCATACATGTACATATTGTGTA
>NODE_81593_length_106_cov_11.783019
AGGGTTCAAACCAGGAAAGGATTCCTTTATACGTTGGCAGGAGAACGGAGTATAGAACAGCTAAGGCAGACATTCAACCAATGTTTCCCCCTCCCCCCTGAGTCCTTCTCTATAACTTTCCAAAAAAATATGCCCC
>NODE_55945_length_122_cov_20.450819
GCTTTAAACCCAGCCATATCTAACTCGAATATTCTCCTTGTTTTATGTCAAAATAGGTCAAATCCAGCCTCTCATACCTATCCTACATTGTCACTCTAAAGATAAACACTTACATCATTGCGATGCATGATTAATTCAAAACAATGTGAATA
>NODE_114334_length_91_cov_14.747252
GTGTGTGTGTGTGTGTGTGTGTGCCTGTGTCTGTATGTATTCGTTGATGTAATGCCAATATTAGACAGCGACACTGGTTTTCCAGATCCATTCTTGTATAATTCATAAAGATCTGTGACAC
>NODE_52257_length_114_cov_28.035088
TATCAAAATTAATTCATGATTTATTCAGAACATTCTAGACAGAGAATGCGGATTAAACAGAAAACGTTTGTTGTGATTGCAAGTTAGTTGTTGTTGCTGCGGTGGTAGTTGTAATAGTGGTAGTAGTAGTAGTAGTAGTAGTAG
>NODE_106375_length_136_cov_10.147058
TACATATGTTTGCTATGGCTTATAAGAAATTTGGCAAAGAGAAATATCTGCAGGCAGCTACAAAATGTGCTGAAGTAATTTGGCAAAGAGGTTTACTTTGGAAAGGTTATGGGATTTGTCATGGTACTGCAGGTAATGCATATGCCTTTTTAACTATGTACAATCT
>NODE_88441_length_92_cov_13.445652
AATTTTTTTTTTTTTTTGGTATTTTTTTTTTCTTTTTTAGGTTTTAGTGTCATAAATTCAGCAATTCTATACTTCAATAATGTGAATTCCACTTTTTTTTTTTCTTTTTCTCTTCATTAAGT
>NODE_74462_length_67_cov_22.970150
TGTGGTGATTGAGAAGGTCAGACAGATTATATACATCATCTTGTCTTTAAACTATTCCCTTAGAGAGATTCGTTGAATGGGAAATAACTTGTTACTT
>NODE_30776_length_144_cov_105.812500
AAATTTTTCTTTTCCTTTTAAATTTTATTTTAAATATGATTTTAATGATTTTGAAATACTTTTCCTTTCATCTTTGTTTATATTACTTTTGATATATCTATTCAATACATACACACATGTACACATGTTTGAGTGTGTTTGTATTCATATATATATAATTTTGGTTATATATGT
>NODE_13161_length_99_cov_595.464661
TGTTACCTACGGGCGTATAATTGTTACCTATGGGCATATAATTGTTACCTACGGGTGTATATTGAAGTTCATGTGCAAGTTTCTTTTACCCCCAACCACTGAAATGAATGTTGTTGCTTGTTTTTTTTT
>NODE_90368_length_88_cov_20.284090
ATATATATATACACACACATACATATATATGAAGACAGAAATCTATAATACATAAACATGGATGGATGAGATAGACACAGGAAACAAAATATTTACATATATATATATATATATATAT
>NODE_91292_length_126_cov_14.230159
TCATCACTTTGATGATGACAATAACAATAATAATCCTTTCCACCAAAAGCACAAAGTGTGAAATTTGTGGGGAGGGGACTGGTCGATTACATCAACCCCAATGTTTCACTGATAATTAATTCATAGACTCCAAAAAGATGAAAAAAAAGGCAAAGT
>NODE_80302_length_115_cov_23.669565
GTTTATTTCAGGTGGTAAATTAATGATCCTAAATCCAGGTGTTAAATAAATGATCCTAAAATGAGCAAAACTTTTAAGACACAATCTTTCAAATAGCGTTTAAGATTCCGTTCAGAAAAAAACTGCTCCATAAACCTTATACATG
>NODE_66947_length_161_cov_13.409938
TATATATATATATATATACAAACATAGACAAACTCACACAAGGATTTAACTGAATACATATGTACAAAGAGACAATGTTTTTCACAAAGTTATCGAAAATGAGGAGAAGTTTTATCAAGTACTCATAAACATTTGTAAAAGATTTAAGAGAAAAATAAAGAAAGAATAGGAGTGAGAAAGTATAAAAGAGC
>NODE_141534_length_62_cov_20.935484
GGGGCGACTTAAAAGTTAACTGAAAACTTTCATCACATTTCATTCAACTTACACACAAACTTACATACACTGATGTGAAGGCATTATGAAAA
>NODE_130446_length_75_cov_10.400000
AGAAAGAATTGCAGGGAATAATCTTGAAAATGAGGATGAAAAATCTTTTATTGGGGATTTGTCTGACAATAGGGACTGTATGGAACTGCCCCCTCGTAAACCTTC
>NODE_158561_length_84_cov_10.000000
GATAATTTTGAATAACATGGTGCTGTTTAAAACAACAGCAACATATGAGTAGAGAGAAAAATAAATGGCATCACTTAATCATTTCATTTAAAAAGAAATACTTCCTAACAGCTT
>NODE_19845_length_54_cov_681.277771
TAGTAGTAGTAGTAGTAATACCGTTGCTAAAACAAGCATTAACACTAGCTACAGCTGCTGCAGCAGCAGCAGCAGCAGCAGCAG
>NODE_107624_length_92_cov_35.695652
ATTATTGAGACCAACTAGCAACATAGAAAGCACAATAGTGTACCAACAATGGCAGCCAAAATATTTTGCCTCCTTATGCTCCTTGGTCTTTCTGCAAGTGCTGCTACGGCGACCATTTTCCC
>NODE_149680_length_79_cov_11.531646
GAAAATACATTTTCCATAATATTTGAAATGCCAAAATTAATATTTCCAATATAAATGAATGTTCAAATAAAGCTTTTCTAATCCCAGTTGGTTTTATGGTAAGTTTTCA
>NODE_113172_length_118_cov_13.881356
TAAGGGGTGGAGAGGAAGTTGTTTCCAAGTACGTACAAGGTCAGTATCATCAAATAACGTCTTGGCAAAGATCTTGTCTACCAAATCAACACCTCCATCAAGAAACAATGCACCCATCAAAGCTTCAAAACAGTTGGCCATGGCATGC
>NODE_37448_length_162_cov_27.635803
AAAAAAAAAAAAAAGTAAACTATAATAAAAAGAAAAAATGTGAGTAACTGGAATATCAGCGGAATTGATAATCATAGATTAGAGTTTCTCTGTCTGTCTCTCTCTCTCTCCCCCTCCCCACTTCTCTCTCCCTCTCACATATACCTGCACAAATGTTTTTTTTTTTGTTTTTTTTTGTGCATGTTTTTTTTT
>NODE_91649_length_100_cov_41.230000
ACTTTGCCTTTCATCCTTTCAGGGTTGATGAAATAAATGCCAGTTAAGCACTGGAATTAATGTAATCGAATAGTCCACTCCCACCCCCTTGTGCTCATATTAGAAAGGATTATTATTATTATTATTGTTG
>NODE_100768_length_117_cov_26.299145
CAAAATGCTCTGCAGTTTTTGCTCTGGATCTTCACATTCCGAGTTCAAATTCAGGCTAAGTTAAACTTCTCCTTTTGACTTTGTGGTCAGCCACAATTTCTAGTCTTGTACCTATTCATTTGTTTCAGTCATTTGACTGTGGCCATG
>NODE_37058_length_73_cov_12.835616
TGAAAGACTTAATGTGCCTTATGAAGAGTTTGCTGCTCAAGTATGATATCAACCTTTAATCTTCTCATCAAGCTCATTACATTAAATATTTCTCATCTCCCAC
>NODE_142491_length_96_cov_10.000000
CATAAAAATTGTAATAGAGGCCTTGGTCTCGAGACCATTTCTGTCTAGAAATGATTCTGCAAAGAGGCTTATAAAAGATTGCTGAATGTGGAGAATCTACCAAAGATTGACCCAACTGAGAGGCCA
>NODE_122592_length_66_cov_16.727272
CCATAGCCATTCATAACATTGTCAATGTGTGTTTTGGGAGAAAGTAGATTCCTTAGAAGTCCTAGTGTCTTGAGCAATACATTAGGATCAGGGTCA
>NODE_113682_length_70_cov_19.114286
GGTGGTTTTCTTTGGCAAAATTATTCACCAAACACTGTGTAGTCTTGCAAACAACTTCCACAGACTGCACAGTAGGGGTAGGGCTTGTATTCATATTATC
>NODE_40961_length_138_cov_33.869564
TTCTTTGTAAGCCTAGTACTTATTCTATTGTTCTCTTTGGCTGAACTATTAAGTTACGAGGGATGTAAACACACCAGCATCGGTTGGTGTTGGGGGAGACAAACACCAACACACAAACATACACATACATACATATGGCAGGCTTCTTTCAGTTTCTGCCTACCAAAT
>NODE_39236_length_62_cov_14.016129
CGGTCTTCCAGGTCCGCCTCCGTGCGTAACGGGTACTTATTGACCCCGAAAAGATAAAAGACAAAATCATCCTTAGCGGAATAATAATAACG
>NODE_83413_length_68_cov_16.838236
CTCCCGCTGTGTGAACAGATGACTTCTCTACACTGTCTTGATAATTAGAACAACATACAAATGAACTATTTTACTTATACCAGTAATCATTACAGCCA
>NODE_8998_length_140_cov_195.335709
GATGATGATAACGATATTAATTATGGTAAAATAAAGGTACATATAGTCGAAAATTATATATCGTTTCTCTCTCAGCTTTCTGACTCTTCCCTATTGACCCCACCACACATACATACAAACGTTTTGCGTGAGTATACACATTTCAATATATATATATACATACACACACA
>NODE_100798_length_90_cov_13.211111
CAGCCACTCCTGCGCCTATTCATTAACATTCTTGGCATATGAAATCCATAAAAACAAAACTTCGTTCAAAAAACAAATAAATTTATCATTACAGTCACTGAATGACAAAATATCTGTTAC
>NODE_62709_length_86_cov_13.825582
CGAAAGATGAGGTGGGGGCTTGGTTAGCATGGTGTTCTGAGGAATATTCCATAGATTCTGTGAATCCGGAACGTTTCAGCATGAATGGTCGTGCTGTGTGCCTCCTAAACAGAGAT
>NODE_130897_length_73_cov_11.958904
GTGGTTGTGATTGTTGTTTTATCTGTACTGATGGTAGCAGTAATGGTGGCAGTTAATGGTAGAACTGACAGAGGTGCAGGCAGTATTAGTTGTAGCAGTTGTG
>NODE_102996_length_74_cov_16.135136
GTGATTTTTAAATAGCGAGACTTAAATGTCAAAACATTGGGTCTTTGACAAAAACAATGAAGATTTTTTCAAAATTTGATGATTTTGGAATTATAAAGTTCTCT
>NODE_71351_length_66_cov_10.242424
AAGAAAATAAAAATAAAATACTATATATATATACACACAGAAATGTTACAATGAAATATTAGCAAAGTATACATACATACATACATACATACATAC
>NODE_112081_length_62_cov_10.645162
ATGTCTTCTTGTTAGTCAATTTACCTTGTCCACTAACCCTGCAAATGCTAATCATAATACCAGATGTGATATACTCGTATTGCTACACATAG
>NODE_136275_length_141_cov_19.269503
CTGGTGTGTAACTGATTTATTTTATTGAATTGGCATTAGGTCCCCCCAGGGGATTACTGGTACTATTGTATCGAGGTTCCAATCATATGAAAAAGTATAAAAACCTATCAGGATTTGATCTCTGAATGTCACGTTAGAGGATGGAACGCTAAATGACACATAGGTTCTTTC
>NODE_91212_length_55_cov_56.381817
TTATTAAGGTGGTAAGCTGACAGAATCATTAGTACACTGGTCAAAATACTTAGCAGTATTTTGCCCGTCACTACATTTTGAGTTC
>NODE_15974_length_138_cov_1836.115967
TGGGGGGGGGGACATTATTATTGTTAGAGCGAGAAGGGACAAGGGTTAATTATAATCCAATGATAGATAACCATCAGCAAGGCTCTCAAATACAGAAAAGCAAAAAGTCATAAGTGTTGTGATGTTCATGCCCCTTCACAAAAGGCAATAGCAGTGCAAGTAAAAAAA
>NODE_109171_length_64_cov_11.765625
AGATGGAGATTTCAAATATATTGAAGTAGAAAAAGGTTCACTTGTTCTTATACATGGACTGGTTGTTCACAGAAGTGAAAAGAATGTCTCTTCA
>NODE_62485_length_78_cov_15.153846
AATAAGTACTAGGTTTACAAAGAATAAGTCATGGGGTCGAGTTGCTCAACTAAAAGTAGTGCTCCAGCATGGCCACAGTAAAATTTCTGAAACAAATGATTATGTATG
>NODE_94160_length_90_cov_30.544445
TTTTTTTTTTTTTTTTTTTTTTTTAGTATTAACATTACTGATTTACCAGCAGTTGAAGAGTAATTACAGACTTTCTGGACTTTTCTGGTCTCTGATATGTGTGTGTGTGTGTGTGTGTGT
>NODE_10945_length_100_cov_450.640015
TTTCTTCACTGGCAGTATAGCGCCGGAATGAACGGATTATATTGATGTTATAAATTATAAGAATTTTATATCTTCTATACTTATGTATTCCTTTCTTCTTTTTGTAATATTTCTTATTCTTCTCAACTGT
>NODE_6571_length_104_cov_868.721130
TTTACTTTAGCTTCTTCTTTGGCCGCAGATTATTACTATGGCCACATTTCCTTTTACGGCAGTTGGTAGCACGTGGGTGAAGGCGAGCATAGCACTTTCGGCAGATCATCTTCTCACAGTTGTATTTTGAAGCA
>NODE_17698_length_91_cov_20.692308
GGGGCCTGTCGATGAGCTGTTGATGGATAACAGTACAGTGTTTCGTTCAACTCAGTTGAAAGAAATGCTTGACCGGTGGAACATAAGACGTTTTTTTCGAGCCGCATATAGACCTGGTGGG
>NODE_151546_length_96_cov_11.875000
GTGGCATTGTTGATATGTGTTTTCGGAGGAATTGGTGGGAGATCTTCAGACAAAGATGAACTGCTGTCTTTTGACATAGATTTTTGTGAACGCCTATGTTCTTCTCGGGCTCGTCGTACTATTTCC
>NODE_129015_length_96_cov_16.260416
GTCGTATTCTATACATCTTCATCAATCATTAGTTCATCTCAGATTCCATACACCTTTCTTAATTTATTATCCACAGCATAAGGTTGTTACATCAGATATACCAATTCTCTCTTTGCATATATAATT
>NODE_116038_length_95_cov_11.094737
GGCATGTTGGAAAAGAACTTTTACACTCCAAAACTCTATTCCAAGCTTGTGGCTAACAAGTGTCACCGGACTCCGATTCTGTGTGGCTTGATCAACTGGCAGGTAGTCATATTCATCAATGGAAG
>NODE_125703_length_96_cov_13.010417
CAGGATTATTTTGATGAATTTGCTGCAAAAGAAAAAAATCGTTCCATGTTCAAAGCAGCAGTGGATGGTTATATTATGAAAGAAAATGTATACCGCCGTGGTCATGTGGAATTTGCTTATGCTGCA
>NODE_147788_length_110_cov_14.709091
GAGAGAGAATGTTTTCCAGGTTTCCTATAATTGGAATGAGAAAGTTATTAGAAAGAGAAGTGTTATTCTCCAAGTTGAGTGAAAAATGGGTAAATCACAAAATATTTTTTTTAAATATTTTAACCTTTTTTTTTTTTTTT
>NODE_93587_length_70_cov_30.185715
CAAATTGAATTATCCTGTGATTTTAATTTTTTGCCGATTGTTTAAAAGCATATTTTATTCAGTCAAGCAGAAAATTAAAATCACAGGATAATTCAATTTG
>NODE_77716_length_86_cov_16.162790
ACATGCCAATAATAAGGAATAATTGTGAAAATAGTAATAATAATAATGAAAGGAATTACCATTGAGTGTAAATATCATATTGTGTTATGTTTGGCATAAACAGATGGAAATCATAT
>NODE_79643_length_54_cov_28.407408
ACACACACACACACACACACACATATCTACATGCATACATACATATATATGCATTATATGTATATATGTGTATATATATATATG
>NODE_43826_length_108_cov_35.259258
GTGGAGTGGAGTGGCAGAGTTTCATAAATCTATTTCTCACAATAGAGGAAAGAGAAAATGGAATGTATAATGTGTTGTAATGGAATATAGAGTAGCAGAGAACAACAACAGCAGCAATAATAATAATAATAATAATAA
>NODE_18288_length_58_cov_43.482758
AGATGACTGAAACAAGCAAAAGAAAGAATAAAAGAATATATAGTGTGGGGCATTCTTCTATTCTTTCTTTTGCTTGTTTCAGTCATCT
>NODE_141157_length_64_cov_11.250000
AATTATTTTTGCCCTTAGGTAATTGGAATTTTAAGAGTTTGTGATTTTCCTAGTACTAATCTGTTCATCTGTTGTATACTTATATTGTATACTA
>NODE_5448_length_87_cov_54.390804
GTGTGTGTGTGTGTGTGTTTGTGTGTGTATTATGTATTTATGTGTGTATTATGTGTATATATATATATGTATGTGTGCGTGTGTGTATTATGTATATATATATATATGTGTGTGTGT
>NODE_121530_length_146_cov_10.506849
AATGAAAGTTTCCATCGAGAGAAAAAGACCTGACCTCAGCTATCATTAATTTGATTTACCAAAGTTTGCACATGTCCTGCTATAGTTTACCAAACAACTCCAAATGCTGCTCTGATTCAGTGTGGAACACAAGACAGGATTTAAAAAAAAACTCACTGAAATAAATTAACTTAGTT
>NODE_24358_length_79_cov_200.101273
GATCTTTGCCTTTACATTTTCAATGGTATCAGACGGTTCCACCTCCAAAGTAATGGTCTTTCCCGTCAGTGTTTTTACAAAAAATTTGCATTTTGAAGGACGTGAAGTG
>NODE_152593_length_162_cov_13.401235
GTGATAACAGGCGAGACCATGGTGATAACAAGCGAGACCATGGTGACAATAGACGAGATTATGGTGACAATAGACGAGATTATGGTGATAACAGGCGAGATTATGGTGATAATAGGCGAGATTATGGTGATAATAGGCGAGAACACATCGATAACAGGCGAAACCATGGTGATAACAGGCGAGACCATGGTG
>NODE_142113_length_110_cov_10.272727
GTATTTACATCAAGTGGAGGTTACTATTTATAATACCCCTGCTTAAATTTAGCATGCAAACTAAAACTTTTCTCTTAGAGTTGGATAAAGATTTGTGACAATGGTATGTCTAAATAGTAACCTCCACTTGATGTAAATAC
>NODE_138502_length_70_cov_18.157143
CACCATCAGCAACAAAACCACATTATTAATAGCCACCATCTTTACCATCACTGCTCCTCTTTGTCTCCTCTCCCCCCTCTCTCTCTCTATCTCTCTTTCA
>NODE_144051_length_118_cov_12.161017
GTGTTACCAACCAAAGCTATCTGAAACTATTTTCTTCAGGAAAGGGCTTACCAACTGAGATAGAAAACTGTAGGTGCTAATTTCAATGGCAAATAGTAATGATGAATATAACAACAATATAATAATAATGATGATAATAATAATAATA
>NODE_141134_length_81_cov_11.419753
TCTCAAAAGGGTTTCTTGAGTAATCTTAGATGCACTTATATAGGAGAAAAACCATATCACTGTCTTCCATCTGGGGTAAATCATTCTCTCAAAGTTGTGTCTTAATTAGTA
>NODE_132603_length_74_cov_10.716216
ATATATATACATACATACATATATGTATGTGCCGATGTATATGCATGTGTGTGTGAGTGAGTGTATGTATGGCTTTAAACGTTGTGTTAGGATGAAAAGACTGT
>NODE_159298_length_116_cov_10.448276
CCTTATAATTTACTTTATACCCTATACTAAACAACTAATCAGTAAATATTTAGTCCTCGACCTATAATTTTGCAGTTTACATATTTCATGTATATGCATGGGTGAGTGAGTGTATATGTATACACACAAACATATATATATATATA
>NODE_72604_length_99_cov_14.515152
GGCCTGTAATAATATGACTGTCCAATAAGCTATACTTCTGGCAAATCAACAATGAAAGGATCAACTTGGGAATTATTAACAGCATTAGTAAATTATCCAAAAACAAAACAAAAGAAAAAAACATCCTGA
>NODE_7427_length_167_cov_70.203590
TATATATATATATATATATATAGTATATAAATAAACACATGCACAGATATATAATACGGCGTCTATATAAAGTTTATCAATTTTTACTTCATTCATCTTCATCCCCCCTCACACCCTAGTGGGTGCATGTATGGCTCACTCTATCCTTAAAGTAATCCCTACCACCACAATCTCCCCTGCCTTAGTTTTTTTTTTTT
>NODE_61571_length_77_cov_40.740261
GTAACCGACGGAGTGCCTACTACTACTACTACTACTATATATGTATGTATGTATTTATATATATATACATATATATATTCTTTTACGTGTTTCAGTCATTTGACTGC
>NODE_76768_length_152_cov_17.282894
GTTTGATCTCAGAATGTAAGGAGCTGGGATAAATATCACAAGGCATTTCATGTGATGATCCACTAACCATTTCACCACCTGCTGCCTATCATGTAATTAATAATTACTCTATTAAGAATTAACAGGACTGAGATTGTCTCCCTTGTAATTTGCAATTTCATCCAAATCCTACGATATGTCGA
>NODE_135125_length_95_cov_17.600000
TTGACTTTGCAAAAATGTGTCTGTGTGCTGTGTGAAACATAAATACCAGCAAATGTTTTTATAGAAAGAAAATCTATACATTCGACGTACGTAAATCATCGCTACCAAATTCCTCCATCGGGAAT
>NODE_73191_length_68_cov_13.235294
GCTGGGTGGTGATTTGCTAGCCATTATTGTTTTAAAGAGGAAGTGCTGCAGAAGTAGCAAATTGTGATCATTCTGCAATGAAGGTTTTTGAGATAATA
>NODE_42809_length_145_cov_20.682758
CACACACACACACTCACACACACACTCACATACACATATACACGCGTATTGATTTTGTACAATTAACTTTTATTGGTGCTGCATACAAAACGGGGAAAATTGTATTTTCATTCACATTTTAAAAAAGCTCATATAAAAAAGATAAACAACCCTTACCCCCCCCCCAAAAAAAAAA
>NODE_80814_length_110_cov_21.609091
CTTTTAGAGAATCCACAGTGTAGTTTTTTTAGCTTCAAGCAGCTAGAATCACAGGTAAAAACCATTTTTGGTCTAGATGGCAAGAAGAAGGTGCGTCTTAGCCACACGCCTGATGGTAACTCCCCTGTAAAGGACTCTGT
>NODE_145282_length_96_cov_13.177083
CCAAATATACGGCAGGTAATTGCAAGTCAAATGGACGAGAAAATTTTCAGTCACAGAGAAACTACTTGAGTTTGATCTGTTTGAAAGGAGACGAAAATTATCAGGGGAAGGAAGGAGTCAATGATC
>NODE_117425_length_108_cov_13.648149
AAAAAAAAAGTAAAAAAGTACAACATAAAAATATTTAAACATCTTTAGACAGGAAAGAAAGAAAGAGAAAGAAAAATGAAAAAAGAAAGAAAGAAAACAGTGGGAAAGACATTCAATCGAAAAGTTTGCTGTAAATTT
>NODE_123629_length_92_cov_15.228261
TCATCTGACTGTGGCCATGCTGGAGCACCTTAGGAGATTTGATGAGATATGATTAGCAGGTGATTTATGAAGGAGAGATGCTAAGAGAGAAGGAGACTGAAAAGAATAGAAGATATCAGAAT
>NODE_94999_length_168_cov_14.327381
AAAAACAATCAAGACAATATTTTTTTTTTTAACAATTTTATACATGTGTATGCTAGATCTAACTATTGCTAATGAGGTAAATTAAAACTTGCCCAAATGCCACTTTTGTAGTTACACAAGATGGGATGTTTGAACATAAAAGAAAAAAATATAAGAAAAAAAGAAAAGAAAAAAAGACTGAAGTTATTTCTGCAAGAG
>NODE_125404_length_104_cov_12.788462
ACAACACAGACATTTTGTTTTTCTTAGGGTCAGATTTCTTTTGAGCTGGACTATTGTCTTTCTTAAATCTTTTGTTTTTTGTAACAGCTTTAGAATCACTTTTCCTCTTTTTGGAAAACAGTTCTGGTTCTGGT
>NODE_27853_length_84_cov_14.202381
GAGAGAGAAACGATCTAAAGGCGAGCACTTGCTTCAGAATCAGAGATTTTTCGTTCAGGGTGAAAAAAAAGTAAAGAAAAGAAGAAAAACTATATCAACGTGCGTCGAAGCGAC
>NODE_148397_length_69_cov_10.623188
GATTACAATATCTTAGACTGCTGCCATCCTGGGGCACTGCCTTCAAGTGTTTACATGTTTATTGCTTCTTGATGTTGTTGTTGTTGTTGTTTTTTTTTT
>NODE_51196_length_72_cov_70.250000
TTTGGAAATCGCATTTAGGTTCAACATGGCACATTTTCGGCAATATCTTCAGCAATTTGACAGCGCTGCCTTCAGAAATTACAGTTAACTTTACTTTTGCTC
>NODE_152700_length_84_cov_11.119047
ACTGATACAAACTAGAAAATATTTTTTTTTATAATGTCAATTTTGTAAATTGACAGGACTGTAAAATGCCTATGCTATTTAACTATAGCCCTTTACATTCTGAGTCCCACTCTT
>NODE_16343_length_162_cov_13.425926
GTATATCTTTGATTTTAAACCTTGCTTCCACGCCTTAAATTTCTTCTCTCATTCTGCTTGTGATTCTGCTATGATGGCTAGGTCTCTGAGGGACAACCTGTTTTGAATTCCTCTATTATTGCCTGGAGGGCTATGTTGAATAAGCAGGGGTTGAAGGTTGATCCTTGGTGGACCCCTACTTCTACCCAGAAT
>NODE_153525_length_87_cov_13.057471
ACAAAATGCAGTACTGATGTTTCACCGGTGGGTACATTACACCCAAATTTTGGTCCAGGAGATTAATAACAAAAGAACAACCAACAACTGATGTTATTCCCTCCAAGACTGGGTGCT
>NODE_154476_length_107_cov_14.242990
GTGTCATCTTTTCTTAGTTATTTATATTCTAAAAGGGAGACATATATAGAAAATTTATGCCCCAAAAGTCTGTAGAATTGTGCTCAAAGACCAAATAGGTTCTTCTAAGGATTCTTACTTCTATTTTTTTCTGTCTT
>NODE_103646_length_135_cov_17.111111
TTTTTTTTTTTTTTAATGTGTGTGTGTGTGTGTGGGGGGGGTTCTTATTTTATTGGTCTCTTGCACCAAACTGCCAAACCAACACCGGCTGTCAAACAGTTGTAGAGGACTAATGAGCAGACATACACACGTATGCACATATCCACACACACACACACACACACA
>NODE_124136_length_87_cov_17.701149
GCCCTGTTTACAAAGAAGGCGCCGTTACTGACTGAACTGCACAGAAATGGTTGTCCCCATTTCAAGAAGGAGAAATTCAACATCACAGATTCTTTGTATTCTGACCAATGACCAAAC
>NODE_157042_length_72_cov_10.763889
CCTTGATTTACTGCTAGGTTTGTTTATATGCTTCATCGACTTGAGATCGTCAATAAAACTAGATACACTATTGTGTATTAGTATTATGTTTACAAAAACATG
>NODE_21876_length_124_cov_14.403226
CACACACACACACACACACACACAATTCTGCTCTAATTGATCATTGATACAATTCGTTTGTATATACATATATATATTTGTAAATAAATTACCATGCTGCCTTTTATGTAGGCTGGGTTTTATATTTATCTGTTGATATTAAGCAATGAATACA
>NODE_127323_length_106_cov_11.386792
GTGTGTTGAAGCGAGGTCTTTTGATCAATAGCAGTATGGTGCCATATTGAATATATTTACAAATTAACTGCATGTTGATCTGATACTTTTAATATATTGAATATTGTTTCATTAAATATAAAGGCAGTGGGCTTAT
>NODE_57930_length_73_cov_30.479452
GGGGTCGATAAAATAAGTACCAGTTGAACATTGGTGTTGATGCAGTTGACTTAATACCTGGTTGTGAATATGCTGGCCTTGTGCCAGAATTTGAAATAATCAT
>NODE_91812_length_114_cov_11.087719
ATTTGTTAAGTGTTTCAGACGAAATTTCTCTGTAATTTTCTGGATTATTGTGTTGTAATCATGAGTTTTCAATTCATCTTCACAAGAAATGGATTTCTTCTCCCCAAAGATGGTTTATAATTCATTGAAGATGCGTCCCACCCC
>NODE_115349_length_95_cov_10.105263
CACTGAGCTCAATACAAGACTTATTTTGGGTCAAGGTTAATTAAAAATGTAATGCCTTCCATAGGTTAATGATTATTTTGGTATTTTGATGTGATTCAGTTTAGTTTTCTTTTAGATGTCAGGTA
>NODE_145101_length_71_cov_17.633802
GCAGGCCACATGCAATATTATTTTCAAAAGCATTACATTCTAAATTTCCATACTCTATAGAATCATTCACCAATTTCAATGCTAGGCATCTTTTTTTTTTT
>NODE_140600_length_86_cov_11.197675
CAGCATACGAAACACCACCAACAAAATACACAAAAAGGAAAGAAACGAAAACTCAGATAAACAGATATTCTCTTGGATTTATTCTTAAAAACGTCCGACCAACCAACCAACCAACC
>NODE_51486_length_89_cov_14.224719
CAATAAACATGCCAGCAATACCAGACATAAAGAGTGCCTGGTACAGGCAAAGATGTCACCTGTCATCTTTTGTTTCTATATCTTGAATTTGGAAGACACCTACACATACATAAAGTTGT
>NODE_87680_length_122_cov_16.254099
GAAAAAAAATCTGTCTACAACTAAGTTTAGTGGTTAACACTGAGCTCTTAGGTTATTTTAGACTAATTAATCAATTTATGTTCAATGATGTAATCAAAATGTATGGCTTTGAATATCACTGTTCTGTTGTAAAATGCCTATTTAAAGACTAG
>NODE_52118_length_79_cov_79.202530
AGACAGATCAAAGAAATTAATTAAATTATCTTTATTAAAGCAGCTCTAGATTTAAAATACATAAATGTGCATATACGAGAATATATGCTGGGGTATTTCCGATCACTGC
>NODE_147095_length_82_cov_22.000000
GTCCAAAGTTATTGGCAGTGGGGGCATAGTCACTTAGATTGATATCAGTGATTAATTAATACCTACTTCAATCCTGGATGAATGAAAGTCAGCCTTGGTATGATTTTTAACT
>NODE_101182_length_64_cov_13.671875
CTGTCTGTCTGTCTATTTATCTGTCTGTCTGTCTGTCTATTTATCTGTTTGTCTGTCTATTTATCTGTCTGTCTGTCTATTTATCTGTCTGTCT
>NODE_81802_length_149_cov_64.281876
TTTCTAAGAAAATGTTTTTGATAAGGAAATCAAAAATTCAGCTGATATCTAATGTTTTCAAAAATATATTGTCAATAAACTAATGCTTTGATCATTTAACAAGCATTTGTTTTTTCCTTCTTTCTCTATCTCTCTTTTTATAACATATATATTACTACACACACACACACACACACACA
>NODE_77370_length_109_cov_11.293578
TGACTGAAACAAGTAAAAGAATAAAAGAGTGTCTTTGTAAACTAGTCTAATATTTGTACAGTGCCATCTTACAGCTCCAGTTGTCAACAAAGGGCAGCTGTGTGGTAATTAGCTTGCTTACCAACCACGTGGTTCCGGG
>NODE_74286_length_70_cov_94.371429
AAAAAAAAAAAAAATAGAATTAAAGCAAAATAACCAAGCAAAACAAACAAGCAAACCAAATAAAAAAAAAATGGTAAAAAGAAATTATCAAAAAAAAAAA
>NODE_157029_length_134_cov_12.089552
ATTCAGGAAGGTTCTCAATCTAATAAGGCTGCAACATTAGAAGGAAAGGCGCCTGGAAAAGAAATTACTGATATTGCTGCTGAAGCACAAAGTTTACAACCAAAAGGATACACTCTGGAAACTACTCAGGTGAAAGTAGCCGTCCCTTTCTTGTTGAAGCATAC
>NODE_143280_length_98_cov_17.408163
AAGAGTTAGTCAATCTTTTTTTTGAAAATGTGGTTGTTGTTTTTTTTAAAGGTAGCAAGGTGGCAGAATTGTTAGCATATCAGGCTAAATGTTTAGTAGTGTTTTGTTTGTCATCATGTTTTGAGTTC
>NODE_120536_length_87_cov_15.068966
GTGTGAGAGTGTGTTTGCGTTGCGTGCGTGTATTTACGTCTGTTCTGTGTGTGCATGTACAATACACATATATACTTATGTATGTACACACTTATACATTTGTCTCCCGTGTTTTGG
>NODE_65405_length_62_cov_11.290322
CCCTCACCAATTACAGAATAATTATGTTAAGTTCAAAACACTAAACTACGTTTTATTGAAGAACTCAAATATATATTTTAATGTCTACATAT
>NODE_72062_length_139_cov_29.870504
ATATATATATATATATATCTTTCACGCTCTCACACACACTCTCTCTTCTTTCGTCTTTTCTCTACCTGTATGTGCCTCTGTGTGAGTGTATATATACATATATAATCTCGAATGTATGGCTGAAGGCATATACATACATGCATGTATGTATGTGTGTGTGTTTGTGTGT
>NODE_56325_length_63_cov_10.476191
GGCAGGCAATTTATTTCTAGTACTATGATGAGGTAGAAAGTGCCATACATAAGATCTAATGCAACTTGTTAACTGCTTGTAATTAGGGTTTGA
>NODE_147343_length_71_cov_10.140845
TTCACTAATTGCAGCATTTTGTAGCAAACCTTGAGGCTCTAACGAAGCTCGATGTTTCTTCTTTTTAGAACAATTAATTGCTTCGGTTTCTTGAGAGTGTT
>NODE_55393_length_91_cov_14.758242
GTCGGTTGCACATACAAGGTTGAAGCGGGAGAAATAGGTCGTAGAATTATGCTTTTATGTGTGAAGATCTTAAGAGTAAATAAGACAGACAAAGATGTTACAGCATTTTGTTTGAAGAAAC
>NODE_156531_length_101_cov_10.188119
GTCACCTCTATGGTAGCGGGAGGAGACAATAGCCACAGTGACGGCCGTCTTCGAATAAAACCTGCAAAATGTTTGAAACTGTGGAGACATCTTTACAAAACTATATATAGGAGCACTCCGTCGCTTACGAC
>NODE_140898_length_143_cov_11.153846
CGTACAATATCTCCTGATGCAACCCCTTTTGGAACTACGTCCCCAAGTAATGTGTCTTCAGTGCGGTCGTCATTGTTACCAATGTGATTACGATGAGGATGGCAACACGCCTTTGGTTTACGCTGCAAAACATGGACACTACGAAGTATGTCGACTTCTTCTGGATGCCGGGG
>NODE_29195_length_95_cov_251.863159
AAAACTCATCCACACACGCATACATATATATAAATAAAACAAATTCAGAAGTCCCTTTAGCATTTAAATAGCAAATAGTGATTTTCTTTTGTTATAATTTTGCTTGCGTATGTGTGTGTGTGTGT
>NODE_53501_length_98_cov_19.591837
GGAAGGGAATAAAGAGACAAGAAACTGAGGGAGGAAGTGGAGAAAGGAATAAACAAATGAGAGAGAGAAAACAAAAATGAAAAAAGTGAGAGAGGTTTTTATGATAAACATATAGAAGTTTATCTTGA
>NODE_116604_length_85_cov_12.117647
TCTGACTCATCTGATACTCAATATAAAAAAGAATGATTCCAAACAAAAATGAATGGGGCGCATGGTATCGGACTCCTAAAAGACACTCCCTTACAAATGTAGTTAACAATCTGTC
>NODE_148219_length_154_cov_11.811688
CTTAAAAAAGAAAAAAAGAAAAAAAAAATTGGTGAGATGTATTAAGGAAACATCAAATAACATTTCAAAAAAGAAAAAAAAAAGTATTAGTTGTAAGTTTTGTGTCTTAAGAAATATTTTGATAAAAATAGTATTAAAGAAGAAGAAGAAGATGTTGTTAAACAATGCAGTCAAATATATATAT
>NODE_113799_length_76_cov_14.210526
AACTTCTCTAGTGCTCGGCCATTTTCTTCATAGTAATTCAAATTATTACGGAGTGATGTTATAGGCAGAAAGCATAAGATGAGAATTTCTATAGTGCTGGTGCCAA
>NODE_95119_length_118_cov_11.694915
AAGTAAAGAGTGAAACAAGGGGTTAGTAGAGAAGCAGTGTACAGCAGGGCATTACAGACACAACGCTGCATTCCTTGCAGTAAACATTTTGACATTCTAGGCTTAATCAGATGGCTACTTACTTTAGAAAGTGACCAAAATGTTTCAC
>NODE_155385_length_77_cov_11.753246
GGCAAGGGTAGTACAGGGCAACAGTGGGATAACAAGCAGTGAGGCAGAAGGAACGGCTGATAAGTGGTATGTTTGATGGTATTCTTTTACTTGTTTCAGTCATCTGA
>NODE_147912_length_125_cov_12.992000
ACTCCTTAAAAATACTCCCTTAGAAATTTGTCTGATAATTCCGTAAGACCCCGCTCAGTAGGGTTATCGTTTAGAATTTTCCATAAGGTACCGTCTTGTGAGTCTTCAGGAAACACTGCCTTCAGTTCACGATACAACATGTCACTTTCTTCTTT
>NODE_54676_length_145_cov_119.041382
GGGGGGGGGGGAATCAATCTAATCAACTGCTTCCCCTCCCCCCACCATCCTACACTGCTTAATGGTATTTCGTCCTCTTTTCTGTTCTGAGCTTGACTTGGCCTTTCAGAGTCAATAAAAAAAAATAAATACCAGTTATACTCTGGGGATTGATGTAATTGATTCCCCCCCCCCC
>NODE_10162_length_118_cov_86.966103
AAAAAAAAAATAAAAACCAGATTGAAAGAAAGAAAAAAAATATATCCCAATACAAATAAAACAGAAAACCCAACAATCTTTTATCAAATAGTCTTCATGTATGAAGTGGAGAATCGAATGAATTCTCCATTACGTCGCCTCTCAATAT
>NODE_147287_length_96_cov_11.781250
AATCCCTCTCTGAAAGTTAGCCAACTTAGCAATCGGGATTCGTTTGAACATTTGTTCAAAACAAACAGTGGAGAGCTGGTGTGGTCCTGCTCTTACACAAAATGGCTACAAGGTGTTAAAAATGTT
>NODE_81256_length_150_cov_22.153334
AACAACAACAACAACCACCTAAACAATCCCCATCACAACAACAACAACAACAACAAGCCACACATTACGCCCAGCAAAAGGAACAACAAAAACAACTGCAACAACTTCAACAACAACAAAACTATCAGAGCCAACATCAGATTGGTTACAGCTACCCTCATTCGCCAAGCCAACAACAGC
>NODE_37598_length_83_cov_14.819277
AACTCAGTTGAGTCATTAGTTAGAATATTATCCACAGAAGCAGTTTAAAATTTGTAGAAAACTAATAATGCAGTAAACCTTATTTAGGGTCTGTGTAAACTTTTATCTTTTAC
>NODE_69140_length_107_cov_16.056074
TGTATATATATATGTGTGTGTGCGTGTGTACTCTTATATATGTGTGTGCATGCATGTATTTTGAGTAAACAAATAGGAGAAAAAGTACTTGACAGATGTCAAAGAGTTTGTTTGTTTTGTTTTTTTTTCTTTCAAAG
>NODE_75566_length_106_cov_15.905661
CTCCTTTCTACTATAGGCAAAAGACCTGGAATTTTGGGGGACAGGGGCCTAGTCAAGTCCACCGGCACCAGTAGACCACTGGTACTTGTTTTACAGACCCTGGAGGGTGAAAGGCAAAGTTGACCTCGATGGAAAT
>NODE_75051_length_74_cov_12.783784
TTTTGTCACTTACTATCCCCTACTCAACTTGTCTCTGGTGTCTCTTAACCTGCATATCTACCTATCAGACCCATCTCTATTGTGATAAAGAAAAAAAAAAAAAA
>NODE_120679_length_155_cov_12.774194
GACAACACTAGAAATATTACTCATCTGGTGTATTAATACGGAATATGGCTTTGAAAATTTTACACGTCTGGAGAGTTAATATAACTTGTGCCACAGGAAATATTATTTATCTGATGTATTAATACAGCAGATGATATTTCTAATATTACATATCTGGAGTGTTAAGACATCAGATAACACTAAAA
>NODE_78568_length_65_cov_13.630769
GGGAGGGGATTAAGTCGATTGCATTAACCCCAGTGCATAACTGGTGTTTATTTAATCGACCCTAAAAAGATGAAAGGCAAAGTCAACCCTGGTTG
>NODE_132380_length_125_cov_12.480000
CGAATAAACTACTACTAATTCATTGCAGTTAAACTGTCTTTCCTTAAGCACGCTAGAAATGGCTGGTTGGCTACAAAATGAGCAAGATACTAATATCAGTTAATAGGTGTAATTTATACTTTTCAACAGAAAATAATTTTCTTCCTTACATTCAG
>NODE_146955_length_111_cov_10.927928
TATATATATATATATATATATATTCATGTTTTTTTTTATCAATGCATTACTCACGTTCATACATATTCGGACACATATATATGAACGCTCACAGAAACACAGGCACCCAACTATAAACACACACACACACACACACACACA
>NODE_103771_length_144_cov_13.083333
TACAGTTAGGAAAATAAATGTCTGTCCTAAAGCACTGGCAATACCAAAGGCAAATATTCCAAGGAGGACATTGGGATGGCGAGAGGTAAACCTTACAAATTCAATTCCTTCACCGGTAAAAATTAATCCAAATAGGAGCCAAAGAACTGAGAAAGCATTCATAAAAAACATCAT
>NODE_146095_length_63_cov_12.412699
CTTGTTTGAAGCAATCATTAGGGAAACAAATGGTTACGCAGAATGTAAACAAACCGGAGAAAGAAAAAAAAACTTGTGGTTTCCCATAGCCGT
>NODE_155034_length_73_cov_10.013699
GAGAGAGAGTGAGAGAGAGAGTGAGAGAGAAAGAGAGAGCGAGAGTAATAGTGGAAAAGAGAGGTGGCTAATTGGATGGCGATAGACAGATAGACAGGCAGAC
>NODE_130097_length_73_cov_11.506849
GTCATGGTCGCCATTTGCACGTTTATGGCGCTTATGTGAACACGCTAGTAAGTAGAAAACAATGACTCTGAGTGTTGATTTCGGCAATTTTCTTTGAAAAAGG
>NODE_67689_length_65_cov_12.476923
TTTTTTTTTTTTTATTAATCAATATCTATTTACTGAATTGCTTAATTTACTTCCTAATGTGAAGAGACGCAACTAATCCCCATCACCACCACTAC
>NODE_109595_length_136_cov_10.051471
TATCATGATGCCAACTGTGGCCACCTCTACTGTGGTCACCACCAAAACATTCAGGTGAAGGCTGGAACCAAGGGGAGGGAAAGCTTCTATATGGCCACACAACATGCTAAAAATAGCAACTAAATTCCTCAGTCAAATCACATTCTGCCAGAAGAAGAAGGTATTG
>NODE_145121_length_92_cov_14.141304
AGCCCCTCATAAAATGACTTTCAATTGATCAGCATCATCTTAACATCTACTTTCCCTATGCTTGCATGGGAAGAGGAGAGTTTATGGAAGCAGAGTTTCTATGGCTGGATGCTCTTCCTATT
>NODE_83550_length_109_cov_23.486238
GGCCCATTCATACTCATAAACTATTTGGTATAAATCAAATTGAGTAGGCTGTTATTTCTAAGTATTTGAACTATTTGAGTTATTTTTTCAAGTTATCCAGTACAACGCTTAAACAAGTAACTAGTATTCTCTTAAACAA
>NODE_121994_length_65_cov_16.615385
CGGGGGTCTTTCTTGGAAATCACAAACAATTCGAAATGTTAATAGAGTATTCTTTTCTAATGTTATTATACAGCAGACAGTATCAAATTGGTTTT
>NODE_130717_length_101_cov_10.752475
ATATTTTAAAAGTTTATTTTCTCATTTCTATTTTTATTACTAAACTCTACTGCTTTGTCATTTATTTCCTTCATCTAGATTTAAGAATTATATCAGAAATTGTAATACATATGAGTATATATATATATATA
>NODE_10008_length_135_cov_194.348145
AGTATTTCAGCAGCCAGTTAATAATTTTCACCTTCTGTTGTATTGGAGTCATATTGTCTGGAGGAATTTGGGAAGGGAATCATGAAAATGCCGACAAGAACTTACTATCATTGATCACCAGAGCTGCAGTAGCAACACGAGACAATGCACTTATGGCACCACCAA
>NODE_145748_length_63_cov_13.761905
TGTGTATTCCATCTGTATCAAAGCATATTGGTCATTCATCACAAAGCATAGATACTTCATCTTTTATACCTTATTAAGTGTATGACTGCCCTG
>NODE_96166_length_160_cov_11.343750
GAGTCATTTTTATGAGCACATTTTTTTTTTTAGAAATTGTAACATGAAAACACACATTCTAAAATTTAACGGCAGAAGTCACTATTAAAAAGTAACATTGGAATTAGGCACTAGTGGCACGATATACAGCAGAAATGTCACTTTCACCATAACCCAAACGCCGAGCCTTTCTATAGAGCTCATTTGCTGC
>NODE_26169_length_71_cov_13.267606
AAAATTAAAAATTATATTCAATTGTACCAAGAAAGATACAAAGCAAATGATATGACAAACTCTATGTATTATTGGTACAATTGAATATAATTTTTAATTTT
>NODE_2896_length_50_cov_4695.859863
GGTCCTGTATTTAGTCGCACATTCAATTAAAAGATGTACCTGGGATGGTCTGTACAGTTATCTCTTCCCGGTAGTGGTGC
>NODE_50948_length_81_cov_15.098765
GAATGGTGAATAGCTTTCAGAAACCAATTAAATTCATAAAACAAGATTCAACTTTGTATATATACGTGTGTGTGTGTCTGTGCATATATATGTATATATATGTATATATAT
>NODE_123977_length_102_cov_12.529411
TGTGTGTGTGTGTGTGTGTGTGTACACGATAATATGATCTACATGAAATTATATTTTAGCATATGTTAATCAATGAGTAAGTTAAAAAAGGGATCAATTAGTAACTATAGGTATTTATAAATAATTTCAGGG
>NODE_97329_length_95_cov_27.273684
GTGTGTATATATATTTGATTAACATTATGCTATTAAAGATATCATTTTCAAACTTTAGTAGTTCTGGAGATATCCTAAAGAACATTTATTCTTTTAGTCTTTTACTTGTTTCAGTCATCTGACTG
>NODE_76080_length_64_cov_26.656250
ACTCCGACTTTGGATGATCTTAAATTCCAGAGAAATGGAAATTTTTTTAATGAAATTTCCTACCAATATCTGTTATGTCATGTAGATTCCAAAT
>NODE_143047_length_64_cov_11.171875
TGATGTGGGAATGGTTTGTTCAAATTAAGTTGAGACAAACATTCTGGTAACATGCATAACATGAGATACACACACACACACATCTTTATAAACA
>NODE_39852_length_73_cov_32.287670
AATCGACCCCAGGACTTATTCTTTTGTAAGTCTAGTACGTATTCTATCGGTCTCTTTTTGCTGAATCGCTAAATAACAGGGACGTACACACACACACACACAC
>NODE_102309_length_155_cov_15.819355
TGCAATTTTGAGGGTTATTGCCAATATGTTTCGCACGGGTGTTTGGGAAAACAAAACAAGGGGCAAAATTTATTGCCAGCGAAGTAAGGCGTTAATTTTCCAAAAAGAGTGTCAGTTTAGAACCGAATTAGAAAAACTCTAAAAAGATCCTAAATCAGTTTGATTGTCCGATGTTTTTTTTTTTT
>NODE_28956_length_96_cov_98.375000
TGTGTGTGTGTGTATAGGGTCAAAAGTAGCACCCAATTTCTAGGAAGCCATTAAATAAATATTTTGTTGGATGCATATATATCCATGTGAGTGTGCCTATGTATGTATGTGTGTGTGTGTGTATAT
>NODE_133987_length_83_cov_20.277109
CCACATTATATTAATCTAGAGCAGAGATTCTCAAACTTTTAGGGCCACTGCTCTACCCCTCGTGGCTGCATAATATCCTCAGAACTTCCACCCCTATTTTTATGTGTAAATAA
>NODE_91626_length_98_cov_13.683674
GCTCCAAATATGTTCATTATTTAGAACAACCGACAGGTTGTCAGAAATCTTAGATGGGCCACTTACCTCCTCTTGGGTCCTCTCTCTCTCTGATTAATTGATGTAAGCGACCCAAGCTTTCAGAAAGG
>NODE_2866_length_126_cov_657.325378
AAAAAAAAAAAAAACCCCAGAAAATAGACAAAAACATTAAATTACAAGAATACATATGAGAAAGGGGAAGAACGTGCATTCTCATACAATATCTTCACCAATCTATGGTAATCAACATCCCCAATCTTGAAGATTGGTTTGGGAAAAAAAAAAAAA
>NODE_47990_length_52_cov_153.538467
CTAGTCATGGTTGATTTTTTGTTATGTCACTAAAATTAAAATTGAAATTCCAGTCTGCACTCCCTGATTTTTTTTTTTTTTT
>NODE_154395_length_86_cov_10.209302
AATTTGGCAACAATATGCTGTACTGGCAGGCATTCATGCCAGTAGTTCCAATAGGAACATTTCAGTGTGTTTGGATGTCAGTCAGAGGACATGTACTGGGCATGATAAAAATCAAA
>NODE_47330_length_78_cov_91.269234
CACACACACACACACACACACAATCTTACTAAAAAACACTCACACACATTCTCAACACAAACATTGAATACACTAATGCTAAAATGCACACACACACACACACACACA
>NODE_112224_length_82_cov_12.146341
TGTGTGTGTGTGTGTGTGTGTGTTTGATTTGCATATACATTGCTATAACCATATAATATGTTTTAAAAACTTATACACAGACACACACACACACACTCACATATATACATAT
>NODE_103555_length_113_cov_17.840708
TAAGCCTCAGCAGCTTACATTGCTGACATCCCCATATTAAACAATACTGTTGGATAGTGTTGAAATCATGATACCTGATTGGCAACTGATGAGGGGTAAATTGTGTTTGTGTTCACATGTATGTATGTATGTATGTATGTATG
>NODE_87700_length_97_cov_14.597939
TTGCCACTGGTATCTCTTCCCCTTCAGAAGCCATGATACTGAATGAAATTGAAATCTCATGGCAGTGGTTACTCTCTCTCTCTTCACTCTCTAAAAGAACCAAAAAAAAAAAAAAAAAAAAAAAAAA
>NODE_79408_length_92_cov_32.913044
CGCATGTGTGTGAAAATAAAATATATGTGTATGTGAAAACAAAATGTAAATATAAGTACAATTAAGAATATGGAAAATAAAGAAAAATAATGAGAACCAACTAAAATCTTAACCCATGTTAA
>NODE_109417_length_107_cov_20.803738
TTATTATTATTATTATTATTATTACATAATTATTACCATAGTCTTAAAGTGAGTTTCCTTTTTGCACTCCTTTGACCAGCACATTTTTTTTCCTTCTTACAAGGTTCTTCATGATGATGATGATGATGATGATGATG
>NODE_92134_length_92_cov_34.673912
TCATTGTCAATCATCTTTGGCCGGCCAGAGCGAGGAGCATCTCTCACTTAAAATTTTCCTTTTCGGAATCAAGCAAACCAATTCTGGTACATCCGTTCTGTAACAGCATTCTCCCCATACAC
>NODE_128926_length_167_cov_10.658683
ACATACATACATACATACATACACACAGAGAGAAATAGATACATATGTAAACAAACATACATGCGTACGCACAAACACAAACATACATATGCGTACATAAATACAAACGTACATGGATGGATACACAAAGGCATGCATTCATGCATGTGCTCCAGTATGGCCGCAGCCAGATGACGGAAACAAGTAAAAGAATAAAA
>NODE_138681_length_103_cov_10.330097
GCTATTTGTAAAAAGAAACACGTTTATTGTCGTTTGAGATCAACATCATTCTCAGAAACTTTTCTTTGTTGGATATTGTGCTGCTAAACGTTATCTCATCATGGATAATGAAACACTCTCATTTCAATATGAC
>NODE_79846_length_155_cov_24.935484
ATATATATATATATATATATATATACATATCAACAATGTGGCACAATTATTTCACCTCAATTGGCCCGGCACTCTTCAACATTACGCCAAAACACATCAAAACAAAAACAGATCCTATAAAGTTCAAGAAATCCCGGACAAACCCCCTACACCCAGATATATCTCTGCAAACAATAACTCCCTCC
>NODE_21525_length_100_cov_13.370000
GAAAGCCAAAAATTATATTTTTTGTCATTTGAAAGTTAGAAAAATATGTAAATTCTAATTCCTGTAATTTTTAGCAATTTTCTCTTATTCTTTTTTTCTTTTGTTTTCTCTTTTTTTTTTTTTTTTTTTT
>NODE_150800_length_120_cov_10.000000
GAATGATTTGCTGTTGTTTTGTTGAATTAAGTATGCTTTAACGAAGTCCACTATATCTTTAATAATTTACAACAAAAGGGAAAAAGTAGAAGTATTTCTGTTTCTTCAAAGTTATTTGTTGATCTGTAAGTTTTTTTCTTTGAAAGAGAA
>NODE_141103_length_161_cov_23.552795
GTGCACTTACGGCCAAATTAGCCTCAATACCAAACCAATTGTTGGGACTTTATCCATATTACCTTCACAAATGCTCAATTCCTTTCCTAAAAGAAGCTGGTTTTATTCATAATTTTACTTTCATCACATTTGGTTTCAAGTTTGAAATCAATAGCTAAGCACTGATTAGTTTTAGGTAAAAAAAAAAAAAA
>NODE_70462_length_87_cov_99.413795
TAATAATAATAATAATAATAATAATCCTTAAAATTTGTCCCTTTTAGAAAACCATTCATCTGCAACACTGATCTGATCTTGAAAGCATCTCGTATCCCCAACCCCTACCACTATCAA
>NODE_135422_length_133_cov_11.338346
TTAAATTTTTTTTTTTTTTTTTTATTTTTTATATTGACCCACAGAAAAAATGTTGAAGTTTGACAGGTTTTGAACATGGAATGTAACTTAAAACAGTGTAAGGATGTACTTTGTTTTCAACTTTAGTAATTCTACCAAATAATAATAATAATAATAATAATAA
>NODE_132396_length_98_cov_14.816326
TTTACTGTTGAAGCTGACAAAAAAATAGAGGAATATTTGTCGTGTCCTAAATGTCCAGTGTTGATCATATCGTATGAGATGTTCCTACGAAATGTTAAGGAACTGGAAAAAGTGAGTTTTGACTTGAT
>NODE_116207_length_111_cov_15.846847
GCTGCCATTACTGTTTCTGGTTTTATTTCATTTTTTTTTTAAAAGGAGAGTGTGGGGGTGTATATTTATTTGGTAGAATTATTTTCTCTCTTGATCGGTCCTTCTTTGGCAATAAGGGTTCAAATACAGTATTGAGGAGGG
>NODE_122159_length_119_cov_26.100840
CTATTTATCACAAGTCCCACGTTATCGCCACGTAGTTTTTCAGCAAAAGCCACTACTTTTAGACACTGATAAATGGTCTAATAATTTCTACTTAATCTTCTCGTAGCGACTGTTAGCAGCCGATAAGAAACAAATAAAGCAAAAAAAAA
>NODE_9406_length_71_cov_15.211267
AGAAAGAAAGAAAAAAGGTGTAGAGTGAAGTGAAAGGGGAGGTGAAGAATGTGAGAGAGGGGCAATGAAGGAAAGAAGAGTGGAAGTAAGTGTGAGGGGAC
>NODE_134053_length_88_cov_11.204545
GTTCTGTCATAATAACTGAAGAGATGTGGGGTAACCTTTGGCCCAGTATCTGAAACTCGGAGTTTTATTATGATGGACTAATTGTCCTGTATTATTATACGTGTATATATATATATAT
>NODE_93492_length_98_cov_10.285714
ATCATTTTCTGAAATATCCGAACAACATTCACCGAACAGACAGATTAACAATGACAGTAAGGATTTCAGTTCTTGCTCTGATGACATCTACAAGAATTCTACTAAAGAGGCTCAACAATATATTAGCG
>NODE_130268_length_116_cov_33.525864
AAGTTTTGACAAAGTTTTATGTTTTTTTTTTAGTTCCATATAGGTGTTTTAACCAAAAATATTTCATGTAATGGCCTTATAAAGTGATAGTCTTTGATTTTACAGTATGGACACTCTATTATATGGCTGTACTCACTGTAGTAAGG
>NODE_139059_length_80_cov_11.650000
CTTGTTCTTGTTTTATCTTGTTAAAATACCAAACAACAGCCACTATTCAACCACGATCTGTAGTCAGATAGGAGTTGTTAGGTATTTTAACAAGATAAAACAAGAACAAG
>NODE_139458_length_63_cov_12.539682
TGTGAGGAGGAGTCATATTGCCACTGGCAAGCGGAAACACAATTACAAGGACCCCACTTGAATGACCGAGAATTCGACAGTGTGTGAGTGAGG
>NODE_142389_length_64_cov_10.093750
TGGGGTTAGCAATAAAGCAGTGAATTCAGGAGAGAAAGATCCAGAAGTATTGGTTGCAATCTCCCAACTGGATTGATCAGAAAGATAGGCATGT
>NODE_107018_length_119_cov_16.907562
CATTTCACTTAATACATTCAAATTCAGATTATTTTCCAGCCAGCAGGGAGCTTTCATGTGATTGCTCAACTTGTTAGAAATATCAGACAAATTGCACCCTAATTAATTATGGAAAGATAAGGTTACATTTACATACCTCTAAATGACTC
>NODE_107100_length_64_cov_10.312500
GTGAGTAATTGTATTAGATGCATATCTTTATGAGAGTAACACTTTATGTTAAGGCTCTGATGGAGTTTTATGGTGTCACACTAATATTCAACTC
>NODE_23100_length_100_cov_13.360000
GTCCATTTCCATAGCAGTAGCCATGCAAACATGAAGACTGTTTCATTATCTTACAAGTGTGTTGCTGTAGCATGAAACTCTAGCAATCTCTTGGTTCCCTTTTGACATGTCATGCAGTAATTTTTTTTTT
>NODE_27063_length_156_cov_919.211548
TATATATATATATATATATATGCATATGTGGTCGCAGGACGTCACGTAACATGTACAATAAAAATACGAAGTAAGAGTACATAAAATATGAACTACTTTTTCGAACAACGGTAACCACAAATGGAAAACAAGACAAACAACATAAAGAACGATCCTTCATCAGTTGTTGTCTGTTTTTGTAATCTC
>NODE_110286_length_70_cov_13.842857
TTTCTGCTATAATGGCAAGGCCTGAAATTTTGTGGGGAGGGGTTAACCAATCATATCGACACCAGTGCTTAACTGGTACTTATTTTACCAACCCTGAAAG
>NODE_68013_length_103_cov_18.407766
GAGAGAGAGAGAGTATAGTGTGTGAATGAGAGGAGTAGATAGAGTAGGATGCGTCTAAGTAAGAGAGAGGGAGAGAGGGAGTGAAAATGTGAATGAGTGTGCGTGTGTGTGTGTGTCTGAGAGAGAGAGAGAG
>NODE_100026_length_74_cov_14.540541
TGTTGAACATCCATGCCCTTTGATCTCGCTCAACAGTATATCCACTGCTCTTTTTGGAGAACTACAGCAATCAAAGACCTTCAAACCACCGTTCGTTTGTGGAG
>NODE_37219_length_157_cov_102.312103
TTTTTTCGTTTTGATCTGTAGTGTTTTGCGTGTGTTGTGTTATGTTTTCGTGTGATGGTAATTTTGTGTCTATGTATTTGCCTGCTTTTGGGGGCTGTTTCGTGTGCCTCTTTTTTGACCGTTTACTCCCCGCCTTGGCCAAGACTTCTTCCCATTCTTCATCAGAAGAAAATGAGTCCGAAGAGAT
>NODE_50266_length_87_cov_14.126437
GAAGGAGAGAGAGAGAGAGAAAGGGAGGGGGGTAAAAGAACTGCTAAGGGAGGGAGAAAGAGTGAGAAGGAAAGAGAGATAGCGGGAGAAGGAGAGAGAGAGAGAGAAAGGGAGGGG
>NODE_156112_length_70_cov_12.385715
CTTCAACATAATTTAGAACACCATCCACTGCAAGGAATTGTACCTTGAATTGAAGGAACAAGCAATAGAGTGGAGGGAGAAGAGGAAAGTATCCTAGATG
>NODE_90493_length_105_cov_12.457143
ATAAGAACAGTGTAGATATAGAATCTAAGGTAAGGTATTGAATGAAGCAAAAAATGGAAGCTAACCATTAGCAATAATCTCTAAATTAAGAAAGCATACTTTCCAAAATCATCTGAAAAAGTGTTTTTAATATTT
>NODE_147848_length_107_cov_10.775701
GTGTATGACTGGTACTTTATTTTATCAACCCCTGTAAGGATGAAAGGCAAAGTCGACCTCAGCGGGATTAGAACTCAGAACAATAAACGGCAGTAACTAAATACCACATTATTATTATTATTATTGCAAGATACAAA
>NODE_56225_length_112_cov_17.419643
GCCGCAGTCAGATGACTGAAACAAAAAAAAAATGATCCACAGTACTGCACGTAGAGATTGAACCTGAAACTACATAATGAACTTCTTGACCATACAGTTATGCATGCACCCGTATGTAGTTTCAGGTTCAATCTCTACGCGC
>NODE_111112_length_62_cov_25.064516
AAAAAAAAAAAAAAAAAAAAAAAGCAAAAAGAAAAAAAAAAGAAAGAGAGAAAGAAAGAAAGAAGAAGAAGAACAACAACAACAAAGTGCAC
>NODE_28835_length_87_cov_22.298851
TATTGTGTATTTGAAGATTTGATGGCGGACGGCTAACAAATTCTCAATATTTTATAAGAATAGTAAAGAAAATTTGAAAACAGTTTAGTCCGCCATCAAATCTTCAAATACACAATA
>NODE_105396_length_64_cov_10.312500
GCGGGTCTTTTTCTCGCAGTTTCATAAAAACATCAACAGCCTGGTCAAAACTTCGACTGTTGTCATGAGCAATGGCCATTTGTGCTTGAATGTA
>NODE_134691_length_126_cov_12.420635
AACTTCTGGTATGATCCAAACCGAAATGAAGAGGGTTACTCAAATTCGAAAAAACTGTCCATTTTAGTCGGTTTGAGAATATCACAAAATTGCTGATTTCTGGGAATGTCCAAAAAAATACTGGTAACAAGCCATGCGTGAAGAATGCAATAACCA
>NODE_45340_length_61_cov_767.557373
ATCGTAAGGGTGACATTTCCATTGAGCTCAACTCTTCCATTTTGGGTAATTTCATAAGCTTCTGCACTTGTCAAACAAAAAACTGCAGGCA
>NODE_11826_length_70_cov_64.785713
CTGCTACTACTACTACTTAAGGCAGTGAGCTGGCATAATTGTTAGCAAGCTAGTCGAAATGCTTAGCAACATTTCATCTGTCTTCACATTCTGAGTTCAA
>NODE_151677_length_93_cov_16.860214
CGGGCCTGGTGTGGATGCTTGACTTTATCGCCTCGTAGTCGTTTGTGTTTGGGTCTAAGTTCCATAGGGACATTTTGTAGTCGCAAGCAATGTACAGAGCAGCAAACCCTGCCCTGCTGAATC
>NODE_92480_length_75_cov_21.639999
CCTGTCTGTGTGTATGTGTGTGTGGCTTGGTACAGGTATGGGTGTGTAGTTAAGAAGTTACCTCCCCAACGACAAGGTTCTGGGTTCAGTCCCACTGCATGGCAC
>NODE_69300_length_73_cov_17.479452
AATAATAATAATAATAATAATAATTATGATAATAATATTGAAAAGAAGAAATAATAATTATATTAAGAAGAAATAATAATTATAATAATGATAAATGTAATGC
>NODE_95345_length_54_cov_20.055555
TCAGTGTGATGTGCATACTCGCCTGCCTGTTAGCATATCGAAGTTAATAAGATTACAGGCAGGCGAGTATGCACATCACACTGA
>NODE_135973_length_109_cov_13.926605
CGATGCCAGAAAATTCTTTTGGTACATGGCAGCTATTGAACCATTCTACAAAGAGCAAATGTAGCAGCATTCTCTAATCTTATATTCCAGCAACCACCACATACCCAAAATATGTACATATCTGGGGTGTGTGGTGACC
>NODE_25384_length_134_cov_40.641792
TATATATAAATATGTATGTATATATATATAAGCCGCCCTGCCTCTCAATTTAAATATCAGTTGTGAGTGTATAGAGATGTATGTGTATGTATGAATGTGTGGTGTTAGCTATATAAATACGTATGTAGATATATTGTGCGTGTCTGTGTGTGTGTATGTATGTA
>NODE_135402_length_117_cov_16.008547
CCATAAGTTAAGTATATATATGTTTCTTTGATATGTGTCTACGAAGACCCGGAAACGGTTAACATGAATTTAGTAAAGTTTATTGTGCTCGAACAACTTTAAAATATCCAGTGAGAAAATACGAAGTCTCTAAAATAAAAAAAAACA
>NODE_151126_length_124_cov_25.612904
GAGCGGAAAAGCCTGTAGATGGTGCTGCACTCATAACCCCGTTAGCGAAAACTTGGGTGGTCATTGTAGCAGGGTTCATAGATAGTGGAGTCAGCATCATGGAAGACATGGGTGGAACACCCATACCGCTTGTCATGGCCATAGGCATAGTCAT
>NODE_127302_length_101_cov_14.425742
CTCCGATTGCTGATGTTGAAACAGAAAATGAAATTGAGAACACTGATCTGAATTTAGAAGCTTTAGTCAATTCATGTGAAGATTCTGAAAGTTACAAGAGTAAGTCGTGGGGAGAAATTGTTGACGAGGCT
>NODE_130925_length_169_cov_11.538462
CATTAGTCATTGGATATAAAACTACTCTGTTCTATCAGATTGACTATGTAAGTAACTATTAAACATGTCCTGCTTTGTTGATATTTTCAGTGTGTGAACAACTACTCTGCCCATACATTCTTAAAGGTCATTTCTATGTGTGTACTGCTGTACACAGATGTGTTTGCATGTGTGTGTTTATATAACACACACACACACA
>NODE_150518_length_104_cov_10.721154
ATTATTTCCCAAAGATATGATTGAATTCCCCCACCATGTTTAATGTGACTGTAATCAACTAAAAACATCAGAATATTGGTTGCATTTCAATTCACACCATGGTGTCTAGTTGCTAATACTCTGCAGATTAAGTT
>NODE_150164_length_123_cov_16.682926
ACAGCTTGAAGGATATGATTGTTCTTGTCAAATTCCTCATCCCTTTTATGAGTGTGACTAGGTGGTAGAAGTTTATCTAGATGCAATGGTTCCAAGTTATGCTCTATTCGGACTTTATTGATTTCTTCAAGAGAGAGCTCAATGGCTTGTCTC
>NODE_131755_length_71_cov_17.183098
TCACCCAAAATACTCTTCGAAGTATAAAAACATCTTAAATCTTAAACTCTTATTCAGCTTCTTACCGGAAGAGTTTATGCTTCTTCATTTTCATCAAAAAG
>NODE_101735_length_132_cov_12.045455
GTAAGAGCAGTCTCTAGTGGGTGTGTATTAAAAGGTTTAAACTCTTCAAGTCTGTTTAGAAATTATGCAACTGTAAAATTTAGAACTTACACCACATTTTCATTTGTGTAGGTGATGTTAAGCAAGACGCATAATTCTGCCTCTGTTTACCAAACTGTAATC
>NODE_123842_length_96_cov_13.364583
GTGACTTCTTTTTAATTTTTTTTTTTTTTTCCAGTGGTATTAGTAGTAATAATGATAAGGAATAATTAAGGACAGAACCAAGATATTGCAATTTAACTGAAATAAGTTTTTTTTTTTTTAGATATT
>NODE_95768_length_94_cov_21.893618
AGGGGGGTTACCAATAAAGACTTTACTCTCATATCAAAGGTGGTCAGTGCCAAGAGACTCCATCTTGCTGGGCACTGCTACCGAACCAACAACAAATGCATCAGTAATGTGTTACTCTGAAAAC
>NODE_59417_length_57_cov_52.315788
ACTTATTCCTGGAAAACAGTTACAAGAAAGACGTTCTTCATCCCTTGTCAGCAATCTGAGGAAAGAAATTCTGGGAAGACCTCTTCT
>NODE_151472_length_124_cov_20.564516
GTTAGTGTCTTCTGGAATTGTTGGCAATACTCTGAATCCATTCCAGTTCAAGCCTAGTACCGTAAATCGTCTGCCAAAATTTGAAGTAGACCTTCCAGCCGTACCTAAACCTGCTAAACAGACTTTACTGCAGCGGGATGTGACTATGGCTTTT
>NODE_150581_length_98_cov_12.224490
ATTTGCTGAACGAGGAGCCAGCGTTGTTGTTAATGATTTAGGTGGCAGTGCAGAAGGTGTTGGTAAAAGTTTGCAAGCAGCTGATGAAGTTGTCAGAGAAATTCAAGAAAAAGGAGGAAAGGCAGCTG
>NODE_117614_length_77_cov_10.428572
GTAAATTAACAGCCAACAACTGATGAGGGATTATTTATGATGTGGATTGTTTTGTCTTGTTTGTAGGGGCACTTTTGCCTGTATTTCTGTTGGCTTGTATTTTGAAT
>NODE_146284_length_99_cov_12.727273
GGGTTTATCTTATGATGATGTATATCTGCAAAGAATGTAGGAATACCTGAGAAAGCTAAAGAAGCCAATGCATTTTAAATAGTGTCCTTTGTTGTGATTGTTCTGCACTGAGTTACACACACTTCCTTG
>NODE_122125_length_89_cov_16.404495
AAGAACTACCTGGAATTATGTATGAAGCAGTGAAAAACTACTCAAATCAAAATTCAAGCCAGATCAAAGTTGTAAACTTTGTTGTTTTTCCTCAAGACACGTATATAGTAAAGAAATTT
>NODE_142582_length_82_cov_12.268292
GTTGAATGTGTCATGTTTGACAAAACTTTGTACTTTGGAAGTTCGTGTCTGAGCTGTTGTATTTGGGTAATGTTAAACAATCGATGATGTGTATTCAGCTGAAGAAAGTTAC
>NODE_91991_length_63_cov_20.174603
GTGATAGAAATGAAAAAAGATTTGTGAATAAAGATAAAGAAGTGTTATATACTTTTTGACCATAAAGCCAGTTATTGTAGGATCAAGAGAGGG
>NODE_150948_length_66_cov_11.333333
AGCTTCAACCACAGAGGGAAAGCTTTATTTGCTTGATAATACATTTTCTATGTACTTTGACAATGTAAATAAAGCTTTCCCTCTGTGGTTGAAGCT
>NODE_63538_length_72_cov_17.944445
CACTGGTGAATTGTCTTTATTATTAATTACATATCTTACTAATTACTTAAACTTACTACCATGAATGCCAAACTCAGTGCTAGAAAGGCATTTCATTATTAT
>NODE_102528_length_71_cov_18.225351
CGGGTGGAGCTGGCAGAATGGTTAACACACCAGGTGAAATGCTTAGTGACATTTCATCGTTTTTACAGTCAGAGTTCAAATTCAACCGAGGTCAACTTTGC
>NODE_122369_length_157_cov_21.318472
TATATATGTATTTGTGTATATATTTATATGTATGTATATAAAGAGTTCCAGTGTCCTGAAGAACTTGGTGGTTTTGAACTGGTTTCTGACACTGAACAAGCAGTGCTGTGTCTCGAATAGTCCCTCTCTCCCCTCCTTCGTGGTCACTGGGGAGGGATTTAATTTAATTTTTTTTTTTTTTTTTTTT
>NODE_50342_length_116_cov_111.086205
AAAAAAAACACCCCTGTTTCCCATTCTTTCCTCTGCCCCTATCTTTTAAAAGTAATCTGTGTTTCAGCTTTCTTTGGAAAAAAAATACTTGCAACAACAACAACAAAAAGCTTTAAAAAAAATATCCGAAAACTCGAAAAAAAAAA
>NODE_3894_length_107_cov_10.158878
GTACTTTTTTCTCTTTTACAATCATACTTTCATATCCAGGAGGAGGTGTCAAAATTTTACCATTTAAGGGACGGCCTCGAAAAGATGCTGTGAGCTCCTTTTTGTCGTCATCCTCTTGAATAGTTGTTTCAAAATAC
>NODE_148970_length_114_cov_11.017544
GGCTGTCTGAACATAACTGAAGGAGGCAGCAGGTCACACCGCCAAGCAGAAATAGGGGTTTAATGATGGAAGAAAAGGGTCACCGCCAGCGGTTGTTAAGCTCTAGGTCAATCTTGATCAAACATACATAAGATCAAAACCTCT
>NODE_125910_length_120_cov_13.841666
CTTGTGTAAGTCGGCAGTCTGTCCAGGTTTTGGAGTGCCCACCGACCAGCTTGTCGGACTGTTAAGGTTCTCTATCTCCTCTGGATAGGAGGACACACTTGTTCCACTTGGAGATTGGGATAGATTGGTCGGTGTTGGGGGATGTGAAAC
>NODE_97002_length_156_cov_15.153846
CCACATAGTTCCAGGTTCAGTCCCACTGTGCAGCATCTAGGGCAAGTGCCTTGTTAGTGGATTTAGTAGATGGAAACTAAAAGATGGCCATCGTATATATGTGTGTGTTTCTGTTTGTTCCCCACTACAACTTGACAACTAATGATGGTTTGTTTACATCTGCATAACTTAGTGATTCAGCAAAAG
>NODE_138375_length_71_cov_18.619719
ATGTGTGTGTGTCCGTGTAATTTATGTATATATGTATATCTGCCTCTATTTTACTTTAATTTCTTTTTGGTATCTCTGCCTTTCATCCTTTGTTTTTCTTT
>NODE_152815_length_68_cov_12.529411
AACTTATCCCATGGTTGAATTTGACACTCACATATAAATTCAAACTTGACTTCCAGTTCAAGGCCAAATATGGCTTTCCAAGCTATGCTCGACCAAAT
>NODE_51124_length_110_cov_46.136364
TTCTTTTCAAATAAAACAGTATTCTGCAGTTTGTGCACTAATTCTGCAGTTGGTGCACTAATATCAACATTTTTTGGAGGGAAATAATTTTTCTTCTTTTGAGGGGTAGGGGACAGATATTTAAAGTTTATTTCTTTTTT
>NODE_70326_length_146_cov_22.157534
ATATATATATGTATATGTGTATGTATGTATGTGTGTGTGTCTTTGTCATTGTGTTTGTTCTTCCTTCCTCCTCCACCTTGTCAACTGGTATTGGCTTATGTTTTTGTAACTTAGCAGGTTCACAAAAGAGACTGATAAAGTGAGTAGCAGACTTTTAAAAAAAAAAAAAAGTATTG
>NODE_91612_length_113_cov_16.469027
AGATGAAATAAGCTTCAAGTAAAAACTGAAATTTAACTCCTTCTAAGAACAAATTCTACCAAACCGTGTCTCCAGTGCTCAAAGCAATTTCACATCCAAAATAATTTTAAATACATTAAAGAAAAAAAAAAAAAAAAAAAAAA
>NODE_112870_length_124_cov_38.241936
TATATATATATATATATATAATTATTGTAAAAATTAATTTTCCCTCTTGGTCAGGAAAAGGAAGGAAGGAAGGAAAATTGGAATTTCATTCGGATCGCAAGTTAAGCAAACATACAAAATAACAGTAACAACAACAACAACAATAAAAAAAAAA
>NODE_41824_length_110_cov_11.145454
ATTGTCTTATGAAGAGATTGTCAAAGATTTTATCCTTGAAGAGAACCAGTATCTTCGAGATTTAAACATGATCATAAAAGTATTTGCTGCACCATTTGAAAAGGTTCTTCAAGCAAAAAAAAATGGAAGTATTGTTTAGT
>NODE_153013_length_81_cov_15.469136
GGGGTGTAGAAACAGCTGATACAGCACTTGTACCATTAGTGGTTTGTGAAGAATCCTGGAGTGAAGCACGTTTCTTTTGTGGTGACTTCTCAAATAGTCTCGGAACATAAC
>NODE_1586_length_64_cov_2309.546875
GAGAATAGAAAGTTGTGTTTAATTTCCGGGAGCACCGAAAATATATCTGGTTGTAACGCTCAGGCATTGAAGAAGCGGCGATTAAAGTTAAACT
>NODE_94617_length_70_cov_21.057142
GGGGGGGGGGGGCGACTAGTGTATCCAGTACTACATCATCTTGAGTTTTTTCTAAGACAGTAGGTATAATTTGAGAGAAATTTGGTCACTATTTCTAGTA
>NODE_32484_length_165_cov_155.048492
ACACACATACATACATCGCATACATACATTATACACATGCAGTTTATTATGCCTTACATTCATACATTACATGCATGTGTATATGACATAATAAATTTCATACATTACACATATATTACACACATTCATACATTATATAGACTACATTGCATAGATACGTTACAAACATACATTACACACACACACACACACACA
>NODE_145706_length_98_cov_12.724490
GGTACATTAACATAGAAATTAAACAACTTGTCTCTTATTTACAAGTGAAACGTATTCTTTTCCTATCCACACACACACACAGACGTGAAATACAGAACACAAGAGTTGTAATATCACCTGCAGAATTC
>NODE_129378_length_135_cov_20.392593
GTGGTTGTTGTTGTTCTTGTTATAATTTTTCTATTTGTTTGACTGTTTGTTGTTGTTGTTGTTGATTTGTTTTTGTTTCTCTCTTTTTCATCGCTTATAATTGTTAATGGTAATCACGTGATAGCTGTTAAGTTTTGAAAAAAAAAAAATTTTTTTTTTTTTTTT
>NODE_95907_length_98_cov_10.142858
AAACAAGTAAAAGAATAAAAGAAAAGAATAGGTTAGGTGTGAAAGACAAGATATGGCTACTTTGAATGTAAAATATGTAGAATATTTGAGACAGATATTGCTGGTTTAAACACTAAAGGGTTAAAGAA
>NODE_49535_length_87_cov_26.367817
AATAATAATAATAATGGTTTCAAATTTTGCTACGAGGGCAGCAAGTTTGCGGAAGGTGTTAAGTCGAGTACATCAACCCCAGTATACAACTGGTACTTATTTTATCGACCTGGAAAG
>NODE_12321_length_77_cov_84.207794
TGTGTGTTTATGTGTGTGTGTAAGTATACTAAGTATACGTGTTTGTTTGCTTTTGCATTCTCTCTCTCTGGAATTAGATTTGTACAAATTCTTAAAAAAAAAAAAAA
>NODE_41045_length_86_cov_28.337210
TTTTCTTTTTTTTTTTTTATCAATTTTTACTTATCATTTAAGTTTCCTGACATGGAACAATACCAGCTTCATTTGAGTCTGTTTCATCATGTATATATATATATATATATATATAT
>NODE_121906_length_68_cov_31.485294
GACCGCTAATCACACATTTCACTACAGACTTGTTTCCTTTTTCTTCTCTCCTGTGTTCTATTTCCGTCGAAGAGCATAGGCTCAAAACGTAAAAGACT
>NODE_86463_length_129_cov_20.387596
ACTAATATCATGTGTATGTATGAAAGTGCATATGTGTAACTATAACTGTTAGTGCACAACTGTGCATGTGTATTTGTGTATTTATGTACAGTCTGACAGCTTCTGCCATGAAGAGTGCTTAGCTGAACATCCCCAGCCAATCTAGAGCTAAAACACACA
>NODE_116032_length_116_cov_21.560345
TGTTGTTGTTGTTGTTGTTGTTGTTATTGTAGCAGTCCGAGTCGATGTTTGCACCACTGAACAACATCACCATTTCGCTCGCTTCTTTCTCCATCCGAAACTTGCTTATTACTACACTGCTGCTGCTGTTGTTGTTGCTGCTGTTG
>NODE_139845_length_147_cov_10.666667
AAAAGATATATACACACACACACACACACACATGCCCTTGCACACCCTACTTCATCCAGGTCAACATTATTATCTCCCTTTCATTCACCTTCTTTCTTCCAGACATTTTATCATGTTGAACTGTTAATCTCTACACATTTTTCTTTGTTTTTTTTTTGTTTTTTTTTTCAGTTCTCT
>NODE_72023_length_106_cov_16.254717
TTTTCATTTTCTCTTGCATCATAACAATGGCGATGACAATGAAAGGCAGGCCTGGTTACAATGGCGATAGACAGTTACGTTGATGGTTTTGTTGAATGTGTGAAGGTTGTATGGTTATTTACTGAGCTGATTTTAT
>NODE_112726_length_135_cov_16.318518
ATTTTATTGAGATTTTTTTTTGCTGAGTGAAGTTAAGAGGAACATCAGTAACTGCAGCAATAGCAACAACCACTAAACTAAGTGTACCTAATCTGATCTCTTCCTGCTCCCCCCTCCTCCCCACCACCACTATCCTCTTAAAAGTCGTCCCTGGGGAAAAGAAAG
>NODE_88856_length_85_cov_35.082352
GTGTTTGTCCACCCAACATCGCTTGACAACCGTTGCTGGCGTCTTTACGTCCCTGTAACTTAGCGGTTCGGCAAATGAGACCGATGAATAAGTACTAGGCTTACAAAGTCCTGGG
>NODE_153209_length_64_cov_10.312500
AGGCCTGATAATTAAAGTTATTTGATTTTTATCTGGAATCTTCAATCCAAAATTGAAATTCTTTCGTTTCACTTTTAAATATAACTTAACTCTT
>NODE_130526_length_57_cov_23.298246
TGTTAAGGTGGTGAGCTGGCAGAATCATTACTGCACTGGACAAAATGTTTAGCAGTGTTTCATCCATCTTTATGTTCTGAGTTCAAA
>NODE_6682_length_156_cov_81.993591
GATAATTCTGGCTGTGGTCTTAATTGTGAAAATTTCTCCAGTGTTCAAACGTAATCCAAGCAAAACCCACAAGGGAGCGCAATAAAAGCATTAACAACAACAATACAAATAAAGGCAGTGAGAAAACCCTCCAAAAATTCCTGATGCATTGTGGGTTTGCTATTTGAATCCATTCCTTGCCCACTC
>NODE_146679_length_74_cov_11.364865
AAAGTACGAGTTGAACACTGGTGTTAACAGAACCATTCCTCTAAGGTTGCTGGCCAAGTGATAAAATTTAAAAGAATCATTATTATTATTATTATTATTATTAT
>NODE_18024_length_82_cov_11.170732
TGTATGTATAGAAAATGCTATTTTTTTTTTGTATTCTCTTTCACAGTGCCTTAGTTGGTGATAAATAATTGAAAAGCCGTCCTTATAAATCCAGGAGAAAAAAAAAAAAAAA
>NODE_133734_length_77_cov_21.311687
GTGTGTGTATATATATATATATATATAAGTTCAATTACTAAAAGTAAACAGAGACAAACACGGTATGGACAAAACAATTGGTGTATTAGTTTGACGCTCGGGAAATA
>NODE_156794_length_64_cov_10.312500
CCCTGCATCAAATCACATTCAAAGGAAAGAATATAGTAATTGCTTTCTGGATTACTGAGACTGATGTTCTTTGAATTACTAAACATCTGATATA
>NODE_122113_length_68_cov_41.308823
TGGGGCGGGGAGGGGAAGAGATCTATGTAAATATATAGGAGAGATGTGATTTTCTTAATTACAATATATTAAATTCAAAAAAAAAAAAAAAAAAAAAA
>NODE_146979_length_86_cov_10.244186
GCGTGAATGTCTATGGTAAATCTAAGCTGGCTTCTGAGAAAATACTCAAAGATGATGATTCCGTTTTAATTATACGCACTTCGGGTGTGTTTGGACCTGAAAAAAGAGAAAAAAAC
>NODE_21717_length_77_cov_21.389610
AAAAAAAAACACATTTTTATTATAATTTAGATGTGAATATGTCTGTAGGTAATGTGTACTTCGGCATGTTTAATTGTATACAAATAATAATAATAATAATAATAATA
>NODE_55557_length_62_cov_16.467741
CTACTACTACTACTACCACTACTACTACTAAGGTGGCAAGCTGGCAGAATTGTTAGCACGCTGGGCGAAATGCTTAGCAGTATTTTGTCTGC
>NODE_89908_length_78_cov_11.538462
TATGATATCATAGGCAATCAGTAGATCAATACTTTGAATATAAATCCATAATGAGTTCTCTGTTATTTCTTGCCTGTGGTTCCTTTTGACCCCTATTGTGTTCAGGTG
>NODE_52715_length_68_cov_42.029411
GTAGGATTTCGAAGAGTATATCTCACAAAACAACAAAGAGTATGCGACCGAGGACCAAGGAGTAACTTGTAGGATTTCGAAGAGTATATCTCACAAAA
>NODE_57878_length_50_cov_120.339996
TAAAATAATCTTATTTCATGACTTCTTTTCCTTTTCTTTTGACATAAAATGAAGAGAAGTCATGAAATAAGATTATTTTA
>NODE_132947_length_122_cov_15.000000
GCAGTACCTGTATTTGAAAGGGGCCGGCCTTGTCACATTCTATGTCACGCTGAATCTCCCCGAAAATTACATGAAGGGTACTTGCGTCTGTGGAATGCTGAGCCACTTGCATGTTAATTTCCCAAGCAAGCTGTTCTGTTGATCGAATCAGC
>NODE_96679_length_148_cov_26.925676
TATCAGAATCATTAGAATATCAGATGAAATGCCTTGTGGTATTTTCTGAATTGAAATTGCACCAAGATCAGCTTCGGCTTTCATCCTTCTGGCAGTGGGAGTGGGGATCACATCAGTAAAATAAAGTACCAGTGAAATACTGGAATTGATATAGAGTTGAATAGTCTCCCCCCCCCCC
>NODE_22335_length_137_cov_16.218979
CGAACCTATGCTCTTCAACAGAAAGGAACATCAGAAATTAAAGAGAGAGAATAAAAAAGAATAAAAATATATACAAATGATTGAACACAGATATGTGTTAATAAGTCAGCTGATGGAGGTGTCCGCCTGGGAGCTAAACAAACAGTAGCAAGACCCCATTTGGGGAC
>NODE_91399_length_64_cov_10.015625
GGAGGGTTAAATGGAGTTGTTTCTTCATACCAAGACATAAAAGCAGATAAAAAGACACAAAATGCTTTGTTTGTTAGGAATGTGATCAGTAATG
>NODE_26733_length_110_cov_13.090909
GTAAAATCAAAGAGAACAAAAAGAAAGATTCCCTTAAAGCAAATGGTTTTGTTTTCTGATGACATTTGTTGACTAACATTGGCTAAAGTTATTGATATTGTTTATTTTATTATTTCAAACATTTTTTTTCCTGGTTGAGT
>NODE_95854_length_87_cov_11.252873
TCATCATCATCATCATCACCATCATCATCAGATACATCATCATCATCATCGTCAGTATCATCACTATTGTTATCAGCATCTTCACCTACCACCACCACCACCATCATCATCATCATC
>NODE_63203_length_107_cov_32.000000
TCACATACACACGTATATACAAATAAAAATGCGATTGACATACAATTTTAAAAAAAAAAGAAAAACAGTATACAATTTATACACACGCATTAAAATACAATACATATAATACACACACACAAACACTCCACAAACAC
>NODE_142969_length_123_cov_10.536586
ATTGTTTAAAACGTCATACAGTGCTTAGGTGTGGAAGTGACACAGTGGGTCAGATGGTGTCGTCATTTTTTTTTACAACAGTCATTTTACTACAAATACATTGAAAGACAAAGGGGGGAAGGGGGGACATGCTACGGTTGGAAAGAAAAAAAA
>NODE_118514_length_96_cov_11.677083
CTCTCTCTCTCTCTCACCTGTACTCTCACACCTGATGCCAACACAACAACAGTCCATCTGGCCATTTGTCTACTATTCCTGCAGCTAACCCCCTCCCCCTCATCTGAGACTGACATTTAGAACTGA
>NODE_81353_length_91_cov_27.153847
AGCAGCAACAGCAGCAGCAACAGCAGCAGCGGTGCTCAGAATCAGTGCAATTATATCTACTCTAGTTACAACTGAAGGAACAACAACTAAAGCTACAACAACAACAACAACAACAACAACA
>NODE_79677_length_122_cov_16.139345
AAAAACTATCACAGAACATGGAATACATGATATTAGTGCCAGTAAAAATGGTGTGTCAAGGATTCGTTTCTTCCCAAGTTTTATTGAAGAGAAAGAATCAGATAGGATATTCAGAACTCTCCTCCATGATCTTCCATGGAAACAAGCAAGTG
>NODE_18448_length_66_cov_11.818182
TGTCATTACAAGCAGATGTACATCATCAGGTAAATGAATTTTAACTGTTTTAATTGAAGCAGTTGAAAACTGACCTGAGCTGAAGCAAAAGCTGTA
>NODE_109514_length_113_cov_10.619469
GTCCAAAACTTTCTGGAGAAAACAAAAATTTATTTTTCCCTTTTTGTGTGTGTGTGTTGTCAAGAATAAAGACAGTTCCCTCCAATGTAAACACAAATGTTGCACAAATCTGTATTGTCATGAAAAGAAGCTGGAATGGTTGG
>NODE_108202_length_115_cov_10.495652
TGGAGTCCATCTATATTTTGAGTGACCACAGATACTATACGGTTCTGTTTTGCCAAACGTTGTTCACACTCAGCAATGGCAATATGAGCCTTGTTAGGTTGCTTGTTAGCCATCAACTCACGCCGATAATGGTAGAATTCCCAGA
>NODE_138147_length_109_cov_12.559633
AAAGCCACAACTGTCTGAGGATTTTGCAGAGAAGGTATGATATGGAGAGAAAAGGTTCTTGATCCAACTTGCTTATCCCAATCATTACTAAACACACAACAATACTGCTTCCACAAACCTGCGTCAATGTCGCCAGTTA
>NODE_13597_length_124_cov_274.032257
GGAGGAGGATGGGGGGGTAGAGTTTGTTCCGTTGCTGCAGTGATTTGGGGGTTTTTTCTTCTTGTTTTTGTTTTTTCATTTGCCTTTAATAATTATGTACACATACAACAGTATATACACACACACACACTCGTGGATCTTTTTTTTTTTTTTT
>NODE_77553_length_115_cov_14.460870
AGAGAGAGAGAGAGAGAGAGAGATTTAAAGAGTGAGCATTCTACCGAATTACTTCTCAAGTCAATTTCGGATTGGGGGTTGGGGGGTCTTACTTTGTTTTTAGTACAAACAACACGTTTTTTTTTTGTTTTTTTTTTTTTTTTTT
>NODE_156821_length_65_cov_12.923077
AATTAATTGACGTTGCTTAATATCTGGATAATTTCTGCTATTTAACAATCAATATTCTTTTCTCTCTTGGATTCCAAGACTATTTTCTCCTCACA
>NODE_154221_length_66_cov_13.590909
GCCCCAACATGTACCTTGTTGTTGTTAATAAAAGGACAATATAAAACAAGATATACTTATTGTGTGTATACATGTGTATATATATATATATATATA
>NODE_101035_length_166_cov_14.831326
GGTGGAGCAGGCAAGTTGAAAGAAAGGAAGGAGTCTGCTGCTCTCTGGTTTAAGAAGTGCTGGCATTCAGTCATCTTCGTCATCGCCGTCATTGTGGTGGGGGTCTTCCTTGCCGTCTGGTGCTGATTTCTTCTTCTTACAGCACACTGCTGCTGCCTCTAATTCTCTCGGCTGCTGTTGTTATAATTCTTGTCAG
>NODE_98843_length_82_cov_10.902439
GCCACATATTTATAGGGAAGGGGTATAATCAGTTGAAATTATCACAGTTTATGTTAAAGATACTTGTTTTGTTGTCAACATGAGAAGGGCATAGTTGAAACTTGTAGAAGTT
>NODE_149801_length_62_cov_10.645162
GTGAGAATTACAGTCTGGATCTCTCAATAATTCATCGACAATTGTGATTCCTTTGTCAATATAGCCTTGACACATATAATTGTATGCCAAGA
>NODE_156215_length_68_cov_14.338235
TTTTTTTTATTAAACCTGCAGCACAGTTTGTCTCATGATTTGAGTTTCATGCAAGTGCAATCATCAGGCAAACTGTGCTGCAGGTTTAATAAAAAAAA
>NODE_60373_length_133_cov_37.526318
GAATAAAACGCAAAAGCTATAATTTCCATTGCGATTTTCTTTAGACACCCGGCTCTTCCAGTAATTCTATTTGATCCAATTCTTATTGGATAAAAATCAATCATCTTCTCAATCTATTTGCTTTGATTTACGTTACTTTTAAACTTCCAAACGTTTCTACAAC
>NODE_71916_length_140_cov_13.421429
AGTGTTCTGTTCAAGAGCACAATGCATTACTTGGTCTAGGAATTGAAACCACGATGTCCTGATCATGAGTGCAACACCCTAACCACTAAACTGTGTACCCTAACAACAACATAATTGCTTGTGAATTTAGGCACCAAGGCCAATAAATTGGAATGGTGAAAAGGGTTAGT
>NODE_121539_length_150_cov_10.266666
CAATTATTTGACTGAGGTATGGTTTGAGTTACCTGCGTCATTTATATCATGTTATATTGTTGGGTTTTTAAAGCCCCAACACTCACGCACACATGCACACAAACACACATACACAACATTCCCCTATTCCTTCCCACACCTATCGTCCATCTCTAGAATGTTACCCCTTCACATATATAT
>NODE_77154_length_127_cov_12.661417
GGAGGCTTACTATGAATGTTAGGGGTTGAGAGAGAGAGAAAAAAAAAGAAATGATGAAGACCCCTGTATTATGATAACGGTTATGTGCAATTGCTAGTTCTAACTATAAGGTACATATTTTCATCTGTTCATCATCATCATCATCATCATCATCATC
>NODE_116275_length_62_cov_12.467742
CAGTACTTGATACATTCTTGATATCATTTGCTGAAGCAAAGAATGATAATGATAAACAAAAACTGAAGAAGATCGAGGAAGAAAAACGGGCC
>NODE_63795_length_105_cov_13.457143
AACAAAAAAAAATGTAATAACAAGAAAAGTAACAAGAAAACAAATATTTAAAAGAAAATTTAAAAAAAAAAAGCAAAAAGGCAAATCTAAAATTTTTATTATTCTATCATCAAAAAAAAAAAAAAAAAAAAAAAA
>NODE_112323_length_72_cov_12.166667
TTCCAATAACCGGATCCCTGTCTATATGTATTATCTATGTTCATCCTGCATCTGACCATTTTATGGTCAGAGTACGCAGTCTGGACGAAGAGTGGACAACTA
>NODE_149654_length_67_cov_10.746268
ATTTGGGGTAGCAAGAGCAGAAGGAAGTGTCTCTGAAATGATAAGAAATAGGACAGAGGGGAGACAACAAAGAAAATTGAAAGAAAAATGGGACAAA
>NODE_82143_length_129_cov_13.325582
TCATCAGTACTTTCTTTAATAAATTTGATAGTGTCATCATAGCTACTGGATACAACAATATCTTGAAATGGGTGCCAAGTAACGTGTTTCACATCTTGGTTGTGGCAGTTTATCACACTAGCACATTCATAATCTTCATCTTGGGTGACTTCCCATATC
>NODE_130425_length_80_cov_34.224998
CACACAGAGAAAGACTCAGCAAGTAAAGAAAGGGGGGAGAATCAGAAATGAGCAATGCAGGGGGTAGGACTCAACACACACAGAGAAAGACTCAGCAGGAAAAGAACAGG
>NODE_122196_length_119_cov_12.000000
TACAGGTCGACAGTTTTATAAATGTAGCAACAACACATGCGACTTTTTCCTGTGGGCTGATCAGAACTCAAGTTCCACCACTTCAAGCAGTTCTTTTTCCTCAAACCCTGGATTATCAAGACCTCAGTTTCATTCATCACGCAATAATA
>NODE_62845_length_73_cov_11.041096
GTATGCTTGTATATATATATAGTTCAAAATTAGCGGACATATTGATTTAATTTCTGTGTGGTTTCCTACCAATCTCTCAAGCTGTCGTCCCCGCCATCATCAC
>NODE_27367_length_51_cov_88.764709
ACACACACATACACACACACACACACTCTCACTCGCTCACGCCGTTGCTCTTCTTCTTCTTCCTCTCCCAACTAACTCTCA
>NODE_47190_length_111_cov_15.189189
CTTACATTAGTCGAGAATGCACGGAAAACACACAACATAACGAGATCTCTTTGACTGATGACAAAATGCATCATATACGAATGGACACATGTTCTAACAGTCCTATTCAAACGGAACCAACTGCCAAATCATTATTAGCAG
>NODE_158772_length_74_cov_11.878378
GAAAGAAAGAAAGAAAGAAAGAAAGAAAGCCCCCAGGTATGGTTAACCTTGTTCTTTATAAAACCAGAAAATCCAGAAAGAAATAGAGAGAGAAAGCCCCCCCC
>NODE_138175_length_86_cov_10.465117
ATCGAGAGGAGTTGTAAGTTCAGGGGGCTGAGTTTCTTGAAAAGGTCGTTTATCTTGTAAATTTTGACTAGTCTTCTCTTTCATTTCATTTCCATTTTCAAATTTATCATTATTTA
>NODE_78147_length_109_cov_10.715596
GCTGGCTGGGGGACTGGGTGCTTGTCCCTAGTGAGGTTGCTATATTACCTGCAAGACAAGAAAAGAATAGGAAGAAGGAAAACACCCCCCCCCAGTTAAACGGGGTGGGAGGTGGGCTATGTATGCACACACACACACA
>NODE_87729_length_92_cov_15.500000
AATCAGTCATTATTGGTGGTGTTCTATCAGAGGTTATGTCACCAAAAATGTTAACAGTGTCATCCACCGTCTTTTTTACAATTATTAGTTTATTTTTCTCTTCTTTATTATTGGTTATAATA
>NODE_48483_length_161_cov_166.639755
AATTTTAAAAAATTATTTTGAACTTTATTACCAACAGGGCATGATTCTGTGTGCAAGCAAAAAGCAAAGTGACCATCAGATATGGCTTATAGTGAAAAGCCAGCCATCCAGTCGTCCATGCTATGGGTTAGCACCAGGGTTTTGAATACCAAAATTGTTGATAATAAAGTTCAAAATAATTTTTTAAAATT
>NODE_47448_length_67_cov_16.791044
TATTCATCGAATGTGGTTCCATTATTCATCAAATGTGGTTCCATTATTCATTGAATGTGGTTCCATTATTCATTATTCATCGAATGTGGTTCCATTA
>NODE_107788_length_70_cov_14.571428
GTGTTATTAAGCAAGGAATACTAAGAGACCAGGAGAAAATAACCTTCTGAATTTGAGACAATATTATAGGATCAAAAAAAGTTTTTATTTACAATGATTC
>NODE_18012_length_63_cov_23.015873
ACCCATGGACTTTGGTTATGATTCCTGCCAGTTGTTCATGATATGATATACAAATGTGACAAGTGGCAGGAATCATAACCAAAGTCCATGGGT
>NODE_5554_length_79_cov_30.075949
AGAAGCTTTTGAAGCACGACCAATTGAGATAACCGACTCAGGAGGATGAAACATCTGCAGTTGCTTCTTAATAATGCTAATCTCAATTGGTCGTGCTTCAAAAGCTTCT
>NODE_120983_length_107_cov_20.897196
CATTGGACGGATATGTGTTTTCGTCTTGTTACCATAACATTTCATGTGTCCTGATAGAATTTTGAACCCAACCCTGGGTTCTCATTCCTAAGGTACTTTTTTCTTTTGTTAATATTATTATTATTATTATTATTATT
>NODE_155086_length_138_cov_11.188406
GTGACATTGGAGATAGGAACAACATTTGATCATCTTTCTGTAGACCTGTTCATCGTATATAGGGTGAGGTACTGGAATGGAAAAGTAGTTTGATGCAGCAAGACCAGCTTCCAGGTAATATTTCATTGCACAGCTATATTGATTGTGAGCAAACTGAATGTCTGCTTC
>NODE_136846_length_119_cov_17.327730
GACCTCTTAATACTGCAAACAAGTGACCATTTTGTAATGGAACTATAGTCGGCCTTAATAAAAATAGTGTGAATGTATGTGTGCGTATGCATGTGTGTCTACACATGTTATACAAAAAAACACACACATACATACAGACATACATATGC
>NODE_128313_length_79_cov_13.670886
AATTTGTTCTGTTTATGCTGTTGTATTCCATGTGTTTGTCCTCTAATTTATCTCTTTGCTGATTTCCTTAAGTATTAGACTCATTTTGTGTCTGATTTGAAGTTCCCAC
>NODE_80488_length_152_cov_11.052631
GGCATTGGTTAGTTGACTTAAGCACACAACTACATTATTTGTACTGATCACTGAAACTGCAAAACAAGCAATACTCACTTCACAGTTGACAAGTTAACTGTTAGGAACAGGACATGCCAAATATTCAACCACTTATTTCAACATTTCTTTGTATATTTCCCCTTCCAAAGTTGCCTCTTTAT
>NODE_119789_length_143_cov_18.293707
GCATCCAGCTGTAGAAACACTGCCAGATCACATATGTATGCGTGTGTATGTCTGTGTCTGTGTATAGATGTTCATGTATGTATCAAGGGAGACAAATTATTAAGTCAGAATAACATGCAGTTTTCCCAAATTTCAACATAATTTTTTTTATATATTTTTCATTTTTTTTTTAC
>NODE_135942_length_67_cov_27.194031
GGGGTGGTCTGTTTATGGGGTTACCCTGGGTTTCCCATCTATAAGAGGTTTGGCTTTATGGCATATCATGAGACCCCAAACCAGTATCCAGACATAC
>NODE_102285_length_98_cov_76.051018
CAGGGGTCAACAGCCCAAATTTGGTGAAATGAACATTCTCAGATCCCTGACACAACAGTTTCAACTCTAAAGCAACAACTGAAGCGGAATATTGAGCCAACTCCTTCCTTCCTTCCTTCCTTCCTTCC
>NODE_115719_length_155_cov_20.238710
TATATATAATGTGTGTGTGTGTGTGTGTGTCTTATGGTATACCAAACTTGTAACTTAATAAATCAGTTGTACTTAGAGCAATTCCTGTCTGGGGATTGTTGTTGTTGTTGTTATGCACCACAAACTTGTTAACAAATATTATTTACAATATTGTACAATACTGAAGTTTTAAGCTGCTATTTTCT
>NODE_30035_length_130_cov_26.438461
AGTGGGTGGGGGGAATTGAGAGTGGGTGGGTGGGGGGAAAGGGACTATGCAAATGTATGCCAGTAGAAAAATCCAATGTAGACTGCCCACACAAGCACAATCCAACAGCATTCAGAAATAAGATTTTTACCGTCGGAGAATTTGCGAGCGATAAACTTTA
>NODE_128618_length_68_cov_15.588235
AATCCCCTGAAAATATTGAAAAAACAAACATCCCTTCCTTCATAGAAGCTGTTATCAGGCATAAAGTGACCATAGATGAGTGAAGAACTCTTAGAAAA
>NODE_63300_length_63_cov_66.095238
TGTGTGTGTGTGTGTGTGTGTGTGGAAATGCTTTTCTTTTTAACTTTTAGGGACTGTCCCCTATTTCTTTTTCTATTATCTTGTCCCTTTTTT
>NODE_22580_length_142_cov_76.556335
AATATATCGAGATTATACAGGCAATAGATATCATCATATATCATTATAGTCATAGTAATTTAGATGTTATAGAAAAAATATACACTGATAATCCTTAATGATCCTCCCTACCTCTCTCTCTTTCTCTCGCTCTCTCTTTCTCTCTCCCTCCCCTCTCTCTCTCTCTCTCTCT
>NODE_156346_length_70_cov_11.942857
ATCAAAGTTAGGAACTTTATGGTAATAAATCTAAAATTTAATTAGTAATACTTCTTGAATAAACTTCTCTTCAGGTAAAGACTGTCCCCTCTGCCCCATC
>NODE_116018_length_157_cov_12.191083
TAAAATCCATCGGATAATTGCAGCTTCGAATGCGTCTTTATTTTCATGCTCAATAGGTACCAAGAAACATTTGTCAGTGCCACGTTCAATTCCAGCAAAAACACGAAATCCTTTCAAATGTCTTTTATTAGATTTAGATCTGGAAAATGTAGTTACATCTATTTCAACGACTTTTGGTTCCCCAGAC
>NODE_153273_length_73_cov_10.904110
GGGGGGGAGCCAAAAGCTAAAATACTTTCAGCAGCAGCACCTCTCTCAAGGGCAATAACTTACACTGGAATCAGAAAACGAACATCTCCCGTCTCTCATTAAT
>NODE_158950_length_82_cov_10.243902
GTGGTGGATATTTTAGGTAGATATACGAGTACGTTTTTCTTTTTCATTTTCCTCTTCTTCAGTTCTATCTTAACCGACAAAGGACTTATGTCCGAAACGTTATATATATTTC
>NODE_104453_length_98_cov_24.030613
GGGGGGGGGGGGGTGATGTAATCAACTTGTGCCTATAGTAGAAAGGCTTATTATTATTAAGGTAGTGAGTTGGAAGAATTGTTACTGCACCAGGCAAAATGCTTAGTGGCATTTTTTCATCTTTACAT
>NODE_83003_length_134_cov_10.111940
AAAAAAAAAACAGTTAAAAGTCTCGAACACAGAAATATGCTATTAAGACGATTTTTAGGTGGAATACAAGGTCGTAGCAAATTTGTTTAAAAATCCGATTTTCTGAAAGTTATGATCATTCAAGGTTGTAGAGTGGGAACAGCAATCTGTAGTTATGCCGAATA
>NODE_69988_length_98_cov_41.051022
CGGGGGGAAGAGGCGGAGGGGGGGGGGAGCCAGAGAGACAGCTTGGTTATTATTAGCCCAGTAAGAACGCCAACAGGATTAACTAATCCTAATCCTACCACACACACGCACACGCACGCACACACACA
>NODE_13291_length_142_cov_52.450703
TGTGTGTGTGTGTATGTATGTATAAATATATAAATCCCCTCTATTCACTTTCATAACTAACTTATGGCCTACACCTTTTTCCATATAACCATATATATATATATATATATATATTCTACTTCAACGATAAGTAAACTGACAGTGTGCAAACACAAACACATATATATATATA
>NODE_18600_length_82_cov_19.536585
CTTTAGGGTTGGGCAACAATGCGAAGACAATGGTGAGTGGGGTGAGTGAGAGACGAGACAAAAGCCTTGGTGGGGGGGGGACGGAGGAGGAAGCAAAGGGTGACAGCTGAGA
>NODE_103981_length_117_cov_12.085470
ATACATTAATTAAATAAAATATAGAGTTAATTATTCATCCATTCATTGGAGTTTGCTGAATTTCCATTTATCATTATCATCTTTATATACATATAATATCTTTGATTGTCATTACATTTAACTCTATATTTTATTTAATTAATGTAT
>NODE_148381_length_152_cov_10.973684
GTTGAAAATGAAGCTCCGCTCTTGTTAGCATGCTACTACTATTACTATTACTATGATATTGTGTAGTCAGTTGTAGACCGACTGTGTTGTAAGAAAACCCAAGCTCTCTCATTCTCCCATGATTACACTTACACACTAATAGAAAGCTTTAGAAATACATGTAAATATATATATATATGTGT
>NODE_117739_length_109_cov_11.009174
GGGGTAAATATGTGGAAATTTTAATTTTGTTGATTACTACCTATGATAGGTATTAATTAACTTAATAATGATGATTGTTTTACTTATTGTATCTCATTCATCTCTATTATGTTGTGCTTTTCAGTCACTAAAATTACCA
>NODE_151314_length_64_cov_11.031250
GTGTAGGGTAGGTGTGAGAGGTTGGACCTGGCCAGTTTGAACATAAAACTGGTAGAACATTTTGGCTGGATATGGCTTTTTTTAAAACTAAAAG
>NODE_132983_length_93_cov_23.494623
TTTTTTTTTTTTTTTTTTTGCATTTTTTTTGTTTTTTCTTTTCTGTTGTGACATAATGGAAAATGTTTCATATACAGAATCACCTTCAGCAATTGGATTGTGTGTGTGTGTGTGTGTGTGTGT
>NODE_4240_length_144_cov_171.368057
AAACAAGTACAAAATATTTAAATTTCAGTGTAAGTCTATAGATTTAAAAAAAAACAAAAACAAACAAAAAACAAATCATAAAAGTCACTCCTTCAAAATCAAACTTAGGTTCCGGTTTATATCATTTTTTTAATTAATCTTAAGTTCTGTTTTTGTTCATTTGTTTATTTTTTT
>NODE_101072_length_157_cov_22.369427
AAATGCATGTAAAACATGTATTGAAACAGAGAGAGTTGGAAGGACACATTGTTCGATACAGGCAGGATGTTAAGCAAGGACACACTGTTCAATGCAGGCAGGATGGTAAGCAAGGACACATTGTTGAATGGCGGCAGGATGGTAGCAATAATGTTTCTTGGTAGTACAAGTGTAGGAAGAAATGCAT
>NODE_88875_length_64_cov_11.640625
ATACTATATAGACTCAGTATTCTACAGTTACCATAGAATGTGTATGTGTGTGTTCGTGTTATGATAACTGTAGAATACTGAGTCTATATAGTAT
>NODE_47169_length_69_cov_10.260870
CTGAACCCATCAGGATTGCGTCCCCAGATACCGGGGATTACACAGCTGCCACATCTTGCTCAAAGCCCTCCTACAAATGCTGCCACCGAAACACCAGCC
>NODE_148972_length_103_cov_13.300971
CGGCCTAATAAGGGTTCAGCTTACCGATGCATTCGAGTTAATGGAGAAAAAGTTGATCCTGATATTGAGAAGGCTGTTTATGGAAGCGGCTTAGAGATTGGTGAAGTCAGAAGTTATCTACCAGCTGATTTAA
>NODE_130117_length_150_cov_10.893333
AGGTTTTACCTGACTCACAGATAAAATCCAGTAGTCTTTTAAATCGAATATGACTGGGTATATTTGAAAGATATTTATGTCTGACACTGGTTATCTCAACAACGACTGCAGCAAATATAGTCACACAAGACGCATTTTTAATTACAATTTATATTTCTGATATTTAAGTAGGTTCCTTTT
>NODE_127123_length_116_cov_10.344828
GTTTTTTTAAAAAAATTCATTCCTTTGTGCATGCTGTGTACTTTTTTGTTAAAGGCTAGACATACAGTACAGGATAATAAGAAGTGAGGTAAACAAAACTTTACTGTAGGGTTTTATAATTATCTGCTAGGAGTTGCTGTGTGTTT
>NODE_103452_length_65_cov_18.600000
CACTGCATGGCACCTTGGGCAAGTGTCTTTTATTATGGCCTCGGGCCGACCAAAGCCTTCTGAGCAGATTTGGTAGACAGAAACTGAAAGAAGCC
>NODE_113247_length_53_cov_10.000000
GAACAACACAATTGATGTATTAGTTTAACGGTTGGGGAAATGAATTTATAAACTCTTTAACGTTTCGAGCTACGCTCTTCAAC
>NODE_118436_length_68_cov_12.352942
GCAGTGTGGTTAGGAAGTTCACTTTGCAATTAGGTGGGTTTAGGATTGACCCTACTGTGTGGCACATGAGCAAGTATCTTAGCTTCAGGTTGACCAAT
>NODE_82346_length_65_cov_20.292307
GGGAGGGAGATTATAATTAGATTAAAATATTAATTAATTAATTATTATAACTGTCCATATGGAGATAATTACATTCTTTTTGCAAGTTAAATATA
>NODE_64915_length_96_cov_13.125000
TGGGTGGGGGTGACAGAATTAAATTAGCTTGAAATAGTAGTTGAGGAACGACCGAACGGTGGTGCAAGTCTTCTAAGTTGTTAGTTCTGATATTATTAATCATTACCACTGTAGACTATTGAACTT
>NODE_63994_length_66_cov_24.090910
TTGGCAGGAATATTATGAAAATGCAAGAGAACATATTACAAAAATATTTTATATATTTTTTCTTTTTCTTTGTCTTCCATATTTAGAAATAGTAAC
>NODE_26968_length_71_cov_24.183098
TCTCTCTCTCTCTCTCTTTCTCTCTTACTCTTCCAATTCTATCGCTGGTTGTGTAGGACTTGCAGCAGTCACAGCTGATGTGTATCTTGGCATTAATTCAG
>NODE_98057_length_84_cov_10.714286
AAATTATCGCTGCTATTAAAATGTGGCTAGTAAAAAAATCTTCATGTCCAGTTGAGTATTCCTGGGTTAACGTGGGAGAATATTTTTGGCCGCCATGGATACGGCAGGGGAGGT
>NODE_94254_length_115_cov_29.843479
GTGGGAGAGACAGATATACGTGTGTGGGTGGGATGAAATAACCCGATGAGTTCATGCTAGTGTTATAACAGAGCAGTCCAACTGGCAACCAAAGGACTGAAGATAGTGCAGGTTTTGTAATTTTATTTTATCATTTTCCCTACCT
>NODE_103810_length_93_cov_23.043011
GGCAGGTCTAAACCTTGTGGAATCAGTTTTCTCCCAGGGTTAACTTTATGTAGGAAGACTCAAGAGTTGGCAATCCTAATCATTTGTTTATTTATGCCTGACAAGGAAAAACCAAAAATGTTG
>NODE_64390_length_91_cov_97.725273
TATATATATATATATATATATGTGTATGTGGAAAAATAAAAGAGGAATTTGGCTGTTTCGTGATGCGAGGACTTCAAATTGACACTTCACCGATTTCGTCTATTTGGACTGGAATGTATAA
>NODE_11703_length_77_cov_136.506500
TCTCTCTCTCTCTCTCTCCTAACTCATCTATCGACATTAACTCGCTCATCCTTCTCTTTTTTCTTTCATTTTTCTCCACCTCTCTCGGCCAATTTACTCCTGCTCTC
>NODE_143593_length_89_cov_11.112360
AATATATGTATGGATAAGCCAATTAGGAGTAATGTTCTTTTTTCACTCTGCCTGCTAGAAATAGCAGTCAAATGTCCCTATACATTACTTTTTTTTTGTTTTAGTTAAATATTTTATTA
>NODE_74670_length_119_cov_10.336135
ACTCCATTTTACACTCTTCAGAATACCAAGAGCCATATAGAATTCATGAACAAGAAATTCTAGTAAAAGATTAAATTAATGGAGTAACTTTGCAATTATGGTGTAATCTACTTCTTTATTGCTAGATACATATAATACTACTACTACTA
>NODE_158038_length_82_cov_10.243902
TTTACTTTATGCGTGTGTGTTTGTATGTATGTGCATGCGTGTATACATACATATGTAGGTGCGTACGTACATACATATGTATGTGTGTACGAACATATGCTCATTCATTCAT
>NODE_36316_length_99_cov_32.828281
ATTTTTAATTTATTTATTAAATTTATTTATTTATTTATACATTTTTTTTTTTGCAAGGACCTTGATTTCATGGCTGGATATGCAATGAGGAACGGTGCTATTGAAGAATTTGTCATTTTTTTTTTTTTT
>NODE_145638_length_110_cov_18.009090
AAGATAAACCTTAATAACAAATGCACAAAGGAACTGAAGGGTGAGATAATTGTGAAAAGCCTTTTGTCTGTGGACTTTGTTGATCAGCATGGCCACAAGTCATGCTATGTGCTCATATCAGACAACATGAAGCAGATATT
>NODE_80021_length_73_cov_30.260275
GGGGGGGGGGGGTCTAAATTTTGAAATGCAAATTTTGGGGGACAGATTTGGAATTTCCACTCAATAACTGTATGTTCCTATATATTAAAAAAAAAAAAAAAAA
>NODE_50270_length_64_cov_14.234375
TATTTGCACACTAATAGATGTAAGTGTTCCTCTGATAAAAATATATATGTAAAAGAATTATTTTTAAAAGAATTTGACAAGCTAAGTAAATATA
>NODE_58886_length_105_cov_10.857142
GCCAAGAAGAAAGAGAGAAAGTTCAGGCCTCGATATTTGAGAGTTGTTCTGGAAAGCTTGAGTCCGAAATAGAAGCCAATAAGTACAAGGTACGAAAGGATCCTGCAAAAACAATAACATGATCATGTTATGCTC
>NODE_142072_length_161_cov_18.745342
TGGAAAAGAAGAAATTTAGCCTTTTGTAAGTAGACTTATAGCTTTGGCTGTCACAGCCGTTAGTATTTACAGCAGATAAAAGCAGAAAGATAATAGAATATATAATTTCAAAATATAAAGAAAGATTAGATGCATGTTTAACCATAAATAGAATTCGCAGTATTCTTAAGATGAACAGGAATGGAATTCTG
>NODE_144693_length_80_cov_10.637500
GGAGGACATTTTAGGAAAATCCTGACAGCTCACCTTTTGAAAATTTTAAAGACAATCTGCTTGAGCTAAATTTAGTTTAGTCCAAGTAGGGGGTGGGGACATGTTTAAGG
>NODE_158480_length_62_cov_13.548388
TGGGAGATTTATTTGCAATATTTAATAAATGGAAAGAATACGCGGCAGGACACACAAATGTTTTGGATTATTTTGTAATACAAACCTAAACA
>NODE_72700_length_113_cov_18.566372
AAAAAAAAAAAACTTTATAAAATATCGGTAAAAACATGTTGCAGTTGATCATAATTGCATAATCAATTGTTGAGTGCCAGCTCCAAAATGATTCAGAGAAACGGTAATACGATCTGGCTGCAGGACATTCAAACGAATCACCC
>NODE_80550_length_134_cov_58.888062
TGGGTAACGAGTACTGCCATTGCACTGAGGGGGGAAAAGCTTTGTGTGCACCCACCATCCTGAGGGGGGAATCCCAACCAGGTAACGGTGGACATGATTTTTTAAGTGGGGTGCGAGTAACGCTGGCTCCACGAAAAACCCCTTGTGCCATCCCCTCTATGTTT
>NODE_24847_length_104_cov_805.769226
TTGTTTTTGTTGCTGTTATTTTTAAACTCAGAGCAGTGCCAGCAGACAACACAAGAAGGCATTCACTGCCATTAACAGGTGAGAATTGCAGTTGAAAGATGCAGTGGAATCCGTTATTCGACTACCCGTGTCCA
>NODE_149177_length_140_cov_11.407143
CGGGTCTTAAAAGCAAAATGTGTTCAAGAGACAATAAAGTGGAATACAATAAATTTGAAAAATGAAAATCAATAACATTGTGTTATGGACGGGCTGCCAGCACTTAAACAATCCCAAAATGGTCCAAGGAAGTTCGTTCTGCAAACCTTTAGTTTTTCTTAATAGTATTC
>NODE_18587_length_115_cov_16.826086
AAAAATACTTGCTAGGCATTGGCTTAAAGTTTTTAAGAGATGATTTATTCCGTGTATATGTTCTTATAACGATAGAAACAACCTAGTTTCATCAATCAAGAAAAATATATCTGGCAGTGTGTCTATGTAGATAGACATTGAATTT
>NODE_90538_length_77_cov_12.129870
GTCCGGATTGTTGATGACTCGTCGATGACAGGATGTCCTTGTTTACAGTCAATGTGATATTGGAAGCCTTTGGCAATATACTGCGCTCCATTGGGCACCTTCTGGAA
>NODE_104340_length_139_cov_14.956835
ACTTCATCTTTAGAATTATTAGAAATAGTTGATGGTATCAAGTCCATTGGTTCTTCTTTGAAATACTGGTAAGGTGCCCGTGATTTCAATTTATCTTCCTTTTTACTACCAATTAAACCGGAATGGAGTGAATCCATCGGTTCTTCTTTGAAAAAGTGATGTGGAGAAG
>NODE_125768_length_63_cov_12.380953
CTTGTTCTGTAGAGGAAAACATTGATAATGCCACTGGTCAGTCGATTGCTGCTATAAACAGTGTTAATTCATCAACATCACCAGTTGGTGGTG
>NODE_84190_length_152_cov_22.013159
CAGATATATTGATGGAAAATGGTATACATTGAAATTACAAGATCGTCAGAAGAAACATGTTGTTATTATTAACAATAACTGGATAGTTGGAAATGCAAATAAGCTAAAACGAGCCCAAAAATTTGGACACTGGTTTATAGACGATTCAATGAAATGTATACCATTTTCCATCAATATATCTG
>NODE_104619_length_71_cov_11.830986
GCCCTCTCATATTGTTAAAGAATCAATGTCTAAACAATGCGTTTTACAAAACCAATAAATCTCTCCATGGAATTGAAATGCCCTTCCGGTTAGTTTTTCTC
>NODE_130813_length_109_cov_10.532110
ATTATGTTAGGGTATAGAAAAAATATTAAAAACTATACAAATATAAAGCAACAACAACAAAAACAAGAATAAAAATGAAACAAAAGTTATATCAATCATTATAACCGCGAAAGCTTTCTGAAGTCGAAGCATTATCCTC
>NODE_106906_length_72_cov_24.763889
TATCGGTCTCTTTTGCCAAACTGCTAAGTTGCAGGGACCTAAACGCACCAGCACCAGTTCTCAAGCGATGAGAAACACACACACATATATATATATACATGA
>NODE_104339_length_104_cov_25.307692
CCTTGTACCTATAGTAGAAAAGATTATTATCAAAGTGGAAGCTAGCAGAATAATTAGCATACTAGACAAAATGGTTAGTGGCATTTAATCTGTTTTTATGTTCTGAGTTCAGATTCTGCCAAGGCCAACTTTGC
>NODE_30754_length_80_cov_11.287500
CTGCTGGAAAAGGCAGCTAAAACAAATCTCCTTCAACACACCCTGCTATCTTAAAAGTAGGAATGGCAGATTGTGTAATGTAGTCCTAGACATGCAATTTCTGAAATAAT
>NODE_118566_length_84_cov_14.285714
AAACTGAAGATTTGATACTGATCAAGCACTGGGTTCATCTAAATCATTGGTTTCCAAATTTTTCTGAGGCTGCCATCCCCTTGGCACTCTAGGCCACATCTCTTGCACTTCCAC
>NODE_38193_length_151_cov_39.000000
AATAATAATAATAATGATAATAATAATGTTTATAGTGCAAGTGCAGCATTGAAATATGTTCATGAAACTTGGGTCAATGTAGTATTGGCACTCTCTAGGTCAACAACAGGTTCGCAGTGAATAGTAGTCAGACTCCTCATGGCAGGAGACAGCTTGTGTTGGATGCTTTGTATGTAGTTCT
>NODE_138922_length_165_cov_16.212122
TTCTTGTTATTGAAAATACTACCAAATTTCTTTCAATAAGAACTGCAATATCTTTGAAGCTTTTTGCCAAAAGTAAAGATTCTAAGTGAGTGAGAGTAAGATGCATGTCTTTCTGATAAATCCTTCCCAGTTTTTAAATCTATCCATTTGCCAGCAAGAAATACATTCTTCATATTCATCCTAAATGAAAAAAAA
>NODE_55957_length_67_cov_15.417911
GTGTGTGTGTGTGTGTGTGTGCATGTTTGTGTGTGTTTGTGTGTGTGTGTGTCTGTATGCATGCATGTGTGTGTGTGAGAATGTGTTTTTTTTTTTT
>NODE_153022_length_57_cov_15.052631
TATATATGTGTGTGTGTGTGTGTGTATTTGGTAGTTAATAGTTGAATGTATACATTAGCATTCAGATGGTTCTCTCTCTCTCTCTCT
>NODE_105347_length_142_cov_11.528169
AGGGCGATGAAAACGAAATATTAAAAAAAAAATTATAAAAGAAAGAGAACAAAAACAGAACAAAACGCCATCTGTTAGTGTTGTCGTTGTTGCTGTTGTTTCGATGAAGGGTTTGTCTCAAAATACACACATGCACTCTCACCCATTATATATATATATATATATATATATA
>NODE_20807_length_84_cov_159.380951
AAAAGACAAAAGTCTCCAAATCTCTTGTCGGGGGGTTCCAATTTTACAAAGTTCTCCGCAAGGAGAACGAAAACGTTTGTCTTACAAGACAAAACGAAGTTCTTCCACAAAAAA
>NODE_108224_length_116_cov_20.008621
TCCGAAATAAGCTGACGTGTTAAGTATTTGGTTCAATAGCAGAAATATATCCCCCTGAGACAAATACCAATTTACACTTGATACTTGTAGAGTTCCTTCAGTTGAAGTTTTCAATAAATAATGTAATCGAATTAAAGTTTCCAGAT
>NODE_10037_length_52_cov_1621.000000
AACTTGACCAGAACAACTTTGTTGCATTGGCTTTGAAATCTTTAGTTAATCTGTGTACTTAACTGCTTGATGTATGTTCCAA
>NODE_154471_length_108_cov_11.083333
TAGTGGTGGTGGTTGTGGTGGTGGTGGTGGGGCGTGGCACATCTGAAACAAACAGAAATAAAAAAATAAATCTTCAATTTAAAAAAAAAAACAACCGTTCTCCTGCCGGAATATATTCTGTTATATGGACCATTCGGT
>NODE_109172_length_63_cov_12.380953
GTAGAGATGTGCAAAAGAATAGTCAGCAGTTGGCTGTAACCAGTTTTTGGAGCAGTATACACTTTTATCTTTGTCATATACATGAAATGTGTA
>NODE_94144_length_127_cov_12.637795
TTGAGGTGAAGTTGTTGTGGAGGGTTTCTTTTTCTCAGGGGTCTTTGGTCCTTTTTTGGTTGACATTTCCAGCAATGTCATTTGTTTCATACTCTTGTTCTTTTTCGGAGTTTCTTTATCCTTAGATTTATTACTACTACTACTACTACTACTACCA
>NODE_156682_length_64_cov_10.109375
TGGGAGGTCCTCATTTGACTCAAGCACAGAACAATTGTCATCATTTTTATCCATGCCATTTTCATAATTATCCATTGTATCAGGTTTGGAGGGG
>NODE_38829_length_74_cov_26.635136
TTGTTGTTGTTGTTGTAGTTACTTTGAGGGGGTTTTTTTTTTCTTTTTTTTCCGTTTTTCTGTTGGTGATTTAACTTGGGTTGAAGTACTTTCTCTCTTTTAGT
>NODE_65962_length_94_cov_17.244680
AATTTTTAAAGGGCTTAACATAGAAATTAACAGATAATTAGAACTTTTAATTAAGGAAGATAGAACATTAAGTCTAAGATTTGTCATTATCATCATTAACATCTTTTTTTTCCATGATATGTGG
>NODE_90762_length_57_cov_55.578949
CGTTAGAAACTGCTATAATGCTTTAAACTTCAAAACTAAATTTAGGTTTATGCAGTCAAGTTTAAAGCATTATAGCAGTTTCTAACG
>NODE_123755_length_73_cov_18.767124
TATATCTGCTGGTGGCACGTAAAAAGCACCTACAACACTCTTGGAGTGGTTGGTGTTATGAAGGGTATCCAAATGTAAAAACACTGCCAGACCAGACTGGAGC
>NODE_99388_length_133_cov_10.045113
GAGAGGGAGAGGAGTGAATTGACAGTTTAGATAGGTAGAGAGTTGAAGCGAGAGAAAGGTGGAGGTAACAAGTTAGATAGGTAGAACTTCGGAGAGAAAGGTATAGAGATATTTTAGATAGAGAAAAAAAGACAGAGAGAGAGAGAGGGAGAGGGAGAGAGAG
>NODE_130749_length_117_cov_13.940171
CATTCCTTCTGCTTTTTTAATTCTTCTTCTTCCCATTCCAGCCGTTTTCGTTTTTCTTCATAATTAGCTGGCAGTCGCTTCTTACGATCTTCTTCAGCAACTTCTTGATGATTGAGCTTTCTTGCTTCATTCATTCGTAATTGAAGA
>NODE_43609_length_112_cov_16.758928
CTTTCTTCCATTTCTTTTAAGGATTGTCTTGTGAGTCATTTGGTGTCATTTTCTTCCACAAGACATTGTTCTCTTGAGTTTTCGGTTTGGCAGAAAAGGTGAGAAATTCTTCATATCTTCCATATTTGGTATACTGACTTCT
>NODE_71123_length_51_cov_15.960784
GAACCCCCACTCTGAACCCAACACTTCAACCACTCAACCATGCACCTTCACGAACCCCCACTCTGAACCCAACACTTCAAC
>NODE_148551_length_64_cov_13.156250
TTCATTGACACCACTTTCTTCCCCATACCTCGGTCTTTCCCCACCCACATCCATACTTTCCCCCTTCATTGACACCACTTTCTTCCCCATACCT
>NODE_70577_length_136_cov_34.772060
ATATATATATGTGTGTGTGTGTGTATATAAAAGATAGTATTCAAAAGGCCTTTTAGCATAGAATTTTACACACCTTCAAATTCAAAAGGGACTTCTGATTCACTGTCTGAATGTTATGTATGTATCTATCTACCATGTGTGTGTGTGTGTGTATGTGAATTCATGT
>NODE_112507_length_64_cov_13.125000
CCCTGGTTTGTTTAAGTCTAATACATTTGCTTTTAGATCTTTGAGAAGTGTTTTTGCAGTTATGAATCCATCATTCATGGTGTTAAGAATGACT
>NODE_16920_length_88_cov_64.829544
GTTGTGGCGGAAGAGTACAGAAGGGTTTGCCACCCCTACCCCTGCCAGAGCCACGTGGAGCTAAGGTGTTTTTTCGCTCAATGAACATACACAATGCCTGGTCTGGGAATCGAAACCG
>NODE_149928_length_66_cov_17.106060
GACGGCAGGAATTCTAAAGTTCATTGCAATACGAATGTTTCTGGTATCTTCACTTTATTGCACAATTACAAAATATAGACAATTTTTAAAATGTAG
>NODE_128549_length_165_cov_10.418181
TGTGTGTGTGTGTGTGTGTGTGTGTATTGGAAAAAAAAAAAATAAGATAAACACAAGATACAATCTTATACCATTTGTTCCATAAGCACATTTCACTATTGCAGCTATTTGCATCGTCTGCAGTGGCTGCTCATTATGCAGATCAAGAAAAGTTCTTTAGGGGAGCACTTTATTGTATGTATGTATGTGTGTGTA
>NODE_158604_length_74_cov_11.891891
TGGTTGGCCTGGGGCTGTAAAAGACCAATGTGCCACAGAATGGAATTGAACATGAGACCATGTAGTTGGGAAGCAAACTTCTTAATCTCACAGCCAAACCTGTA
>NODE_86004_length_118_cov_36.423729
TGTTAGAGAGAGAGAATATAGATATATGTATTGGCAGGTGTGTGCGTGTGCATAAATTCGTATTACTATTATTATTTCTGTGCTTCTTTTGAATTCCAATAAAATATTTCGAAAAGAGAAAACCAAAAAAAAAAAAAAAAAAAAAAAA
>NODE_122158_length_79_cov_10.430380
TCAGTTTCAGACTGGCACAAGAAGAACGGAATCTGGTCGCCGCTGGTTGGGTCCTTTACGAAAACAGTCCCCAAATCTCGATTCCTTTCACCTATTTAAGGACCATCAG
>NODE_51860_length_103_cov_30.223301
TCCCAAGTCTTCCTGGGTCTCCCTCTACCCCTTCTTCACCCAGCTGCCCTCATCCATCCATAGAATAACCCCAGAGGTCCCAGTCCTTCATCATTGCCTCTTTGAACCCCAACATTCAAAGATCCTGCTTCAC
>NODE_131539_length_64_cov_11.171875
CATTTATGGGACGAATATTTCTTTCATTATGGTATCTTCTAAGTCAGTGGTTCTTAACTGGAGGCGGTGAACCCTTGAGAAGAAGTAGAAGTTT
>NODE_127198_length_81_cov_12.592592
ATGTGATCCAATGGGTTTGCAGGGAGATGTAAATGACTTAAGTTTTGTTATTGGGAAACAGTGAATTTGTGAGAGAATTTAATAGATCTATAAATGTGATGATTTGATTGT
>NODE_79181_length_167_cov_26.107784
TGTTTAGATGTAAACATGAAAATATCAGGATGATTTTAGGATATTTTTATGGCATCATAAATTTACTGCTGAATTAATATTTTAGCAATGTAATTCGGTTAACTAGCCATTTATCATCATCTCGAGGCCTTTAGAGGAGCCTGCAATGTTCTAAACAAACGGATTTTTTTTTTCATTCTGTTCTGTCTTGTTTTTTT
>NODE_127516_length_104_cov_10.259615
GTCCGTCTATTGTCCTGCTTGCTATCGAGTCGTCAATTTTTTAATATCCTCCCGCATTGCTGCTGTTACCTGTTAGTTTTCTCTCTCGCTGTTATTTACTTCGCCTCATCCAAATAGACGCGAACCCGGCATCA
>NODE_66311_length_146_cov_13.116438
GCAGGAGTTTAGTTTTATGACTAAATGATGTTTAGTATAGCTGGTTCACAACTATCGAGATCATGAAATAAGTCAATTCTTGTTTTACTGTTATTGATTTATATTTATACAATTTTCTAAGATTTGGCCTACACACTTGTATTGTGTTTTTTTAAATTGATTTTTAATTACATGCT
>NODE_20798_length_50_cov_22.620001
CTTTGTTATATTTAACCCTTTTGATACAAATCTGGCTGACACTGCCTCTCGTTCTGTAGTACAAATGTCTTGTTTTCAAA
>NODE_146510_length_98_cov_11.346939
GTGATTGTGGTGATGTTGAAGCTTGGAAATCTGGTCCTCATTGTGAAACTCATGGCAAAGGAACTTCTTCAGATGATGTAAAGGATCGGCTTGCTTCTCTTCCTGATGAACTAATAGCCCGTGCCAGC
>NODE_47030_length_123_cov_39.634148
GAGGTTACTTGTTTTACCAAATATGGACGATCTTTTGGTTCCAATTATGACAAATCCTGTGGAGGAAATTTTGCCACTGATTACGACAACAGTGCACTAACAGACACAAACAAAAACAAAACACCCCCTCCCATCCCCATCCCCCAATTCCCC
>NODE_63539_length_145_cov_10.234483
TGTTTCTCAGAATGTTTATATTTACATTTGAATCATTGGAGTATGTGCCTTCACAGCTGAGTGTTTGCTTTTCTCCTACTAGCAAGTGACATCTAATATTTGGCTATGCAAGATTGAGGTGAGACAGAATAATGTCTTGCTTGTCAGAAATGCAGTATAGTAGTTGTACCAAGCT
>NODE_92403_length_116_cov_18.224138
GTTGTCTCACAGTTGGCTCCAGACTTCTATTTCTGTTGCTTGACAGCTGACACAAGAGTACTGCTTGTGTTGTCTTAGCACCAGACTGTTGTCTTATCTGCTGTGTGACAGTTGGCACCAAGAGGTCTTTTGTTTGATGCCTGGCA
>NODE_134613_length_113_cov_15.424779
ACAAGCTTCTGCTAATTACATGTGGTTAACAGGAAACATGAATACATGAAGGAGCCGTTTCATTGCACGGTCAATAATATACAACAAGATAAACTGTAGCGATCAGCTGGTCACTATCAACAAATCTACAGGAAATGACACTA
>NODE_70569_length_89_cov_48.101124
AGCGGGAATTGAACCTAGTAATGTAATCGGAAGGGATTTTCGGTCAATCTAAATATACCTTTGTATCTCTTTATATTACTTTTGGATGTTTAATCTTTTGAAATGATTTAATAGTAAAT
>NODE_72880_length_152_cov_27.309210
AAAAAAAAATTATTTACAGAATTCAATTAAGACTATTTACATTTTGAGTTCAATTCCAAGTGTGGTTAACTTGTCTTTCATTGTTCCAGGGATGATAAAATAAGATATCAGTCAAGTACTGGTACCTTGCTGGCTTTATGCCTAAATCAGAAATTATTATTATTATTATTATTAATAATATT
>NODE_96770_length_70_cov_11.428572
AAAATCTATCTTGGTGTCTACATACTACAATAAGTGCTGCTGTTGCTTAGTTTCTTCAATTATTTCTTTGTTGTAGTATGTAGACACCAAGATAGATTTT
>NODE_86035_length_132_cov_21.159090
GAGAATTAGTGTTCAATGCCATATTGGTGGATAAATATTTTTATTTGCAGCTTAACAAAGCTACCAATAGTTTCATACATGGTGATCTTCACAGTTGTTCAAGCATGCCACATGGATGTGATGTTACTCATCTCCATTATATATATATATATATATATATAT
>NODE_36479_length_93_cov_22.806452
ATGCATTTTACACGTTTGCTGAGAATAGAATAATGATATTAATGGTATGTTTTGTCAAAGTGGGGATAGTAAGGAGTCAGTTAATGACCTCTCTTTACTCTTTTACTTGTTTCAGTCATTTGA
>NODE_91456_length_75_cov_21.840000
CGGGGGGATTTAGCTGTTATTTCTTGCAGTTTGAGTAACCACCAAATTTGTTATTATCTTTGGTATAAAGGTGTTTAGAGTGTAAATTAAATGACAACTATTAAC
>NODE_155298_length_79_cov_10.253164
TTGCTGTATTTAGTAGAGGAATTTAGAAAGAATTCAGTAAGCAAAAAATAAATAGAAGCAACAAAATAAAGAAATAAAACAGTTGGTGGCAATTGAAATTAATTTTCTA
>NODE_63958_length_158_cov_11.443038
GGGGGGGGGGGAGATTTTTTTTTTTTTTTTAAAACTCATTTTTGAATTGTTCCCTTTCTTTATTGGTATTCTAAACATTGTGTACAAAAGATATAAATTCATCATAGCCTTACACATGCCTTACCAGTGGGGTGTGCACTCCAATGTTGCAAACCACAGATCCTTTTTTTTTTTTTTTTTTTTTTTTT
>NODE_101939_length_163_cov_35.926380
GTGTGTGTGTGTGTGTGTGTGTGTGAGAGTCTCTCTCTCTCTCTCTCCTTATGTAGGCAACTTTTCTTGCCTAAATGTGGTTATACAATGGTTGCAGCAGGAGATTAAGTTGTAACTTATGATCCAAGAAGTTTTAATCCTTAACCATTTAGTGTTCAGATTCCTCTATTAAATGTAATGCTTTTTCACTCAA
>NODE_62232_length_64_cov_34.546875
TGGTTAGGTCGTCGGTGACTAAACTGGCAATCCCACCAGGCTTGATTGGTGTGGTTGGTGCTTATTGGACACCCTGTGGGGCAAAAAATAAGAC
>NODE_124313_length_80_cov_19.900000
ACACATATGTACCTATATAATATATATCTGTATATTATACACACACACACATACATGTGCGCATGTTTGTGTAAATATACTCTGTGCGTGTGTGTGTGTGTGTGTGTGTG
>NODE_150122_length_162_cov_12.407408
TGTTGTTCAATGCTCCAAATGAGGAGTAGGTAGACAACCAACAACTGATGAAGGGTCGTTCTTTATATTACTTGTCCCATTTTCCATTTGTTTCTCTCGTTTGTGTATTAAACTTATTTGTTTTCATATTTCATGTCGTTTACTGCTGGTGACTCCTGTACACGTATGTGCATACACACACACACACACACA
>NODE_80240_length_63_cov_19.047619
GGGGCTGGATGATTTTCATTATGTTCCTTAGCAGTTGCATGGTTTGGACATCTTTTTACTACTTCTTGAACATGTTCTGGTTTCATGTATATA
>NODE_15496_length_134_cov_10.007463
CAGTTTGTCTATCGACACTGGCCTCTCTGCTCCTCTCACTCACACCTCTCTATCTTATCTTTGTCACTCCTTTTCCTCTTTTAATCTGTCTATTTACACTGGTCTGAGTGAGTCTCTCACTCCTTCTCCTCTATCTACAACCACCACCCTTCCTCCACCTTTCA
>NODE_80770_length_97_cov_11.711340
GGGAAGTGAACTGAAAGAGAACAAGATTTTCTTTTGTAATGCATTGATGTGTATGGTAATTTTATCTTAAATTTATATTATTTCATCTAATTGTCTTTCTACAGGATATAAAAAAGAAGGAAAAAAA
>NODE_151300_length_85_cov_19.352942
GTTACTGTATTTCTGTTGAACTACTCTGCTATTTTTTTTAGTTTTTGAAAATAATAAAGAATTTAGTTAATTAACTTTCTTATAATTAAGCTGGCGTTTGGAACAAATTAATTAG
>NODE_129214_length_65_cov_12.692307
ATCTGTGGTAAATCATTCTCTCAAAGTAGTCACTTGACCAGTCATGTACGTTCACATACAGGAGAGAAGGCCTATCATTGTGATATCTGTAGTAA
>NODE_100772_length_131_cov_14.671756
GACAGAATGGACACAGTGCTCAGCTAGTTGTGGAACAGGTTCTAAAACACGAGAAGTGAAATGCATGGACAGCCACTTGAGACACAGTACATTGTGCAATCCTGATAAACGACCTATCACAAGACAAAGCTGTAATTCTCACTCCTGTCACCAGAAACCAC
>NODE_49867_length_66_cov_25.681818
ATATATATATATATATTTTACTAACCTTGGAAAGACAAGGTGGACCTGGACAGCATTTTGTACTTAATATAAAGGGAGGTAATCAGATTTTTTTTT
>NODE_130782_length_62_cov_13.322580
AAGGGGCCAGCCTTGTCACACATTTGTGTCTTGCTGAATCTCCCCTGAGAACTACGTTGAGAGTACATGTGTCTGTGGAGTGCTCAACCACT
>NODE_110663_length_98_cov_10.275510
CAGCAAACACATGTCCCCAGATCGAGCGTATGAAGACTATTATCCTCAACTTCAGTCAGTTGTCTCTAAAGTTTTGATTCATTTTCATAACTTTTCTGTACTTTTTGGACTGGATAAATTTTTGCCAT
>NODE_154925_length_79_cov_10.417722
TCATTTGGCTGTAAGACACCTACAATCACGTCCCTCTGATATTAAGGTTGATCCTATAAATGGTTTCCTGTATTACACTCAGAGTGGACAAACCAATGGTATCTTCCGG
>NODE_87904_length_162_cov_14.820988
CTTGGAAAATACACCAGCAAACCTCCACAGTCCACCAAACCCAATACTCTGGAGAAACGACAGCTGCTGCTGGGAAGAATCCTCGCAGGCAATCATATTTTGGATGATGCTTTGTACGGCGTTTAGGATAGCCTGGTCTTGGCTTAACGATAACACCGAATTGATTTTGGCATCAAGGAGACTATGTATCAC
>NODE_119258_length_115_cov_10.286957
AGAATTGGAGAAAGATGGGAGATATTAAGGAAGATAATAAAAATTCATACATTTTTACAAAGGTATACACACTTTTTTAAGGAGTGGTGGTCATGTGGAGGTGGTGTAGGTATGAAGAATTGGAGAAAGATGGGAGATATTAAGG
>NODE_154597_length_67_cov_10.746268
CTCCCTGGTTTAAATGAACACACACAAATTTACAATACAATTGAAAAGAGAGATACAGAAGGCATTCAATGCGAATGCTGCCAGAAGCTAGTAAGAG
>NODE_130778_length_101_cov_17.079208
TTTTCAAATAGTTTGTTGCAGTAGTAATGTTTTATATAAGTAAGCTGTTTTAAGTTTTAAAAAACATTGTAATTTTTCAGAAAATTGTAATAAATCCATGAGACTTCATATAAAGCATTTCTGATATAAAA
>NODE_124931_length_100_cov_22.219999
GTATATATGCATACACACACACATGCATGAAACACACATGACAAAATCATATCATATAATACAAATATCAAATAATCTTTGCCATGATGATAACAACGACGATGATGATTATGATGATGATTATGATGAT
>NODE_117890_length_72_cov_41.263889
TGGGGGTTCAATACCAGCCTCTAGGATACTCAGAAGCTTCTTACGTTTCTCATTTTCAGACACCATATAAGTGATCTGTTCCACACGCTCTGTTGGTTTGCC
>NODE_77219_length_109_cov_10.935780
GCACACCTATGGGGGATCATTTTTATATCATCTTGGTGAGGGAGAACCACTTGTTGCTATTGGATTTGTGATAGCTTTAGATTACCAGAACCCATACTTAAATCCTTTTAAAGAATTCCAAAGATTCAAGACTCACCCA
>NODE_139948_length_66_cov_30.424242
TGGGGGGAGGGATTAATAAAAACCCGCAAAAACATCAAAATGCTTCAAATGTGTTGAAGAGTTATCTTAACTGTAATTTGCCTAGCATGTACATCC
>NODE_39235_length_108_cov_20.342592
CAGATATTGTCGAGAACGTCGACGGCAGATTCATGTTAAGTTTCTGCGTGTTTTGCAAATGGCTGACCTGTCGTCTTCCACGCTGTAATTGCTTTAGCTCCACAAGGTCTCATATCTTATCACTTACCAGAGAAGTAC
>NODE_101635_length_113_cov_10.238938
TTCAGGAAATGACATCTTACTTCTGATGAAGAGGGCCTGCAGTTGATCGTGTCCATCTGGAAATTTCTTTTGAACGACTGCATAGACTAGATGCAGCAAGGCAGTGCAGTCTTTTCCACCATTGAAGCCCACAGCAATTTCAG
>NODE_31839_length_101_cov_36.168316
TATTCTGTCGGTCTCTTTTGCTGAACTGCTGAGTGACGGGGATGTAGGCACACAGGCATCGACTGTTAAGTCATGATGGGGGACAGGCACACATATAAATGTATGACAGGCTTCTTTCAGTTTCCGTCTAC
>NODE_126270_length_66_cov_10.000000
CAATATGTCAGAAATGTCTAGGTACAATAACGTAGATCACATTGAGATAAGCAATTTGAAAGACATCAAGTGTTTGGACGGTACTATAGATAGGCA
>NODE_89875_length_56_cov_15.714286
AATAACAAGCTTGTTAATTATATACTCACAAGGAGAGCAAAAAAGATATAGAGAGAAATAACAAGCTTGTTAATTATATACTCACA
>NODE_34397_length_70_cov_10.842857
TCTTCATCAGATTTTTGTACGTTCCAACTATATATTATATAGATAAACCACCTGGTCGTGGGTTCAGTCTCACTGCATGTTACCTTGGGCAAGTGTCTTC
>NODE_20451_length_161_cov_28.540373
TATAAATAACATGAAATAGAGAAATATCCACGAAGGAAAATATCCCCCAAATACCGAACACAGTTAGTTCTCACAAGAGACAAGTCATATAAATATATATTATGACCAAGCAAAATCTGGGCCTCCAGACAACAACCAGCCCCCCGAAATATCACAATCACCAATGATGGCCAAAAATATTAAAATTTAAA
>NODE_2252_length_74_cov_1941.054077
TGGGGTGACCTTACCCTCTGAAACCAGCTGCTGCAAAGTTAGATAAACAAGGTCCTTGAAGATATCTTGTGGATCCCGAGTGTCCATATATTTGGGTCGTTTGC
>NODE_54657_length_53_cov_194.641510
CATCCTGATTCCAACACCATTTTCACCATTGCAGTAGTAACAGTTATTATTATTATTATTATTATTAAATTTACAAGATAATG
>NODE_121241_length_118_cov_16.194916
AGGATATCATAAAAGTGATCCTTCTGCTCATCTGGTAGGTCCGCATGTGGGGTGTAGGCAGAGATAACTGTAGCTGTACTGTTTTGCAGGACTAGCCTAAGCAGGAGGACTATCGCATACTCTGACAACCTCTATGACCTTATCCACC
>NODE_77525_length_128_cov_12.953125
AAAAAAAAAAAATAATAAAAATCTTTTTGTATCACATGATCTTCCAAAATCTGTAAGTCATTAAACTGGAGGTTTTAAGCTTTAAAGCTTTACTGGCAAGTTTTGGCCAAGAAACAACCCAGTATTATAAAAAAAAATAATAAATAAAATATAATAAA
>NODE_32193_length_166_cov_15.259036
CTGCCATTACGTTCTGAGTTCAAATTCCGCTGGGGGTCAACTTTGCCTTTCATCCTCTCAGGGTCGATAAAAAAAGTAAGTACCAGTTTCATACTGGGGTCAATATAATCGATTCATCACACACCCTTCCAAAAACTGCTGCCCTTGTGGCTAAATTTGAAACCCTTATTATTATTGCCCTGGTGGCAAAAAAATT
>NODE_143726_length_79_cov_13.063292
AATGACTTCTATTTAGGCCAAGTGATTTGTGCCACAAACAGTGAAGGAGGACAAATGAAATTTCTTGAAGTGTAAGGTTTAAAGTAAATGCTTTTAGATGGGCAAGGTC
>NODE_129315_length_79_cov_12.468354
CAATGGTACAAGTCAAACCAACTTAACAACTGCTTGTTCAAAAGCATCATTCAATGTCTGTGATTGTGCTGAACATCGTAGTGCGCAATCTCGCTTGTTTATCAAGGGA
>NODE_114813_length_102_cov_16.000000
CTCAGAACTATTAGAGGAGAACTGTGATAATGTGCTGTAAATGGTTTTCACAAAAATGCTAGTGAATAAAGAGAAATGGTCCTATAACAGAATTGAAATCAAGTCAAAGACTTGGATTACTTGACACTCTGC
>NODE_63154_length_107_cov_51.373833
ACAATTTGAAAACGGAGGATCTTTTCGCTGTTGATGCTTATCCACTTGAAAACAATGCAGATTTATTAGATTATGGTGAAGAATTCCGAAAAGGAATATTGGATCTAGGCGGTGGGACCGAAATCAGTCTGGAACCA
>NODE_113431_length_71_cov_11.887324
AAGGATGTTGAACAAAATGCCCATGTTTCCAGAGGTGGTCTGTTCGAATCCTAAAGAATTCCTCTCTCCTTACATGGCTATGATGCTCCCCCACTACTTCT
>NODE_154531_length_105_cov_15.466666
CCATAATCCATTTTATTATAGGCATAAGGCCTGAAAATTAGTGGGAGATTGGTTAGTTGAATACCTTAACCTCAGTGCTGAACTGATAGCTACTGCATCAACCCCAAAAGGGTGAAAGACAAATTAGACCTCAGC
>NODE_98728_length_157_cov_25.815287
ATATATATACACACACACACACACACATGTGTCTCTCTCTCTATATATACACATACAAATTTGAGAGAAAGAGATAAGAAACCTATCACAATGGCCTTGACATGAAACAGTGTGACTAAAATAAACATTTTAGACATGGGATCCCCTCCCCCCACAGACACACACACATACATACATACATACATAC
>NODE_102788_length_98_cov_11.193877
ATACCTGGCCGTTCCATCATCCAATAGTTCTGCTCTTACATCTGCAGTAGAATTTGTTATCTCATCTTAATTGATATAGTTAAGTTAATGAATTATTTACTAATTGAAATAGAGTTTAGAGTAACATT
>NODE_120097_length_84_cov_14.785714
GTGTATGTATGTATATATGTGTGTGTGTGTCAGAGTGAGAAAGATAGGGAAGGAGAAAATGCACATTAAGTCTTTTCCAACTGCAACACAAATACCCACACATTTTCAAACGAA
>NODE_38750_length_137_cov_10.518249
CTCTCTCTCTCTCTCTCTCTTTCCTTCTATCACATTCTCTCTTTCATTTCTCCTCTCTTACAGTAAATTTCTTCCTTGCTCCTTATTCCTCTCTTTCTCTTTCAAGGAGTCTTAGTCCCCTCTGTCATAAGTTCTTCCACATCCCTCCCTCTCTCTCTCTCTCTCTC
>NODE_71978_length_97_cov_19.175259
ATTCCACTATATGTGATAGATATTTTGGTTCATGTTTGTCAAATTTGTCCTCTATCCATTCATGAAATATCATTCTTTACTTGTGCAGTTGGTTGTTCAAGGATATGTTATCATATCAAAACCTGGT
>NODE_76917_length_118_cov_14.000000
TAATGGTTTAAAATTTTGGCACAAGGCCAGAAATTTTTGGGAGGAGATAAATTGATATCATTGACCCCTAGCACTCAACTAGTACCTACTTGATTGAACCTGAAAAGATGAAAGGCAAAGTTAACCTTGGTGGAATTTGAACTCAGAA
>NODE_128789_length_162_cov_11.500000
AGATGAGAGAGAGAGACAGAGAGAGAAGTTAGAGTGTACTAGGTATTCACAATGCAAACACACACATAATTAACCTTTTGTCCATTAAAGAGTGGTATACAAAGGGCAGTATTTCACGAAATTCAACAACCACAGTCAACAAGTATTGACTTGCATCCAATACAAAAATTGAGGTCAGCAGATGATAGAGAG
>NODE_154267_length_82_cov_11.731708
CGGGGAAAAAAAAAAAAGAAGTGGAAGAAAAATGAAGAGAAAAGAAGAAGCTAAGATGTAATAGAGAAAAATCAAAACAAAAAACAAAAAAAAAACTAGGTCTTAATTTTTG
>NODE_134084_length_144_cov_10.236111
CATGCTGGGCAAAATGCTTAGTGGTATTTCATCCGTCTTTATGTTCATAGTTCAAATTCTGCCAAGGTAGACTTAGCCTCTCATCTTTTCGGGCTTGATAGATTAAATACCAGTGAAACACAGGGGGCGATTAGTCTCCTCTCCCCAAATTTCAGGCCTTGTGCCTTTAGTAGA
>NODE_43106_length_139_cov_11.258993
GCTGGAAATAGAGCAATTTACACTTAGTGAGCCTAATGCAATTGAAACTTTTATGCTCAAGCATTAACTGACGACAAAGCTTAACGTTTGCATAATGTTTTAATTTTCTGAGACACACCTAGAAATCGATATGTCATTATCTACATATACACATTCACATACACACACA
>NODE_43377_length_65_cov_15.369231
AAATTGCAAATTGATCTGTTGATTAAATATATGTACATATTCAGAATTGAAGTCCCTAAAGTTCAGGGACTTACGTCTCGTATTAAGTAGCTATG
>NODE_41181_length_126_cov_10.261905
GTGTATACATACACAATCATGCCATACGCACACATGCATATACACACTCACATAGACACAACACACACATACACAGAAGAAAAACAGACATACACACACACGCATGAACAAAATTCAATATTGAATCCATGTCATCTATTAGATATTGAATGAATG
>NODE_131322_length_77_cov_12.805195
AAATACACTCATTCACACTCATATAAATATATTATTTATATTGAAGAATAGAGAAAACCTGGAGATTGTGTTTACACTTTCTGTTAGCCAGCTTAGTGTATCACAGT
>NODE_124533_length_80_cov_12.350000
TTGTGAATACTTATGCATATGGATGTGGCTTATTTTGAGAGAATGATTTACCACACATGTCAAATTGACATGGCCTCAATCCTGTAGAGAAAGATTTACAACAAATTTGA
>NODE_53509_length_83_cov_11.614458
ATGAAAACAATACATTCTTCTTGTGATACCGGCTTTTATTTCATTAAACGATCTTAAAGAATAAAAATCAAGAGATAATAATGGCACACACACACACACGCACACACACACAC
>NODE_113468_length_129_cov_14.465117
GTGTTTCTGTGCGGGTGTGGATGTGTGAGCCCATGCATGTGTGTATGTGTTGTATGTGTTGTATATTGGTGTGCATCTAGAGTGTATGTGAAGCAGAATTAAAATATAATTGAAGTATCATTGTACGCTATACACATATGCATATACACACGCGCGCGC
>NODE_46555_length_96_cov_19.510416
TGGTAAATGAAGGACACATTGAATAATTAATTTAGTCCAAGATATACAATGAGACGGGGTGGTTACTGCTGGAGCGTCTTTGATCGATCGCAGTACGGATCAATCTGGATTGAGCTGGGGGGGGGG
>NODE_112521_length_85_cov_12.882353
ATTATTTCACTGGGCAAATCATTGCGGTAGATGAAGTGGATCTGATTGACAAGTTTCAACATGGAAGCTTCCTCAGTATTCTTCCTTTAACTGCAGAAAGAGAGAGAGAGAGAGA
>NODE_132034_length_163_cov_36.901840
TATTATTATTATTAGTAGTAGTAGTAGTAGGAGTAATAGCAGTAAAAATAGTTTATTGGTTTGTCTGGTAGCAGACATTATCGAGTAGTTGAACTGGGTTTTGGGATGGGTGGGATTTAGTCCTCTTATTGATTAATTCATAGAAGTTTTTTTGTTTATATATGCATATTATATATATATATATATATATATA
>NODE_105233_length_66_cov_10.606061
GGACCCCAACAATAAATACACGCGCACACATGTGCATCTATGTGTATATGCATGCGTATATATTATACACGCACGCACATACGCGTCTTTGTGTGA
>NODE_40993_length_58_cov_14.620689
ACAAAGGGGTTAAGTCGATTACATCGACCCAGTGCATAACAGGTACTTATTTAATTGGCCCTGAAAGAATGAAAGGCAAAGTTGACCT
>NODE_83971_length_72_cov_10.861111
TTTTTTTCTCTCTAATCTTTCTGTCCTTGTGGCTTTGTTTCACTCCCTCTTTTTTCCCCCCTCTCTCTCTCACTCTCTCTCTATCTATCTATCTATCTATCT
>NODE_120237_length_110_cov_66.290909
CTGCTACTACTACTATTACTGCGACCGCCGTAGTCACTGCTGTAGGTGCCATACTGTAGCAATTGGCTGTACACACTGTTATCTGAATGTATCCGTACACACATAAAAACAAACACATACATACGTGTGTGTGTGTGTGT
>NODE_108759_length_110_cov_13.581819
CTTAATTGATTTAATGAATGACAAGAACACTGAAATTCGCAAAGTCTGTGATAACACTTTGGATATCATAGCTGAATATGATGAAGAATGGTCTAAGAAAATCCAACAAGAGAAATTCCGATGGCATAACTCTCATTGGT
>NODE_103018_length_115_cov_26.843479
GCAACTTGTTGAGCAGAACAGTCCAAGGCAAGCTTTTTGTAAAAATCTGTTGCTGGGCCAAGATTTGGAATATTCTTGTTTGATTTAGAAATGTCTTCTCTAACTTGAAGTGCTCCAGGTCCTGCTGAAGGCAAGCATGTTTGAA
>NODE_127407_length_79_cov_13.962026
AACCCATGCCTGCATGGAAAGCGGATGTTATACGATAATGATGATGATGATGAATCAAATGTATGTGCTGCACATTAGCTCACTCCCTCCATCAAATCGACATTGTATG
>NODE_118336_length_92_cov_12.847826
CAAAAATTAAAACTAAAACCTGCCAGAGTGTTTGAATTTCCGGCTGTTGGTTAACATTATCGTTAGAGGTTTGAGAATTTGTAGTAGTAATTCTTTCAGAATTTTACTGTCTTTTGTCGAAT
>NODE_92803_length_159_cov_17.647799
TCTAAATTTCAACCAATGGAAGATTAGATCCGCCAAAGATCTCCAAATAAACTGACCACATTAAAATTACTTCTTTAAGCGGAATTTGGTTCTTAACCTCCAAAAAATAAAATTAATGTCAGAAGGATGACCAACCTAGCATGAAGAACTGACCAGTGCCAAAAAAACAATGACATCACCAGAATAATT
>NODE_112983_length_64_cov_12.015625
GAGAGGTGGAGTTGCTGACAATCTGATTCTGTGATCCAATTTTGCATCCCTGACTAAATTTACTAAATTCTATTATGTTGTTTGAGCTTTAAAG
>NODE_134167_length_107_cov_10.439252
TTTTTTTTTTTTTTTTTTTGTTAGGTTTGAATGACTGATATGAGCAAAGGTTACTACTATATACCAGTGCTCAAAACTGTTAAATGGTCAATTTTACTTGACCGCTGGTGTGATAGATTTAAAAAAAAACAAAAAAA
>NODE_104962_length_79_cov_28.886076
TGTGTGTGTGTGTGTGTGTGTACACAAAGGTTTTAGTTTGCTGCTACTTGTCTATCTTTAACACTGTAAAGTTATTCTGAAGCCAATAGTAACAAAAAAAAAAAAAAAA
>NODE_143245_length_155_cov_11.090322
GCAATGTCGTTTTTTGTCAAGGTCGGCATTTCAATCTCCACAGTTAGCCTTTTAGTGGTGCTGGCTCTTTACCATCGGGTTGACATTCAATTGTTTACCATAGATAATTGTGTTGATGATTGGTGTCTCGCTATCGATAGGACTCGTGTGCTGAAAATTGGAATAGAAATGTTAATATGTAGTGT
>NODE_16362_length_144_cov_17.881945
TTATTTTTGTTGTTGTAAGAAATTTATTAATAATATAATTTCCATATAAATTAAACAAATTTGAGATAAATTCATTATGGTTTTCTTAATCAGAAAATTAAACAAAACAAATGAAGGGACAATAAATACACCTCTTTAAGATGGAATAAGGTAAAAAATAGAATTTCAATTGAG
>NODE_116214_length_153_cov_10.196078
AAGATAGGATGGTCATGGCAGGGATACATTTGATCATGAATCTACTTGAATCAGCATTGACCTGTGACAAGTGCCTACTTTGCATTTTATCTCCCTCCTTCTACCATACACACTTTACAAAGTAAAATCGTAAAATTTACTAAGTGTAGCCAAGAAATACTGATACATTGCTGGACCTCCTAC
>NODE_142570_length_167_cov_27.239521
GTAAGAAGGACCAAGTGAGTAAATGAACGTTCGATAATGTCCCAGCAGTAGGAGGCAAAAGTGGCAGGAATAGGCAGACTGACAAGCGCCATTCAGTTGAGGCGAGTGGAGCTGCACGCAAGATAGAAAGCGAGAGAACCTAAGCAATATATATAATATATAAAAAAATACATATATATATATATATACACACATAT
>NODE_130314_length_89_cov_12.797752
GAGAGAGAGAGGGAGGGGGATGCTGAACAATGTCTAAAATGAGTATTCCAAGTTTTGCAGTCTTGGAAATGCAATGGTCTTCATTTGCTCTTGAGGATATTACCAAGGGCTGGAATTAC
>NODE_93128_length_77_cov_24.740259
GGTGAATGTGTATGTGTCGGTGTGAACATGAAGGAATTTCCTTCTAAGACTTCGCTAGAAATATTTCCAAACGTACAACGTCCGGTGGTGGCGATTGACTGATATTC
>NODE_134316_length_75_cov_17.906666
TGGAAGAATGGCTGCCCCAGTCCAACCTCAAAATGGAAAACAAAAATTATCTATTAAGAATTGTTGCAAAACAACTCAGTTTTACAGAATTCCCCATATTGTACT
>NODE_43039_length_80_cov_20.875000
ACACACACACACACACAATAAACAAACAAGGCATGTCCTTCTTTGCATTTGATTCCAACACCTGGCAGAACTCTCTTCCTATGAAGCTAGATGTAAAGACTGAATTAGAG
>NODE_47780_length_162_cov_19.055555
CTCTCGCACAGTTTACCAAAATGATGCTGGATCATATAATCTAAAATTAGCTATCAAAGACAGTGGTACTCCAGTTCTATCAGCAACAACTACACTGTCTTTGACATTAACTGTTAGCAATACAACAGCCAAAATGAACACAGCTGAAGACACAGAATCAGACAACAGAATACATATTAACTTGATGATTAT
>NODE_114797_length_115_cov_20.539131
AAAAAAAAAAGAAAGAATCTGGTGGACATTCACAGTTTTGTTACTGAAGAGTCTTCTGGCGTGTCTTTTTTACATGTGGTTGCACAAAGAAAGGAGGACAAAATGAGTGGGTGTAGGCGTATTTAGTCTTCAGAATATTGCTATT
>NODE_113490_length_113_cov_14.336283
GTGATAACTTATAGCTGTAGTAAGTTATGAATATGGTAAGTTATAGCTGGAGTTGATCATAAGGATGTCACACTGTCATTACATTCTTTAAATAACACTTGGTAGGTAACTAAATCAAGGAATATGTTATCCATATACAGAAC
>NODE_76314_length_53_cov_54.018867
TGTATGTGTGTGTGTGTATATATGTATGTGCATATATGTATGTATGTATGCATATATATGTATGCATATATATATATGTATGT
>NODE_148062_length_166_cov_12.765060
AAAGACAGAGGAAGTGACGAGCTTCTAGAATCACATACTTGGAGCCATGAGCTGGAAGATCCGTCAATGTGTGAAAAAATGAATATGGCCTGTGAAAATTGCACTAAACTCTGTGCTTGGCAACCTCCCATTCAAAAAGATGACTGTAAAGTACTTGGGGATGAAGCTGACAATGGCTGGGCCCCTCGTCTCAGGG
>NODE_28727_length_153_cov_13.542483
CTTGCTCTTTTCAATTTGTTTATTTTAATTATTTGTACATAAATTCAGTCTCGTTGTCATAACAACAGCATTTTCAAGGGTTACGGGGGTAAGGGGCAAAATTGGAAACTGTAGACAGGACACTTTTTTCTCGGTTTATGAGGAAAAAAAATCCATTCATCATTGTTTTTCTGAAGAACTACA
>NODE_69008_length_75_cov_19.240000
GTAGGTTAGGTGTGAGAGATTTGATCTGTCCTATTTGAACATAGGACAGGTAGATTATATTGGCCAGTTTAAGTGCTAAAGAGTTAGTTGTCACTACTACTATCC
>NODE_111893_length_50_cov_27.940001
ACCCTTTCATTACCGTATTTCTGCTGAGATACTCTGTGTTTCTTTCAATGAATTTTAAATATAACAAAGAATTTAGTAAA
>NODE_154304_length_73_cov_12.712329
GAGGGAGGGAGGGGGGAGTTATTGCTAAAGTAATAAGTGTTTTTTTTTTCATCAGATTTATTAACCTCATTGTGCTCTTTATGCTACAAGTCTGTTTAGGGTT
>NODE_129473_length_65_cov_15.738461
TGTGTGTGTATATATATATATATTATAGAACAAGTAAACCATTAATTCTACAATCGTTTTTGTCTTTTAAAGTTAAAAGTCTCTGCAGACATAAC
>NODE_157801_length_63_cov_11.428572
TTGGGGATGCTTATTGTTTGAGATGTGTTTGGAATCCACAAATCTGAGCCTAAGAGTAAAGGCAGAAAATTTAAAGACATTTAACACGGTGTT
>NODE_72012_length_70_cov_290.914276
AAAAAAAGAGGCAATCAGGAGAAAATATAAATAAGAGAGAGAGAAAGAAAGAGCGAAAGAAGAAAGATAAGGCACGAAAAAATATATATATATATATACA
>NODE_19294_length_85_cov_12.000000
CCTGATGATATGAACTCTGATGAGACAAATGTTTCTGATGAGTTAGAACATGAAGATATTCCTGACATCAATTTGGCTGAAGAACAAAGCAATAATATAACTGATGAAGACAAGG
>NODE_154252_length_107_cov_10.654205
GAAAACTGCATCTCATTCTGTATCTCCTGTTGTCATGATTGACAATAAAGAAACTTCACCAATTCCAAGTAACCAACATCGTGAACTTATTGTTCTTGATATTCAACTCAATGAAACTAGCTCTGCTGGTCTTGGTG
>NODE_4171_length_117_cov_18.923077
TAACCAAAAAATTTGCAAGTGTATTTTGTTCCACATACATAATATACTGACGATTTATAGGTAAAAGCAACATAAGAATTGAGCAGCTGAATATTTTTATATGAGCAGCGTGGTTTCGGGGTCAATACACCATTTTTACACATCACA
>NODE_73201_length_134_cov_56.522388
TATGTGTGTGTATATATATGTATATACACATGCATTTGTTTTAAGTTCTGTTTTTCCTGTTTGTGTTGTCAATAAAACACATAAAAATATTTTTGTGTAAATTCAAATAATTTTGGAGAAAGGTTAAAATTTAAAAATGGCTGGTGGGGGGGGGGTGAAAAAAA
>NODE_53631_length_51_cov_18.568628
AAGAAGCCCGTCGTATATATATATATATGTCTGTGTGTGTGAGTGTGTATTTCCCCCCACCATCGCTTGACAACCGATGCT
>NODE_101451_length_69_cov_12.579710
ATCACCACCATTGTCATCACCATTGTCATTTTTGTTGCTATAGCAACAAAATCCACAACCAGTACTATAACAATTATAACTACTACAACCACCACCGTC
>NODE_122811_length_67_cov_17.014925
TGGGTGGGTTTAGTTTAAGACAATTGTGATACATTTGTAGATTGATTCGTCGGTTTCCTCTAAAGTATTCGAAATTTTAAAGAATGTTTGGACAACA
>NODE_147922_length_72_cov_10.291667
CATGCAGGCATGAGTTGGACAGTTTGACTGGACGTCTGGGAAGCCATGTAGGCTGCACTAGTCACCAGTCCAGTCTGGCAGTGTTTCTACAGCTGGATACCC
>NODE_60374_length_63_cov_15.365079
GGGTTGGACGGTTCAACTGGGACCAGGAAGCTGGGCGGTTGCACCAGTCACCAGCCTGATCTGCCAGCTGTAGAAACACTGCCAGATCAGGCT
>NODE_59509_length_98_cov_16.846939
ATTTTTTCCACCTCCATATCGGCAGCTAAACCCTGCATTATTAAGCCAATTAACAACGAAATCTTTTAACTGTGGAAGATGTCTTCCAGATTTTTCATAGATATGCCAAACTTGTTTTATCTCTCTTC
>NODE_153351_length_74_cov_10.135135
GACCTGGGAAAATTGTGGCGGGGCATGAGAGCCATGTTTTTTCTTTTTCTTTTCAGTGGAACATGGAATTGTGAAAACCGTTTTTTTTTTTTTTTTTTTTTTAA
>NODE_156174_length_73_cov_13.698630
ATTGTTTTAACATAAGAAGGATTTTTGGTTTAATCTGCTAAATTTCGATAAATGTTCTTCTGAATAAACATTACTAAATGGGATCTAACATATTTTACAGGCC
>NODE_120890_length_117_cov_12.940171
TCCTTCCTTCCTTCCTTCTTTCCTTCCTTCAATCATTCATTCATTCGGTTTGCATTTCACCATCAATCTCTTCTCTTTACTCTGTTGTGTCCACTAATCCACATCCAACGAAATATCCCCCCCTTAATTTTTTTTTTTTTTTTTTTT
>NODE_3307_length_55_cov_5345.909180
GAGGAAAGTAAAAACGACCTGCACGGTTGATGGCAACACCCTGATCCAAGACCAGAAAGGGACACACGACAGCGTAATAAAGAGG
>NODE_85558_length_165_cov_13.484848
GCGTGATTGTAGAATCATTTGATTGAAAAATCTTTCAGTTTATGTGACATATATCATATTAGTATTCTAACATGTATTGCAGAAAAGTACATAATACTAAGAAACTTGCAAGAATCAGAATAATAACTATATGCTGAGATGAAAATATCAGCCCTTACTAACACAAAAAAAAATTTTACCCACAAATATGTGATT
>NODE_149589_length_72_cov_13.277778
GGTGTTTTGGGTGTTGATTTTCTCCATCTTGTCAAGTAGCTTGAGTGTTCCTCTTTTCTTCACGCGATGTTTTGAGTTGATTTTACTCTCTCTGTCTGCCTT
>NODE_135150_length_89_cov_11.539326
CCAATTAACCGCCATGCTTGATCGTTGAATTCACAATCTTTTCTATTCTCTCTCTTTGTTTATCTTCCCTTCCTCACTTGCCGATCGTGAAACTAATACACCTGCTTGTCCTCCATACA
>NODE_123993_length_141_cov_20.773050
CGTGTGTACTATGTGCAACTGTGCATGCATTCATGCATGTGCTGTCTGCAAAATTGTGTGTATGTAATTACTGATAACATTTGGTAGCTTAAGTGTAGTGCACTAAGCATGTGTATGTGTGTGTAAGTAGATAGATATTACTTCTATATATATGTGTGTGTGTGTGTGTGT
>NODE_113967_length_142_cov_45.626762
TATATATATATATATATATATATACGTACACACGTGCAAGCACATAAAAAACAGATCTGAGTAAATATTTTAAAATGTATAACTAATGCATATTTTGGGTTGGATTTTGTCTTTTATTCATATCTCTTCTATTGGTGGAAGTCTGATTTTTTTTTTTTTTTTTTTTTTTTTT
>NODE_54785_length_91_cov_26.153847
AAAGTTTTGCCAAAATACATAATAAATAACCAAGTCCCACATACCAGTCTTCAGCGTAAGCCAACGATCAAGCAAATGGCAAAATGTTATCTGTTGTATATTTATGTAAATGGCGTTCAGA
>NODE_8586_length_100_cov_1115.010010
AAAAAAAAAACATCATCCACTATTGCTTTCTTCCTGTCCTAGGTTTCAGAAATGGCGCGTTAAGCATCTCTGCCATACAGAGTGATTGGCACAAAAAAATATTGCTTTTGATCTGGAAATTTTTTTTTTT
>NODE_147925_length_97_cov_10.206185
CCCCCAGCCACTGATGCGCCAGGCATTGGTTTCATGGTGAGGTCAAGCCCGGAGCCGTTTGTCACACAGTTCACTGTATTAGTCGTGGAAGCAGTTGTGGAAGCAGCAGCTGCTGCAGCTGCCGCTG
>NODE_71681_length_76_cov_16.921053
CTCAGCTTGTGTGTGAGCTTCTCGTCTACGATCTTTGTAACTCATCATAGTAGTGCGGCTATCACTATCTTCATCATCTGTGTTGTATGCAGAAGATGCAGATGAG
>NODE_98492_length_161_cov_19.962732
ATTTCAAACGTTTAGGGCAGTTCTGTTTTCTTCTAGGCATTGTCGACCAAAAAAAGTATAGGAAACAACCGTCCAAAGCGATGTGAAGGAGGTCTATGGGTAATAATAATTTTAAATGAACCGCATGTGGCTTACTGCTTCGCACTTTGTCTTTTTCTGGTTTTTTTTTTTTTCCTTTTTGTTAATGTTTA
>NODE_75074_length_78_cov_10.705129
GGGAAATAACACAAGTGGGCCACTAACATAGATTTAAATTACTGAAAATAATTTCAGGAAATTTTGAATTAATTTCGTAAAAAATTGAACTTTCATGGTGAGGGGTAA
>NODE_87051_length_96_cov_10.062500
GTTATTATTATTGAACTCTGAGAATATTAACATTACCATTATTAGAAATCTCTGATTGGGATGTAACAAGTAGCTTCAATGTAATACAATGGGGAATTGCCGTTTGGGTATGGCTGGTCCCCAAAC
>NODE_70530_length_83_cov_10.204820
TATAAATCATTCTGCCTGGAGCTTGGGTGTTTTGCTCATAAACGCATACTTCGCTTGGTCTGGGATTCGAACCCGCGACCCCTAGACCACAAGTCTGCTGTTCTAAGCACTAT
>NODE_117237_length_88_cov_13.102273
GTCTGTTTGTATCCCATCATCGCTGAACAAACGATGTTGGTGTTTTATATTCCCGTAACTTAACGGTTCGGCCAAAGAACCCGATAGAATAAGTACCAGGCTTACTAAAAGGCAGTAC
>NODE_69938_length_129_cov_18.790697
AAGCAAAAATGTTTTAAAAACAAAAAAAAACAAATCCCCAACCCCTCCACAAGCTATGTATATGTATGTAAAGAGAGAGTGCCCTACCAGCCACTCCACCCACCCCACTTCTAATCAGTTCCTCTTCTTTCTCATCTCTTTTTTTTTTTTTTTTTTTTT
>NODE_118535_length_64_cov_23.296875
CGGGGTTTATTTAATTGACTATTAAGAGATGAACAACAAAGTCAATCCTGGCAGAAGATGAAGTCAGAACATAAAAAGACACAGCTGAAAAATT
>NODE_153287_length_93_cov_10.322580
AGGAAATAAGAGATTAAAAAACAAAGAGAAAGGAACGAGGAGTCAAAAAATACTGAGAAAAAGAGGAAGAAAAGAAGAAACAATAGTCACAAGACAAAGAAGACAAGAGAGAAAAATGAAAGA
>NODE_150897_length_72_cov_11.069445
TGTATCACAATTTTGTTTTGTTTTTGATTTATTTTATAGAAGAAAGACAGGGAAATAGAGAAGAAGCAGAACAAATATATACATATATATGTGTATATATAT
>NODE_83290_length_122_cov_10.909836
ATAGAATTGTCTTTATCTTATTGTATAGTCTAGTTCTTTTCTCTCAGCAGGTGGTCCTTTGTCAAATACCATTTCCTTTAACCAAGTGTACTGGCTAGCTGAAACACACCCAGCTACAAACATTTAAATGGACAATAAAAACTGTTTTTCTT
>NODE_137928_length_73_cov_10.575342
GAATTTAGTAACGGTAAGAAAGAACTACAGGTATCTTTGTTCCAGACTCTGTGTTTCCTTCTTTTCAATGATGGAGATGAGTTTACATTTGAAGACATAAAAC
>NODE_105826_length_148_cov_21.398649
AAAAAAGGTGGTAGCACCAATAAAGCAATGGTATTTGTTAAGCTAACAGCAACTTGGACAGGTTTTTTTAAAAAGATGTTTTTTTTTATTTTTAAACCCATCCTGACTGTTGATCCACCAATGAAGTTGTTAATAGACTTCCTTTAGATAAATCTTTTTTTTTTTTTTTTTTTTTTTT
>NODE_116622_length_70_cov_11.700000
TTTTGTTTTATATTTTTTTAAAACTCTTATCTATTTTGAAATGGAGAAATGTTATGTGTTAATTATTTTTTTAAATGAACCTCTCTTAATTATGCCCAGC
>NODE_98863_length_151_cov_11.291390
TATATATGTATATATATATATATACATACGTATGTTTTTAAATATATGAAAAATCTGCTGTTATTTCATTATTATATTCCATCATCCTGTCCACCCCCTCTGCAGTAAAGCTTCCGATCTAACACCCTAGGATAAAGCTGCCTCATTGGCGTTATATGTGGGGAGTGGTAGTAAGAGAGAG
>NODE_61369_length_130_cov_11.053846
TAAGTTTAAAAAAATATTTAAAATATTTAAAAAATTAATAAAACATTTTATTTCGAGCAAAGTCTATCACAAGTAGCCACAGAGTTCAATATCTTGTATTACTATATAGTTGACAGGGTCACAGTGTTTAATATCTGTATTATTATTATTATTATTATTA
>NODE_74872_length_108_cov_14.148149
TGTGTGTATGTATGTGTGTTTGTGTGTGCGTGTGGTGGTGGTGAGTTTAAATATGTTGGTTTGTAAGTCGGTGCACAAGTGTGAGTGTTATTTTTTTTTTAAATTCTTCAAACTACTATATTTTGATGTATTTATTTT
>NODE_1246_length_88_cov_20.454546
GTGGCAGACATATAGATAGACAGAGAAATAAACATGTATATAAATCATATATATAAATCAGAAACGGTTGACAGTGTTACTGTGTCATAAGAAGGGAATAAAAAGGCTTAAAGTGTTT
>NODE_62234_length_168_cov_26.148809
CTCTCTCTTTCTTCTGTAATATCTGATAGACTCTTATTTTATTTTATTTATATTTTTTCTTTAAAAAAAAAAAAGAACAACAAACGAAACAAAACCAACAACAATCTCTGATTTTCTCATTCTCCTTCTTACCCGTGTCCCTTTCTCACTCTCTTCTTTCTCCCTTCCACTTGTTTTCTTTTTTTTTTTTTTTTTTTT
>NODE_85336_length_163_cov_35.779140
CAGGAAAAACTGACCAATCAGGAAGGTTTTTCTATATCTATTCTGTTTCAACCCAATTCAGGCAGGAATTACATTGCAAGAAACACTTACTTGGATTGGCCTGTTTCTGTAAAATCTTTCAGATTATAAAATATCTTCACTCTTCATTCTATACTCTGAGACTAAGATGTCTTGTGTTCTTAGATCAGCTGCC
>NODE_27043_length_54_cov_144.222229
TACATCTTCAATCTTAATTTTGTCTTCACCCTCCTCTTCTTTGTCTTCTTTCTTCTCTTCCTCCTCTTCATCATCAGACACTTC
>NODE_123829_length_135_cov_13.429629
CGTCATCATCGTCATCATCATCATCATCATGTTCATCAAGATCATGATGATGATCGTCATCATCATCACCATCAGCAGCAATACAAGCAATCATCCTTCTCCTTCAAATTCTATCCAACAATCAAAGCAACAACGGCAACAACAACAACAACAACAACAGCAACA
>NODE_156572_length_99_cov_12.676767
GCTGCTTGTTGGCGAAGATTTTTTTCTTATACTTTCGTGATTTCTCTTTATCTTTCTGTGCTTGTCGACGTTCACGCAAGTACTTGTCCCTGCACCGATCACAGATCAGGTACCAACTGCTGCCTCCGA
>NODE_118375_length_135_cov_11.570371
CAGGATTGATAGGGTGGGTACCAGTCATGCACTAGGAGTCAATGTAACTGACTTAAACCGTTACCTGAAATTACTGGCATGTGCCAAAATTTGAAATTATTGTTATTATGGCAATAGAATAACAATCATAAGAGAGCTGTTAATTGTTCCTTTTTTTTTTTTTTT
>NODE_99336_length_105_cov_13.923809
GTTGGTAATGCTGGTGGTGCTGTGGTTGTTACTATATGTGTATGTAATGTACTAATGTGTGTGTGTGTGTAATGATTCCTGTGCATTTCTCCAAGTCAAATGTTACAACAAATGTATTTAAACTTATATCAGGAC
>NODE_59191_length_63_cov_11.190476
GTTGTCTGCTTGTGTATTCACTGCTGTGAACATTTTGGACGTTTTATTACTAACTGTCAATGTCAAGGATAGTGCTGTAGATGTTGACAGAAC
>NODE_122621_length_66_cov_16.272728
TCCCTCACATTATGTTCTTTGATTCCTTGCAAGAAGTTGCGGGTTTGCTTCAGAAACCTTTTATTTTGTGTGCGCGCGTGTGTGTGTGTGTGTGTG
>NODE_127635_length_101_cov_17.138615
CAACACACACACACACATATATGTATATTTGTGTATACTTTTGAGTGTGTTTCTGTGCCTGTGTGTGAAAATACACGTAGAGTCTATTTTCATGCATGTGTCACGGTATAATAATAAGTCATTAGGCTTAT
>NODE_127900_length_97_cov_10.422681
TTAAAGGATGATGATATATATGTACTGTATATAGTGTGTATGTCTTTATGTCTGAGTTTGTCATACTACCACCACTTTACTGCTGGTGTTGGGTGTATTTTACAATCTGTAGCTTGGCGGTTCGGTT
>NODE_43927_length_75_cov_10.466666
GATGGGGAAGAAAGTTATGGATGGTGACTTTACTGGTATTCTTCAGTCAGAGACAACACATGCTTTAGAAAAATATCAAAATAAATTAAAAAAAAAAAATTTCAA
>NODE_94701_length_122_cov_10.975410
GAGAGAGAGAGAGAGAGAGAGAGAGGAGGAGGAGGAGGAAAGTGGATATAAGAAAGTGGACAGGAAAAGGTATGCTGATGTAAAAGCGATACTTGATTACCTAGCTAGAGGGAAAAGCAAGAGAATGAGAGAGCAAGAAAAGCAAGAGAATG
>NODE_89548_length_71_cov_60.802818
AAATATTCTTCTGATGACACTTGTTTTTGTTCAGGTCAGCCTGCATCAGGGTTGACAGAATTAAGAGTAGCACAAAAACAAGTGTCATCAGAAGAATATTT
>NODE_46123_length_142_cov_19.239437
TTATTATCATTATTATCATTATTATTATTAGTTTTTAGTAGTAGTAATAGTCGTCGTAGTAGTCATAGTTGTGGTAATCATAGTACTGGGGTCAATTTAATCAACTAACCCCCCTCCCCCAATTGGTGGCCTTGTGCCAAAGTAAAATATTATTATTATTATTATTATTATT
>NODE_77447_length_113_cov_22.716814
ACTGGGCCATTGCACCTCCACACACACACAAATATAGATATTATATAAGTAAGGCAGTATTTAGACAGTGATATAATACTAAGTACTGCTTGACTCATGAAACACCTGGTATGTATGTGTATACTGTGGTTGTAAAAAAAAAA
>NODE_106686_length_104_cov_11.394231
GCTCAGCAGTGGTTCACATCCACAACTGAAGCAGCAACAGGTACAGCATGGATCTGTATCCAGTAATAGGGTATCTACTGCAGCAAATTTTACAAGGACTGTGTCTGGACTTAACCAGGAGAATTTACAACCTC
>NODE_83350_length_104_cov_11.500000
ATTGTCTGTGAGACCATTTAGTGGTCTAATTTATATTACAATTCGCTGTTTTAGTGTTACAAAAACATTAACTGTTTGACTTTCAAAGATTTTACATTTTACGATTATTCAAATTTCATGGTCTTACAATATAG
>NODE_121582_length_97_cov_13.958763
GGGAGTAACCAGTGACTTCCCGTGCTATATTCTTAATATACCAAAGGCGTTAGCAACTCCCTATACACCCAGTACACCATGAGAGTCACAAGTGACTCCTCATGTTATATTCTTAACATACCATTTG
>NODE_26333_length_156_cov_161.314102
AAAAAAAAACAAACATATAATACAAAAATTAAATTGAATTTTGCCCCAAGTGCGATAATTCTGGGAGTCGAAGATGACTCTATTACAATTTTAGCCCAAGGCCACCAATGTTGGGCGAGGGCTATGTTGATTACATTGACCCTAGTGTATAACTGATACTTATTTCATTGACCCCGAAAGGATGAA
>NODE_18964_length_165_cov_13.060606
GGTGTGTTAACAATTCTGCCAGTTTTCCACCATAATCATTAATAATCCTTACTACTATAAGGAACTAAGCTTGAAATTTGGGAGACGGGGAATAGTCGATTACATCACTCCACCCTGTTTCACTGGTACTTAACCATGAAAGGATGAAAAACAAAAGCAACCTCAGGCGGAATTTGAACTCAGAACGTAACAGCA
>NODE_97365_length_50_cov_48.480000
ATTTACATTATTTACATTTGACGGATATTTATATAGGAATAACATAATAAAATAATAATAGTTAGAATAACATCATAAAT
>NODE_25072_length_89_cov_54.505619
ATAAAAAAAAAACTGTGTTGATGCAAACAAGATTTGTCTGTGTGTCTGTGTTTTAGTACAAAAACAAAAGGAGGAAGGAGGAGGGGGTGACAAGAAGAAAAAAAATTGATAAAAAAAAA
>NODE_3735_length_67_cov_552.313416
TTATAATCACAGTACTGTCTAGTACAGTGAGTGTGGCGGTGTTAATTGAACCAACCATGTACTCTAAGATTTTAGCTTTGTTCCTATTATTATTATT
>NODE_156144_length_83_cov_10.156627
CTTGGAAACAATGATCAGAAATAGTTTTGACTTACATTTCAAAACATGGTTAGGAACCACATTAGGAGGACAGTCAACCAGTCAAATAAACATAGACAGACAGGTGGGGAGGG
>NODE_35905_length_151_cov_50.245033
GAAGGCCACAAGAAAAGTCTTTTCCTTTTCGGGATTGGTATCTTTTTTTTTTTCTTTCTTCTCCTCCACTTCTTTGCCTTTTATCCTTTTCTCCCCCTTGTGAGGGGAAAGATCCGGCCTTCCGGCCCTTTGTCGCTTACCTCTTTTCGAGGTGAACCCGTCCGGATCCACCTCCATCGCA
>NODE_93342_length_113_cov_64.522125
GTGTGTGTGTGTGTGTGTATATATATATCTGTGTGTGTATGCATATAAGTTCCAAGTGTGTTGGTAGCATTTGAATGGCCAAAGACTGGCCACATACTTAAAACTAATACCTACGAGTATGAATCAAACACACACACACACAC
>NODE_88671_length_83_cov_11.253012
CCCTGGGCAGGTTTACTTGGGGAAACTTTTCAAAAGTTAATTACTTAGGAGAGTAATCTTCACGTTTTTAAATTCAGTTTCTTTTTCTTCTTTTTTTTTTTTTGTTTTTCTTT
>NODE_95987_length_57_cov_16.894737
TCACGGTTTCGACTTTATATATGCTAAAATGTGGTGTATACGGCGCGGGACACAAAAATTTTAGCATATATAAGTCGAAACCGTGAA
>NODE_61506_length_50_cov_20.299999
TATATATATATATATATACACGCACACATGCATGCACATACATGCACATACAAGGCGGTGCTCCAGCATGGCCGCAGTCA
>NODE_107079_length_155_cov_20.045162
CTGCCATATGGGAATTATTTAAGGGCAAAGAAATATTTGCAGCTCTTTGAGATCTGAGTAACAAAAGACTGTCACTTGCCACATATTTTTTCACCCGGTCATCAGACTTATGCCGAAGAGACATGAAAGTCTTTTTATCCAGAGTAGATATCATTAAACGACTTAAATCTTTCCCTTTCCGGTCC
>NODE_151887_length_132_cov_10.651515
CTCAATCAATATCATATCTGATTTATAAAGCTGCATGTAAAAGCCATCAGAATAGTTACAATTTAATCCTGCATTTCTGGTGTGAACTGCATAGTCAAGACAACGGAATAATGAGAGAAATGAATGCTGTTATTAGCACTTGCTATATAGCTTCCTATTTAT
>NODE_45491_length_86_cov_16.255814
TCACTCACACTCATTCACTCCCTTCCCTCACTCACACTTTTCATGTCCATCCCTCACTCACTCATTTCCTTCCTTCATATACACACTCACACTCATTCACTCATTCAGCCCTTTCC
>NODE_35329_length_67_cov_41.552238
ATTGAATTGATTATATTCAGAGATCAATAATTTATGGAATATGACTCTGATCAAAAATGTGTTTGCATCACATTTTAATCCAGTTTTAACACTACAT
>NODE_139586_length_86_cov_27.360466
CCCTATCTTCCCAAATGTCCTACCATTACACTAATAATGGTAAAAATAGCAAAATGTTTCATTCAGTGGGACTTTGATTCCTCTCTCTCTCTCTCCCTCACACACACACACACACA
>NODE_107407_length_78_cov_17.384615
AGCTGCGCATTTTCATGAGTCCTGTTCTATATTTTCAAGACACAATATAAGTTTCCATATGTATATTGCTAGGAATGTTCAGAGAACAAATCACTAGATTATTTCAAT
>NODE_80263_length_117_cov_10.641026
CTAATTTCCACCTTCCCTGTTCATTACACTGAAAATTATGAAATGGAAATGTCTGTAATAATGATGATGATGATGATGGTATATTAATACATATGTAGCAGAAAAAAGTTCGTTAAAGATATAAAAATACCAAAAAAAAAAAAAAAA
>NODE_3197_length_59_cov_1732.745728
CCCCAAATTTGTCCCCCTTATTTCCTTCTTATATCTCTCAATATTGGCCTCTTTTAGCAGCCCTATCAGGTGTACACATCCAGTATCTC
>NODE_43780_length_146_cov_18.438356
TATTTTGGGGTTTCTCGTTAGTGACATGGGGGATGTATTGTGCTTCATAGATTTTTCAAGGTTGTTTATTCTACAGCAGGATTGAGATGGTGATGTTGGGGAAGAAAGCAGTAGTTTGTTAGTATTTGAGTTTGTAGGAGATGATAGTGGTAGTGGTGGTGATGTTGTTGTTGTTG
>NODE_36723_length_61_cov_266.409851
AAGGCATTACAAGATCGTCTTCGGGAACATCGTAAGAAGGTATCTGACGCATGCAAGAATAGTGAAATGGTGTCCAAAGACCTGGAAGAAA
>NODE_85815_length_51_cov_10.372549
GTCCACCAGGTGGCTCTCCAGCTGATAAAATACTTGGTTCTGTTTTCCCAGAAAAGAAAGAGGAAGAAGATGAAGACGAAC
>NODE_61865_length_75_cov_81.973335
ACGTAAAAAAATCCTCTTTCTTTCCTTTCCCCGAGTGTCTGATAATACACTCTTTGTATCTCGTCAACATGTTGCTGCCGTTATTTATTTGTTTGTTTCTTACTC
>NODE_110095_length_108_cov_11.148149
GGATACGCCCATAATCATACATTGATATATTCATAGATACGGAAATATCGAAGTTTATATAAATTATATTCACAACACACGCTCATATCCACACACATATCCATACAAAGCAAGCAACTTCCCGGTCTTTATATTGAC
>NODE_99073_length_158_cov_10.791140
TGTATGACCGGAGAAGTTAATATAACATTGAACCCCACCTGGAATTTTGAGTCCAAGGGCACAGGGTGAACGGGTTCATAGGAAGGCGAATATAAGACACGAATAATATACTACTACAGTAGTAATTGATTGTATCAATTCTACTATTACTATTAACGATATTAGCAGCCAACCAAAACCAATCCTAC
>NODE_86514_length_88_cov_40.761364
ATTTATTTTTCAATCACTACAATTGTTTCTATGCAGTGTAATTCTCCAGGCATGCAGGCACTTGATTGTACAACCGTTTCTCTGCATTGTGAGATCTAGCTGTGTTTCCTCGGGTGAT
>NODE_72439_length_91_cov_198.901093
GATTTGTGTTTGTAAGAGTTTAAATGATTTGAGGAGATGGTCTCCAAATAGGTTGACCTTCTCAGTACAGAATACACACACATACAAATGTGTGGATATATATATGTATATATATATATAT
>NODE_135589_length_66_cov_14.606061
CTCAAATCCTTTTTCTGTCGCAACAACTTCAACATTGTCACAGCTTTCATCTTTTGCATATTCTGCATAATCCTCAAATAACTCATCTTTAGCTTG
>NODE_70425_length_56_cov_19.553572
TTCTCTCCTGTATGAATACGTCTGTGTGATGTTAAAGCACCATTACTAGGGCATGGTTTACCACAAATATCACAATGATATGGCTT
>NODE_70553_length_101_cov_26.118813
TTTTTCCCCTTTAGAGGGGGGCACAGATTTTTCCCCTTGCGGGGACACAAGCAACATGGTAGACATGTAAAAAAAAGTTCGATGTTTTTGTGGGGTGTAATGCTCTCGCCCCTGATCAGGGGCGAGATTTT
>NODE_58614_length_88_cov_24.056818
CATCCACCCGCTTGTCTATCTGTCTATATATTTATCCATCTACCTACCTGTCTCTCTATCTCTCCATTTCTCTACCCATGTGTCTATCCATCCACCCGCTTGTCTATCTGTCTATATA
>NODE_145783_length_83_cov_12.072289
ATCACCATTATCATCCTAACCATGTGATACATTATGATGACTCAGGGACAAAACGTGACACAGTTGTTAACAAAGCTAAAGACACAAGCCAGCCTAGCACTCCAAAGAAAAAA
>NODE_7017_length_113_cov_721.433655
CGCTGAATGCAATTTGAGTTCCATAACTGCAGGTCTCTATATCCCTCTCCAGATCCTTCCATCTTGCCTCAAGAGTATATTGCGTTCCTTTAGGACAGTATTTCATATTTTCTATTACACAGTCCTTATCATCTCCATATATC
>NODE_129542_length_68_cov_13.058824
ACATCATCAGCTTTTATACTGAAGTAAAACATATATATAAGTATATATAATCTACGACTGGAAGTAGATCTTCAGAGAGAGTCAAAGTGTGTGAGCTA
>NODE_107099_length_63_cov_10.476191
CTTATGTATTTGTGTGTGGGCTGATTAATAGATGAATGCCAAGAGAACAGGTGTTATGTAATCACTTCCATTATCTTACATCTGTTTTGGCTA
>NODE_42935_length_96_cov_31.239584
CTCCATATAAATAAATTTATATATACACACATATGAGTGTGTATATGTTATAAATATGTTTTTTCTACAGTGATAGTGTCTGGATTCAAGCTTGTATATCATAATAATAATAATAATAATAATAAT
>NODE_92250_length_60_cov_15.133333
TTACATTCTGAGTTCAAATCCTGCCAAGATTAATTTTGCTGCTCATCCCTCTGATATCAATAAAATAAAGTACCAGTCATGTACTGGGGT
>NODE_71521_length_144_cov_10.944445
TGAACAACTCAACAAAAAAATGAAATTTTTTTTACAAAATAATTAGAAGAAGAATGAAATGAAAAGATTTTCGGCTCCTTTGGGGTTCTCCAGACACTCCAATAACAGTTGTATACACAACTGTTTGAATGTCCTTCAGATGTTCAATACATGCAAACTTCACAGGTAGGCAGC
>NODE_37935_length_68_cov_14.794118
TATATATATATATATATGTGTGTTTATGTGCAGGTGTGACTGTGTGGTAAGAGGCTTGCTTGCTAACCACTTGGTTCTGGGTTCAGTCCCACTGCATG
>NODE_72954_length_70_cov_150.428574
CATACCCTTAATAATTCCAATTTAGGCACAGGGTCAGAAACTGAGATGAAGGGGGTTTGTCAATTTGCACCAACCCTATTTAACAGGACGGGTACTTATT
>NODE_62314_length_85_cov_18.494118
GGCTCATTAATGTTGAGGCTGGTCAAATGGAAAAGAGGTCTCCTGCTGATGGTAATGGGGTAACATCTTGTAATAATGTTAAGTCAGGTAAGTTTTGGATGTGTGACTGTAACTC
>NODE_7485_length_59_cov_1665.932251
ACATGGCAACTGACGGTGTTGTCCACATCGTCGACAGAATCAGCGCCAGGAAACGATACTCCTGGTGGCACAGATTCTTCTCCTTCGAT
>NODE_107325_length_90_cov_11.866667
ACTAGAGAGAAAGTAAGAAAAAAAAAAAAAACGAAAATAAGAAAACATAGAAGGATCCAGTACCGACCTTGCCTACCAGACATTATGTGGTGTTATTGTTATTATTATTATTATTATTAT
>NODE_111446_length_108_cov_12.574074
CTTCTTGTCTGTTGACAAAATTTTGCGTGCATTCACATGTGAAAAATGATTTAAGCCCAAAGTTTTAAATAGCAGCTGAATTTGTATACCTATGCGCTTTTTAAATTAAAAAGATTCGTTATTTTTTTTTTTTTTTTT
>NODE_149009_length_117_cov_10.401710
CCCGTCAACCTGACAGGTCATATTGGCCTCGTTATTGGTATTCAGTAATTATATTTAATAGGATTGACAATGACCAGGAGAGGCAGATATGACATCCCAATGGTGATGGTGATCATCATGATGATGATGATAATGATGATTATGATG
>NODE_127807_length_143_cov_10.720280
CCAGTATGCAACTGGTACTTAATTTATCAAGCCCGAAAGGATGAAAGATAAAGTTGACTTCGGTGGAAATTGAACTCAGAACATAAAAATAGACAAAATATTACTGCTAAACACTTCACCCAGCATGCTAGCGTTTCTGCCAGCTTGCCACCTTATGCCTAACTAATATTGAG
>NODE_124188_length_78_cov_12.833333
CAAATGGTGATGATTTATGGTCATTGTTTAGTCATAAATGAACTCTGACTGAGCAGACTTATTATCAAAGACATTCCAGCAATGACCATCTTTTTGTGTTATGAATAA
>NODE_19946_length_68_cov_18.779411
TTAGTTAAATGATAACTAAAATATTATGTGTTGCAGTGAATACGTACATGTATACATATATGGCTACACATATATTACATTCATATTGACACACACAC
>NODE_80024_length_111_cov_11.054054
GCATGTATTTGTTTTTGTGTGTCATTTATAGATTTGGTAGTAAGTTAGAAGCAACTTCATTTTTTTTTCTCCTGTTTTTGTGCTCTATCGTTTGCAAGACATCATACACATATCGTTCCTAGACATATTTTAAACACCACG
>NODE_6434_length_165_cov_292.369690
TACAAGTATCAGTGTACTCAATACAACTATGCTCTATCAATCTGAATCCTCCCACCATTTGCCAAAGCGTATGGACCTAGTGTCAGTATCCAATACTATTGATCAGCGGTTCTCAACCAAACATTGAATGGTTGTGGGGATGACCAGAGCAAAATAGTAATCAAAGGGATCCATAGTTTAAAAAAAAAAAAAAAA
>NODE_68593_length_140_cov_121.335716
ACTATGTGGAGAATATACCACCAGCATTATCCAAACAATTTGAATATAGAATTTCGACTTCATCAAAGGCTAGGACCACGTGCCCTACGCCCCCTGCCAAACTCAAACTCACTACATATCAAAACATTGCAACACAACTTTTTCTCCTCAATAGGTCCCGCTTTGTTTAA
>NODE_138857_length_92_cov_13.695652
GCTAAACGGAACTTGGTGTCGAAGAGAGAAATGTTAAGCGACACGAAGATGTCAATATTATTCGAACAAGGAACTTTGCACAAACTCCTATTTTAACTAGAGATTATGGCTCTGTCCAAGAC
>NODE_118465_length_64_cov_13.125000
AATTTAAATCATATCCCTACAGATACACATTCAGTTCCTGCCATGGCAGTCCCTTCATAATTATAACTCGTTAACCAAGAACTCAGATAAGCCG
>NODE_16882_length_59_cov_137.830505
CACACACACACACACACAACCACGTATACACCCACCCCTACACATGTATTCACACACACATACATACTTACACATGCCCACGCACACAC
>NODE_121716_length_111_cov_12.432432
CTTTCCCAACATCTCTGTCAGAATTTTGGTAAAGATTACATTGTCACATCTGTCTTGCAGAAAAGTTTGATATATCTGGTGCCTTCACTCAACCCTGATGGTGCTGAAAGAGCAAACAAGACCCAATGCGATGGCAAAGAT
>NODE_138534_length_50_cov_10.920000
TAGCAGTTCGGCAAAAGAGACCAATAGAATGTCCTGGGGGTCGATTAGTGGGCCGCAGTCAGATGACTGAAACAAGTAAA
>NODE_96815_length_169_cov_10.727811
AAACAAAATATACTACTTGAAGTAATCAAAATCTTACTTAAAACAGATTAGCCTTTGACTTGCAACCACGACAGAAACTGCTGATGTGTCACATTAAATAGATGAGTGCACACCCATAGTGCTATACAACTGTATGTGTATGTATATATGTATGTTTGTAAATACATACATGTATATATGTATATATATATATATATAT
>NODE_128587_length_90_cov_15.500000
CCCCGTCTCATTCTACACCCGTAACAATTACGTGTGACATCACAGCTGCAATACAAGGGACATAACTCTTACATTAACTTTAATTATTTTTCTGTTTTGCAAAAAAAAAAAAAAAAAAAA
>NODE_43110_length_147_cov_40.761906
TATGTATATATATATATATACACACACACTGTTCTACAATGAGAAATAGACTCCAACAAAACATACTTGCCATATCTTTTTTTAATTGCAGCTGGACCAAACAACATTCTGTTAGCTATGTATTTTTTTTTTAATTTTGGAGTATGTTTTATTACTATTATTATTATTATTATTATT
>NODE_43941_length_164_cov_26.969513
TTATTATTATTATTGTTATTATTATTACTACTACTACCATCACTGTTGCCAGTAGAAACACTTTCAACATCACCGCATCCTTCACCAGCACAATCGTCTCCTTCGCTATTTTGTCCTCTTGTTGTCACTGGTGATGCCGTTAGTGAATTTCGTGTTGTTAATGCTGGTGTTGTTGTTGATGTTGTTGTTGTTGT
>NODE_86786_length_73_cov_11.465754
TCTTATCGCTGCAGCCAGACTTAAACAGAATCTTTAATACTAGAGACATGAGACATGATAAATTTACAATGGCTTCTGTTTAAGTCTGGCTGCAGCGATAAGA
>NODE_136612_length_161_cov_13.093167
ATTGACAAATATCATTTGGTGTATATAATAACTTATTTGTTAGGGGTTACCACTCTCTTGCCATGGAACTTTTTTATCACAGGAGAAAAGTATTTTCACTTCAAGTTAAGAAACACAACACTGCCCAGTAATACATCATATATTACACCATTGCAGCACTACTTTGAAAGTTCCCTTGCAGTTTCAGCAAC
>NODE_145810_length_91_cov_10.604396
CGAGGACGCCCTGTACCTGCACAATTGAGACCTGAAGTATGGCAGATTTGTCTGAATATTCAAGGCCGAGGAGATGCAATGGCTACATTTGATGGTTTATATGACATGGACGAACAGACGC
>NODE_86011_length_119_cov_17.403362
CAGGTTTTACACCCAACAAATAAAATATTTTAACTGGATAGGCAGAATCATTAGAGCATCAGATACAATTGCCTTGTGGTATTTAGAGGCGGCCCTTAATGTTGAATTCTCATTAAACTAATTACCATTACTTTACAACTTTCCAAGAT
>NODE_134212_length_101_cov_11.881188
CTGCTTCAAAATTTGATATCTTGCCAAAAGAGAAGAGTGCTGCCCATTTTCCTTTAACTCGGTCATTACCTATCATTGATCTATTTCAAACTCAAATCTGATCCTTTTCAGTAGAATTAAGTTGTTGATAT
>NODE_93305_length_66_cov_17.939394
TCCCTGGTGGTAGTGTTGTTGGTGAGAGGGTGTTGTTGACTGCTACTGTCACTCGTTCAGCTCTGTCATACTTCAGCAAATGGGTGACATCACCCT
>NODE_86218_length_123_cov_20.910568
TGATATGAAAACAAACTAGTGAAGCAAAACTAAGGACAAGGAAGGAACAAGAAATTGAAGTGTGATCGAAGCATGCAGAGGAGACAAAAATAAGAGGGTAAAAAAAAACAAAAACCAACTTACCAGCAATCTGTTCTTCTGTAAGTTGATCAG
>NODE_118056_length_136_cov_11.000000
ATCCTGCTGAGGTTTAAGTACACTAAACTGGTGAGGCCGTCAAAAGACTCTGAAGAGATGCCAGTCAATTCGTTGAAACTCAAATCGAGATTAAAGACATTGGCCGGTAAGAGAGACTGAGCTGAAAATTCTTCCAGATGTCCATTAATGGTGACGTTGCGAACAT
>NODE_104609_length_157_cov_12.592357
ATTTATTTCCTCCTCACTTCCCATCAAGCTCTGAATAAATAGGCTCAATTGCATTAAATACGGTGGGCTTTGTTTAAGGTACCCAAAGGCCAGATAAGGGGCAAGGATTGGTGATAGAATATGTCTAAGACCCCACTAAACATAGGGAAATGGTCCTTCTGCTGGGATTCCACACAGTTTCTGCTTA
>NODE_64339_length_162_cov_53.197533
TTTATGTGTTTTTAGGATGTCGTTCATTTTGGGGTCTCTAGTCAATAAGGGTAGGTTTTGCACAATAGTGTTGTATGCTTCACTGTTTCTAGGATTGTGGGTTGAAATGTATATTAAAGTTTTGAGGTGTGGAATGGTGTGAGGTTTAGTTGTCCTTAGTGATTTGGGGTCCAGATTCTTAGCCCGCTTAAT
>NODE_35772_length_106_cov_12.490566
GTTTGCTTGTTTATTATTTTATTTTATTTTTTGTTGTATTTTTTCCCCCATGTTTCTAGAGAACAAGAGTGATGATGTTTGCTTGAATACTAGCTGGCAAGATTCCCTTTCATTTCATGCTTTCTTGTCACAGAAG
>NODE_126415_length_64_cov_10.312500
GGACGGCATCTCTGAATTATTTAATATCTAAACAATTCTATTTTCCTACACAATATTGAGTTTTATTGTAACTACTAAGAATGCTTATGAGGGA
>NODE_46415_length_145_cov_18.634483
TTTTTTTTAAAATAACTACTAGATTAACGTACATAATCATTTAAATATATACATATATACACTCACACACACATGTAACAGTATATACCTGTGTGTGAATGCTTACATATAAAATATATGCATCTATTTATGTGTAAATGTATACATACATATATACACACAAACACACACACAT
>NODE_136078_length_122_cov_10.647541
GGATCAATATCACTCTATGAAATATCACATGAGAAACCATTGTTTGCCCTGCATAAAAACACAGAAAACAACAGGATTAAACAAAAAGTGAAACAGAGTACAAAGGAATCTGTCATTGTATTATATCATCATCATCATCATCATCATATAAC
>NODE_140775_length_98_cov_11.897959
TTAAAACAACAGATGGGAAGGAAGGTTCACCTGCATCTTCTCACAAAATGCTACTGGACACCTCTGATGACAGGTGGAAAGGACACGGACCCTCGGTCCATTGTATTAAGCCATGTTCAGATAACTGT
>NODE_20425_length_82_cov_271.768280
AAAATAATAGAACGATACAAGGGACAAATTAAAATAACAGAACGATACAAGGAACAAATTAAATCGAAGCTTTATCCATCCTCAGCCAAGTACCAACGATCGCACCCATTTC
>NODE_145463_length_132_cov_10.340909
TTGCCTAATAGTAAGACTATTGTAGCTGTGGCTGTAAGTTCTTGGCATCGATTCTAAGACTGGTCGATGCATTGTATTGTTGAGCAAGGCACTTCACTTCACTTATTACTTCAGTCCACTCAGCCGCAAAAAGTGTTGTGGCAGGGGGTGTGACCTCAGCTA
>NODE_36413_length_79_cov_22.911392
GGGGGGGGGGCTACTTTCAGTTTCCATCTACCAAGAAATCCACTCACGAGGCTTTGGTCAGCCTGAGGCTTATAGTAGCAGACACTTGCCCAAGGTGCCATGCAGTGGG
>NODE_117427_length_68_cov_11.882353
GTGGAAAAGCCATAGTAAAATTTGAGACCGAAGAAAAGAGGGACGAAATTAGATGATATATAGCAGGAGCCGCCTCACCACCGTTTCTGACAACTATT
>NODE_119091_length_62_cov_23.193548
CCCCAAATTCCTTCTGAATGGGACACCAGTTTTTAAGATGATGTCACCCTACTCACTAGGGGGGCCAACAGGCAGCCAGACCCCAAATTCCT
>NODE_148822_length_73_cov_12.931507
GACCTTACAGCCGTCTGTATAAACATATATGAGAGGGAAAGCATAATTGAGAGAGAGAGAGGAGGAGAAATGACAAGAAATTTGAGAGACAGAAAGGCAAGGA
>NODE_135273_length_116_cov_12.543103
CTGTGAGTTCAAATGCCGCCAGGGTTGAGTTTGGCTTCAATTAAATTACAGAACTGATGAAAAAACTGGTTTCAAATTTTGACATGGGGCCGGCATTTTCAAGTTGATTGGGGTTAGGGTCATTGATGACATCAACCCCAGTGCTC
>NODE_106203_length_87_cov_13.436782
AAAAGACATTCTCAATTCCTGAGTGTTAAACTAATACACCTCCTTGTCCTCCATACTTCTGTCTTTGTCTCTTGTTTTTCCTGTAAATTACCACTATATATATACACACACACACAC
>NODE_81459_length_64_cov_21.781250
GTGTGTGTATGTCTGTGTGCATTTGGAAACAGATACCAATATATGTGTGATTATATGCACACATACATTACAAATACACACATAAATATGAAAC
>NODE_151731_length_72_cov_10.000000
CATGCATATGCAGAAGGCTATGTTCATACATATATACATCTTTATTATATACTAAGCTGTCACAACTGCACACCTAAATGCATACATATAACTGCATACTGC
>NODE_131986_length_52_cov_21.192308
ATAATGATGATGATGATGATAACAATAATAGAAATTACTTGAATGTGGAGCTTGAAAACAGAAACAATTCCTATCATAGTGG
>NODE_129862_length_53_cov_22.962265
GAGCTATGTCGAGACTGAACATAAACCAGTGAGTCTTTGGCTGAGAGAAAACAGAGCTATGTCGAGACTGAACATAAACCAGT
>NODE_146148_length_144_cov_12.069445
CATGGAAAGAAAGAAAAACATCAGCATTGCCCCCTTGCTGTCATAACAAGTCAACATATATCAGTCATCCAACATATTCATACAAAACACCTTAGCCCACTGGGCAGTCGAATCTGCTACCATCTTTATTCCTGGCTATCACGTCCCGCCACAATCAGAAAACTTTGTCTCCCT
>NODE_130073_length_74_cov_12.162162
TGTCGTGAGGGCGCCCCTGGCTGCATTTAACATTGCTGATGTGACTACTGGTTGCCGCACAAGAGCAGCTGGTGCCGTGGTAACGCCCTGTGGCTGGGCATCCC
>NODE_63347_length_87_cov_11.241380
GGTACTTGCTAGCCATGTTGAACAAAAATGCCCTATACCAGGATGTGACGGGTCAGGTCATGTGACCGGCAAATATTTGACTCATCGGAGTGCATCAGGTTGTCCGTTGGCAAACAA
>NODE_15164_length_136_cov_13.801471
CATGTATATATGAATGCATGTATGCTTTTTTGTTCATGTAGGTAAATATGTATGTGCATATGCAATGCATGTATGCATCTCATTTAGCATACATATCACTAATAATGTGCCTTTCTGTCTGTGAACAAAGAAATCTATGTTACAACTTTCACTTGATGATTTCAGA
>NODE_47412_length_113_cov_18.610619
GGAGGGCTTTAATTAAAGAAATTGTTTAGAAAACAATTTCATCAGTTGTAACACTATTTTTGAATGTTCATTATCATAATTAATTTAGTAATTTGCTTCAGTCAATATTTTTTTTTTCCTGGCGCCAATCAACTTACAATGAA
>NODE_126774_length_155_cov_33.161289
TGACTGCGGCCATGCTGGAGCACCGCCTTGCTAACGACTCTGCCAACAATTTTGTGCGAGGGGGCGAGTCGATGACATCAACCCCAATACACAACTGGTACTTGCTTTATTGACCCCAGAAAGATAAAAGGCAAAGTTGACCATGGCAGAATTCAAACTCAGAATGTAATGGCAGACAAAATACT
>NODE_99516_length_139_cov_15.064748
AACACACACACACACACAATTTTACACACTCACACAATACCATGCATAGATATACACACATGCTCTTTCTCTTTATTTCTCTCTTTTCTTCCCCATCTTACACATGTAGATATACATTTATAAATGCAATGAAATGTTCTTTTTTTTTTTTTAATATTTGAAACATTAA
>NODE_112890_length_144_cov_10.895833
AGCAAAAGAGACCGATAGAATAAGTACTAGTAGGTTTACAAAAATAAGTCCTGGGGTCGGAACAAGTAAAAACAAACCTGCTTGTAAAAATAATTACAAATTTGCAACAATCTTGTAGAAATATCAACCTTAATGTGAAACAAATTATATCCATACATGCGTACATACATACAT
>NODE_39660_length_129_cov_45.410854
TTTTTTTTGAGTTTAATAAATCACACTTTATGTACACAACAACATAAAGGGAAGCAGTTTGAACTAGTAACCTTCTTCACTGCCCTAACTATTAATAATAATTAGCAATGATTTGGAAGTTCACGTAGAAAGATGATGGTGGTGGTGGTGGTGGTGGTG
>NODE_26478_length_51_cov_43.176472
AGGGTGTCCCCACGACCTCGTCCCCTATAATTTTTAATACATACCGCTCCTTGTGAGCGTGCTCTTATTTCGTACTGTGTT
>NODE_97801_length_78_cov_25.756411
CACCATCACCACCACCACCACAACAACAACTACTGCATCAACAGCAACAACAAATTCATTCACCACCGTCGACTTCATCATCATCATCAACATCATCAACATCATCAT
>NODE_157158_length_136_cov_10.977942
TCACAGCTGACTTACAATAAATATCTGCAAGATTTTTGTTTGTTCTTTTAGTTATTATTTTTTCATTATCCCTGCGCTTGGTTCCAAAACGTTCACACTCAGCAACGGTTTGTAAATTATTTATATTTTTTAAAAACATTCATGTATACTGACCAACCTAATATTA
>NODE_107951_length_62_cov_14.112904
TTTGCATCACCTTTAAGGATCAAAAAATTTGCATACCAATCCATCAGGGTGGATTGGTAGAATTGTTAGTGTATTAAAAGAAGAAAAAAAAA
>NODE_92880_length_66_cov_27.121212
TCTCTCTCTCAAGCAAGAACCAGCAAAAATGGAAGGCATGTTGTATTTAAACAAGTAGACTTTAGAATTTTTGCTGGTTCTTGCTTGAGAGAGAGA
>NODE_156646_length_74_cov_13.783784
CACATATATAAACAAGCATATATGCATTCATAAATTGATGTTTATTTGTACAAATGTTTATAAATATGTATATATGTATAAAGAAGACTATTAATGTCCATGTA
>NODE_64921_length_135_cov_16.244444
CGCGTGCGTCTTATTTCGTCTTTTCATTTTGCCTGTCTTCATTTTGTGCGCCTGTCTCTGTCTCAGAATATCAAAATATTTCTCTCTGCTGTCTGATTATATCTCTCTTGTTTCACATCATTTCATCACTCCCTCTCCCTCCTCTCTCTCTCTCTCTCTCTCTCT
>NODE_97066_length_71_cov_15.042253
AAAGAAAGAACCAGAGGAAATACCTATAGCAATTTGTCCCAACATTTTGACAAGCCTACCAACCTACCACCCTGCTGCTGATGATGATGATGATGATGATG
>NODE_133726_length_93_cov_12.913979
TGATATCCTGCCATCAACATTGTAACAGTAATACATAGGGAGAGATCCTCTTCCTTGTGATGTATAGACATTCTCTTTCTCTACCCACCCACACTTCCTCCAACACCTACACTACTACCATTG
>NODE_23880_length_104_cov_715.192322
GATGTCTCCCCTTCGCAAGATGTCTGCGAAATTTCTCAAACTTATAGCAAGGAAAATGGGCTCACAATCAACAAGAAATGTGGCACTGGACCGTGTCATGTCGGAGCAGCCAACAATGTTGTGCTTGGCTGGGC
>NODE_128798_length_115_cov_23.669565
ATAGGTGTAGGGGTGGCTGTGTGGTAAGTATCTTGTTTGCCAACCAGATTGTTCCTTGTTCAGTCCCACTGCATGGCACCCTTCAGGCAAGTGTCTTTTGCTATAGCCACAGCCCGACCAAAGGCTTCTGAGTGGAAACTGAAAG
>NODE_102240_length_62_cov_17.758064
ATACACATATATAAACATTTAATACAAAATGCTATGACAATATGTTTTCTACAGTCCATGTTATTTTGTATTAAATGTTTATATATGTGTAT
>NODE_129481_length_127_cov_10.771653
GGGCTAGAAATATTTCTTTGTCGAATTTGTGTTTGTTGGGAAAGATCTTCTGGATATTTCATGAATGGTGGACATTGGGACATAGCTACAGAGTTTCTTGCAAGTAAACTCACTGGATATTGAGAATCTTGTTCTTTTGCACAGCCAGGTTCTCGTT
>NODE_103486_length_109_cov_45.422020
AGCAATTTTTCGGTAGACAGCCTTCTGATGCTGCACAAAGATCAAGTCTTTGTTGGTGATATTTTTGCACTTGCTGTCATTGTGTACTGTCTACTATGTAGACCTACACCAGCAGTTTTTTTTTAATTTTTTTTTTTTT
>NODE_37420_length_87_cov_22.459770
CTTGTGGTTTTGTGTTTCATTGCTAAGCTTAGGTTGATGTGCAAGGCGATGGCTTAAAAAAAAATTAGTCATTCTGGGTAACATGTTTCTATATATATATATGTGTGTGTGTATATA
>NODE_150294_length_139_cov_10.942446
TCATCATCATCATCTTCATCGTCATTTATATATACCATCATCCTCATAATTCGTTTTCGTGCCAGCATGGGTGGGTTGGTTGGTAAAACTGTCCAACCCACATCAGATTGGAAAACAGATGTTAAAGGATGATGCTGATGATGATGATGATATACATGTATGTGTGTGT
>NODE_127709_length_69_cov_30.420290
TAGGCTAAAAGTGGTGGGCTGAGAGGAGTTATAATAGTTGAAAGGATTATGTAATGTAATGTTTGAGAATGAAAAGTTGGGTGTGTAGGTGGTTGAGAG
>NODE_104667_length_153_cov_13.745098
AATTATCATTTCTTTTACTATTTATTGCATTATTTGATCACTTAGTCTCTGTCTCTCTCTCTCTCTCGGTTCTTCTCATCTGTTCTTTTGATGTCCTCTTCTCTATGTGAATGAAGCATTTCTCTTTTTCTTTTTCAAACTATTTTGTAAATCATGCAATAAATAGTAAAAGAAATGATAATT
>NODE_118392_length_65_cov_13.615385
GCAACCATTGGGTTAGACACCTATCTAAAAAACACAGACGATTGGATGCTCAAACTTGTATGCAAGTATGAAAGAATAAAAAAATAGTATTCGGT
>NODE_138009_length_63_cov_11.396826
CCCATGGATAATTAGCTGCTGCAACTTTTATCATACAAATAATAGTTTTCCCTGTATCATTCACTTCACAGGAAAGTGCTTATATAATTAATT
>NODE_40159_length_85_cov_14.470589
TTATCATCTTGATATGATAGTCTTGTTGATATTTAGAGACAAATGAAGAGGATTCATTGTACCACTTCCTCATCATTATCTAAAAATCAACAAGACTATCATATCAAGATGATAA
>NODE_1279_length_59_cov_71.762711
TATATATATATACACACACACACAAACACATATACATACTCACCAATATGTGTGTGTGTATGTATGTTAGCAATCTCATTTACATGTGT
>NODE_140572_length_135_cov_11.081482
AACAATTCCTGGTAGTATTAGAAGGCTTCAAGCAAGTTGTGAGCTAAATTGAGTGACTGAAGCGACTGGCAACTAGATATTTCATTAGGCAAAAATTTTAGTCTATTATTGCACACACTCAATTTTCGTAAAACATGAAGCCTTCTAATACTACCAGGAATTGTT
>NODE_110052_length_140_cov_11.142858
AAAGGAAATGGGGAAAAAAAATAAATGGAAAGAAACATAAAATTTTTGTCCCAGTTTGCAGAAATTATTACATTGTAATATTTCTTCCTCTTGTCTCCAGCAACATCTGATCTCTCAAAATGAGAAGATGAGGAAGCAAAGAGAGAAAAGAAAATAAGGTTTGAAAATGC
>NODE_74380_length_81_cov_25.160494
CACATTTGTGGTATTTGAGATAATATACAAGAAAGAAATAGTTTTACCCTACATTTATTTTTATGTCTAAATTATTTTGATTAAAAAATATCTATTACTTGAGAAAAGGGG
>NODE_91753_length_108_cov_36.009258
AATTTATTAGCAAAAATTAAGTGTACAATAACATTGTATGAGTTGTTCAGACATTTTCCTTTCATCCATAAATTTTAGAGGAGCATTTTAATGAAAATTTACATCCTCATACCACTGAATGGCATTACAGAAGGACCG
>NODE_88695_length_79_cov_18.379747
CTAGTGCGTAGCTGGTACTTATTTAATCGACCCCTAAAGGATGAAAGGCAAAGTTGACCTGGGCGGAATTTGAACTCATAACGTAACGGCAGACGAAATACCGCTAAGC
>NODE_86883_length_93_cov_24.849463
AAGGGAAAGGAGAGGGGAAAGGGGAAAGGAGAGGGTGAAAAGGGAGAGAGGGGAAAAAGGGAAAGGAGAGGGGAAAAAGGGAAAGGAGAGGGTAAAAGGGAAAGGAGAGGGGAAAGGGGAAAG
>NODE_53356_length_96_cov_12.854167
AGCAAATCACCTTCACAGTAAATCACCACTGGGTTTCACAGTATTTCATTATTAAGACTCACAAGGTTATACATTTCAGAATTTTTTGCTCAATTTTACTGTAATGGACAGTCATAATTAAAGGCC
>NODE_108978_length_86_cov_18.197674
TTTTGATGTTTTTTTTGTGGGGGGAAGAAGGGGGGAGTAATATATGAATTTTTAAAAATTTTTTTTAGTTTATATTCTTTTGGTCTTTTTTTTTTTTTTGCAAGTATTTTTTCTTG
>NODE_153202_length_132_cov_10.871212
CCGTCATCATGTTTGTGCACATAGCGCCAGGCTGGGTTTATACGAGATTCAAATCTGTCTAAATCTAGCCTGGTGCTATAAAAGAGATACTTGATGACGGTCTGAGATGGAACTCCTCAAAACATGGTGCAGATGTAAATATTACATCACTTTTCATCTCTA
>NODE_44938_length_147_cov_14.911565
GAGAGAGAGAGAGAGAGAGAAAGATAAAAAAAAAGAGCAAAAGGGAAACAACGGAAGGTTATTAAAGGGAGATAAACATTTGTGACTTATCTCCCTTGAAATTGCATACAATTGCAGAAATTTTTTTGGTAGGTGATAGTCATGCAGAACACTGTGTGTGTGTGTGTGTGTGTGTGT
>NODE_113711_length_73_cov_10.821918
AGTATGAATGCGTTTGTGATCAGTTAGGTTAGTACTATTGGGGAAAGACTTACTACACATATCACACTGGTATGGTTTCTCTCCTGTGTGAATACGTTTATGT
>NODE_63063_length_158_cov_17.221519
GTTTACAAAAGGAAGCTATAAACCACCTGTTACAGATGAATACAGTTAATCAATACAAGTTTACCAAAAGTACATTGGAAGAAATTTTCAAGATTTTAACAGAAGCCAGAAATGATCTAACAAAATGGGGATATCTTGCTGCAGATGACTTCCCATCGAATATGACTGTCAGAAATTCTCTCTCCCCC
>NODE_131249_length_130_cov_12.546154
GTCATTATCATTATGATCATTATTTTTTCTTCCTCCTTATACACATAGTTTTCTCACATTAAACACATTTTTTTAATTAATTAGGAGAAACTGTTAATTCTCCTTTCTTCACCTTTTTCATTTATTTTGTTTTCATATCCCCTACTTTACATAAAAACTA
>NODE_78642_length_76_cov_16.894737
TATATATATATATATATATATAAAAAGAGAGAAAGCTAGAGGATATTTACATTCAGTGCAACATGTGCTACTGAGTAGCATCACACACACACACACACACACACAC
>NODE_43747_length_105_cov_21.409523
ATTTTGATGAAGATGGGGGAGCTAGGGCTAAATTCTAAATTCTTTGCTATCTTTGGATTAGGTTTTAATCCACATACTTGTAAACAGATGAGATGAGGGTGGGGCACATCTCATTATCTATCTCACTCCTTACCC
>NODE_148348_length_115_cov_23.730434
GTTAAATTTAAGAAAAATGACTGGATTTATTGATACAGCAAAATCTTTTTTCGTTCCTCATTACATTTTCAATGTATTGTTATGTTTCACCTATTTTTTTCTGAAAACCACTCGGCCAATGTGCACATTTTTATTTTATGATTGC
>NODE_7568_length_74_cov_1339.108154
TATATGTTTGTCTGTGATGCATTTTGATGCATATGTAAGAGGGTTATGTATGCAAACTAGTGCACATATATGATAGCATGTACATATATAAATATATATATGTA
>NODE_73922_length_115_cov_15.365217
ACCTTCCGTTAGCTGTGCTTGTGAATCAATGGCTGTTAGTCCTGAAACAATGCTTGCATCTTGAATTATGTTGGATTGTGTTGTCTGTTGTTGATGATGATGTTGCACTTGTTGTTGTGTCAGTTGTATTTGTGGTAGATCGTTT
>NODE_124327_length_65_cov_29.861538
TAGAAATGTTTTGTGTATCAGTACAAAGCAGGGTTTCACTGCACAATAGCCTTCTCCAGTTTCCTTGCTTTGTACTGATACACAAAACATTTCTA
>NODE_157263_length_63_cov_11.428572
GTGGCACACACACAGACAGACAGGCACACACACAATGTAGTCTGAAAATTAATGTTAAGGTAGGAATTGAGGATATTGGTACAAGAGCAGCCA
>NODE_89987_length_116_cov_27.586206
TTTTTTTTTTTTGTTTTTGGCTCTACTCCTCGTTTTCCTAACTCCTTCTCGTCTTTATTGCAACCACGATTTACCACCAATTCTTACTTATTTATTAATCTACACGCATACGTGCATACTTATACATATATACATGCATATATACA
>NODE_121974_length_163_cov_11.147240
TATATATATATATATAACTTTTTAAATAATTTGCTTAACTAAAGGTTTGTAATTCAGCCAATATATATCCAGCATCTTAATGCAATGATTCTTCATTTGAGACTAGTGAACGCTATCCTCCTTCTCAAAGTCTTTCACCTCTACTGCTTGCTAGTCCCTCTGCTAATTGTAGAATAACTTATATATATATATA
>NODE_148880_length_68_cov_10.588235
AAGAAAGAAGAAAATATAGGAATAAAACTCAACGTTTCAGAGTTTTTATTCGTTTATATTTGTGTTATAAGTGTTTTTATCACGACGATGAGTCCGAC
>NODE_60813_length_63_cov_60.920635
TTTTTTTTTTTAAATGTATGTATGTGTATTAACATACACACACAAACAACCAGCTGTTGGCAACCACTTGAGGTTTTCATTTTTTTTTTTTTT
>NODE_138424_length_89_cov_12.910112
GAATAAATCTTTTCTACTATAGGCACTAGGCTTGAAATTTTGTGGGGAGGTGACTAGTCAATTCCATTGACCCTAGTGCTTAATTGTTACTTATTTTATTGACCCTGAAAGGATAAAAG
>NODE_118274_length_126_cov_13.103174
CATGAATATGGAGATATCTGTATTATGTATATATGGGTGTGTGTGTGTGTGTAGGAATAACATTCATGAAACCACTTACAAACTCTTACGATAAATATAGATGTATTTGTATGTGTGTGTGTACACATATACAAATAAATATATATATATACACAT
>NODE_74355_length_80_cov_10.500000
TGAACAGGAAAATGAGGTGGCATCAAATGAGGATATAATTTGTATGTTGTAATGTTCTTGACATCAGTTATGGAAATGTTCCTACATTCTACATTCTTAGCACCCTGCCC
>NODE_64615_length_69_cov_90.710144
TATTATTATTACTACTACTACTACTACTACAACTATATGTCTATTTTGGGAGTGGAGAGTTGCTTTATTTTATTTTTTTTTTTTTGCCCTCCTCCTCCT
>NODE_98579_length_77_cov_15.779221
ACATACATACATACACACATGAATGTACATGTAATACATATTTATGTACACACACGTGCACACACACATGTATATAATACATACACATTTATACACATCTACCTACA
>NODE_130153_length_96_cov_17.677084
AAACATAAAATTAATGAGGTGATTAGTTGATTATTGCCAGGTTTTGTTTACCCAACTAAAGAAAAATTCCAATTAAGAAATTTTTACTTGCAATATTCAACTAATCACCTCATTAATTTTATGTTT
>NODE_119756_length_81_cov_17.086420
ATTTTGGGGAGGAAGTAGATAGTGGTAGTGGGGCAGATGCGGGTGGAGACAATGGAGCGGTCAGGGTTGTCAGGTTTGTGGATTTTGGGGAGGAAGTAGATAGTGGTAGTG
>NODE_73327_length_64_cov_17.718750
AGTGGCTTGACTCCAGTATATAACCAGTACATATTTTATCAAATCTAGAAGGATGAATTGAAAAGAGATGTGAAACATGAGACTCATTTTGGAA
>NODE_95995_length_71_cov_17.309858
GGGAGAATGGGGGCAGTGCATATATTTTTGTCTTTTCTTTATATTTATTTATATTTTCAGCATCATTTTGTCAGTGCTCTGTACATTTTCTTCTTTTTTTT
>NODE_136429_length_126_cov_18.214285
TTTTTTTTATTATGCAGTATTTGAACTTATAAACTGTGAGGAGAAACATGACTTTTTAAATGGCCTCCTTCAAACAATTTTCATAAGATTATGCAGCTGAGTGTTGCATGTATTTTATTTACTGATAAAAAAGGAGGGGGGATTCCCCCCCCCCCC
>NODE_62891_length_129_cov_14.131783
TAGTATATCGTCTACGACAAACGGTGATGGCTTACTACAAGAGAGAGGTGGGTCATCTGTGATGTGTTTTACAACTCCAGTGAAAAACGTAAACACTGGTAAACTACATGGATCTCACGAACAGGATTGTAATAATGATAATAATATTAATAATAATAA
>NODE_36048_length_106_cov_14.150944
TATCCTTGCCTGTGGTTTTCTTGATAATTTATTAGAGTTACGTGATGAAGAACTCTCAAAAGAAATGCAAGAATCTAACTGGTTTTCAGCACCGTCTGCTTTGCGTGTATATGGTCAGTATCTAAATTTAGATAAA
>NODE_119143_length_106_cov_14.650944
GAGTTAATTAATGATGACATTGTCTCGAACACTCTCTATAAAATTGGTGATAGCATTGTTAATAAGCTGGTCAAATGGACTCGACAACTGCCATTCTATAGTGAAATACCTCTACAGATACATCAACAGATCTTAA
>NODE_76914_length_71_cov_12.563380
GGGGAAGGAGTAATTATTAGAAAGAAAAATTAAAAAGGAAATAAAATTTAAAATTAAATTTGATTCTGTCAAAGATTTAAAATAACAAGTTATAAGATTAT
>NODE_20031_length_103_cov_21.330097
TTTTCCTTTTCGGAATCGAGCAAACCATTTCTGTAACAACATTCTCCCCATACACATGGCATATCTTTATGCAGGTTTCTGTAGCTTTTTTGCTTTTCTGTAATAAAAAAGCATCAGATGTCAGAAGTGCTCT
>NODE_250_length_155_cov_33.232258
AACCAAAAGGGGAAGAACATATGGTGTTTCATTGAAGCTGAGAACTTCGCAAACTGTTACCCTGAGTTTCATGTAACTGATCACCAGACAGAAGTGAGCTTTTAGAATAGTACAACTGAGTAACTGTTTGTGATCATTATCAGCTTCAACAAAACACTGTACACACACACACACACACACACACA
>NODE_152646_length_151_cov_10.172186
GATGTTTTTCTGTCAGTCCTGTCTATCGCATCCCGTATATCCAACGTGTGGGGGGAATTTCCATGCTTCTTCCTTTTAACAACAACAAAACGTTGGCTTTGACAAGTTCAGGAGCAGTATTCTTCTGAGGCTCTGCCAATGTCCACGTTATACTCAAAGAATATATTTAACAACTTTAAAG
>NODE_135825_length_157_cov_15.012739
AGACATGTTTGGGAACAACTTAACAGAAGATATAAAAAACAATGTTTTGGAGAGACTAAGTTTGACTGTCTCAGGGCAGATGTAACAGAGAACCAGAGAAATAATTCCAAGTGAAATAGTACAATGTTCCATGATCTTAAAGCTGACATCCAGCTAGCTTATTGTGAACAATATAAGCAAGTTGTAT
>NODE_18550_length_84_cov_17.726191
AAAAAAAAAAAAAAAAAAGAAAAGAAAAGGAATAATTTAAAATAAAATAAAATAAAATAAAATCACAAGAAAAAGAACCCCCCGCCCCACCAAATAAAAAAAAAAAAAAAAAAA
>NODE_138575_length_139_cov_15.510792
TTTGCCTTTCATTCTTTTGGGGTTGATAAATTAAATAGCAGTCAAGTACTGGGGTTGATGTTATCAATTTATCCCCTCCCCCAAAATGGCTGCCCTTGTGGAAAAATTTGAAGTTATTATTACTATTATTATTAAGACAGCAAGCTGGCCGAATCATTAGCATGCCAGG
>NODE_54076_length_69_cov_24.579710
GATAAAAGATCAAAAATATCATCCAGAATATTTACATCATCTTCTCTGGGAATGTTAAGAGGCCATAAGTATTCTGGATGATATTTTTGATCTTTTATC
>NODE_33833_length_146_cov_16.267124
AGACGGACGGTGTGAAGAGAGACAGAGAGAGAGACAGACAGAGATAAAGTGAGGAATTATTGTTGCATACTGTGAGATAAGACCAGAGAAAGAGAAAGAAAAAGAAAAAGAAAAAACAAAAGGACAGAGGGACACAGAGAAAGAAGCAGAGAGAGAGAGAGAGGCAGAGAGAGAGA
>NODE_38549_length_76_cov_577.578918
AACAACAACAACAACATTAGCAACAAGAGGAAGAACAACAACAACAGCAATAACATCATCATCATCAACAAAAACAACAACATCAACAACATCAACAACAACAACA
>NODE_4661_length_69_cov_917.724609
ACTTGTGGGAGATATTTCTTGACGTCTTTATCGTAAAGACTTCGCAGTTGCAATACAAAGTTGGGGCAGCTAAAGGTTGGGACGTTATAACCTTGAGAT
>NODE_126684_length_52_cov_36.576923
TGTGTATGTGTGTGTGTGTGTGTGTGAGAGCGGGTGTTTGTGTTTGTCCCCTACCATCGTTTGACAACTGATGCTGGTGTGT
>NODE_113284_length_84_cov_11.702381
CTGCTCCAACACATCTAGGATGCTGCTGCTGCTACTCACAACCTGAAAAAAGGTCACTCAACAAACTGACATACACATTCTATCCTGTCCCATTCATAGACATACTGTCTTCTT
>NODE_107433_length_116_cov_59.853447
AATTGTTGTGTTCGGGTTGTATGGTGTAGGGTGCTAGCCGACTAACTCAACCCAAAGGCAATCTTTCTGAACAACAACAACAACAACACGGTCCAATGTAACTCACTGACTCGCACATCTTTCTCTCTCTCTCTCTCTCTCTCTCT
>NODE_71621_length_108_cov_20.925926
ATATATATATATATATATATATGTATGTCTCTGTGAACTAGCGACTGTATAACAACACCAAAATGGCAATGCCCCAGCATCGTCACAGATCTTTGAGCTGAAATTAGTTAAAATGTATGTATGTATGTATGTATATAT
>NODE_51280_length_125_cov_53.208000
TATATATATATATATGTGTGTGTATGTATAAAACTGACTTTCTAAACAACTCACACAGGCACACACACACACATTCATGCTACATTCGCATATATATATATATTTATACAGACACAGCCATGCGTGTATTAAGTGTTTGCCTTCCATCACAAGCA
>NODE_100488_length_68_cov_34.367645
TTTACATCGTACGCTGCAAAGGGGTGGGAAGGGGTGTGTGTGTGTGTGTGAAGAAATGAATTTTAATTTTTTTTTAACTAAAAATTTGGAATTTTCAA
>NODE_16758_length_70_cov_110.928574
CCCCGCCAAAAGAAAAAAAAAAAAGAAAAATAGCAACATTCAACCTTGCTTCTTAGAATATGTGTATGTATGTATGGGTATATGTAAATATATAAATGTA
>NODE_6032_length_62_cov_2498.887207
GATTCCCAAGATTAGTGGGAAGCCACGTGAAACGTCCCTTTAAACTTTACAGCTTTAAACCTCCCAAAGTCTAAAAATGGACTCCGAAACTG
>NODE_107541_length_154_cov_19.123377
GAGAGAGAGAGAGAGAGAGAGAGAGGAAAAATAAATAAAAAGGTAACATGAATATGTGTAGGAAAAAGGTTGAAATGTAGATGGTGGGGGTGGTGAAAGAGAAAGAGAGAAGAAAGAAGTAAAAAAGAGAAAAATCGGTGTTCGACATAATAACCAATGGTTTCGTGATCTTCTTTTTCTTTAG
>NODE_86419_length_89_cov_10.786517
GGAGAGGGAGAATAAAAATAGTTTTAGCTTTTGAGATCAATGAGATATTTACAAGTTTTTTCAATCTGTTGGTTTCTTTAGGCACATGGGCTAATTATTTTGGGAATAGAAATGAATAT
>NODE_61009_length_165_cov_21.733334
CATTGGAAACATTCGGAGAGGACACTACTTAATAGACTGCGCTATGGAGCAGACACCCTGAATACAGTATAAGTCGTCTTAGTAATAATCGTGGTTGTAATAGAAGCAGTAGTAGTTGTGGTGATGGTAGTAATGGTATTAGTAATGGTGGTGGTATTAGAAGTAGTAGTAGTGGTGGTAGTAGTAGTAATAATA
>NODE_42049_length_100_cov_148.610001
TAATAATAATAATAATAATAATAATAACGAATACTTGTCCTATGTATGAATATGTGAGTGTGTGTGCGTGTTTGTATGTGCGTGTGTGTGTATGTGCTTGTGTGTTTGCGTATGTGTGTGTGTGTGTGTG
>NODE_130952_length_157_cov_16.535032
TGTGTGTATATATATATATATATATAAAAAAGACCTCATTATATTATAATATTTCTATACATAAATGCATATCTATGTTTATATAAACTTATGTATAAAAGCATAATTTTGTACATATATACACATAATCTTTCATTCCACTGTCCACACATACTGCATGTATATATATATGTATGTGTGTGTATAT
>NODE_49977_length_91_cov_94.956047
TTAGAAACACCATCAACAACACTAACAACAAGAATATCTACAACAATGGTTAGCACGCCGGGCGAAATGCTCAGCGTTGTTTCATCTGACTTTACGTTCTGAGTTCAAATCCCGCCGAGGT
>NODE_120741_length_81_cov_11.703704
TAAGTATCTTATCTTAAGTATCCTTATCTTCTAAAACTTATACTTTTTATTTGAAATCATCAACTTATTATTCTTGTAAACCTAAAATGTCCACCATGTGTTTTGTGATTC
>NODE_115144_length_89_cov_10.955056
AATCCCTCTCCACAAAAATTGTTTTGAATGAAAGTAGTGTAATATGTATTCATTAAAGAAAGGACACTATAATAATTAGTAAAATCAGATAATTAATAAATTAATCATTAAGTGTTCTT
>NODE_78553_length_69_cov_10.681159
TCAGCCCAGCTGCAGTTCTTCTGACAGAGGTTTAATGAGCTCACACCTACACACCAGTCAGGACTTGGGCCAATCATAGTGATGAGTGACAGGAACTGG
>NODE_54205_length_124_cov_17.483871
CGCGTAACATTGGTTTGAGATCTTCTGCATATCGACACATGGGTCCTACACATAAAAGTTCTTTCTGCTGGCCACTTGCATTAGGAAATTGGCCGTCATTTGAGACGATTCCTGAAGATGGTTTATGACCGAAAATTCCATTAAAAAACGATGG
>NODE_141169_length_112_cov_30.883928
GTGTGTGTGTGTGTGTGTGTGTGTACTGTAGCGTGTGTGTGTCTTTGTATTTATATATTGGCCGAGTTTGCTATAATATTTTCTCAGGGAAATTATTTTCGTGGAAATCATACAAATTTAAAATAATAAAAAAAAAAAAAAA
>NODE_51249_length_90_cov_34.822224
ATACACATACACACACACACACATATATATCATGTATGTGTGTGTGTGTAGATGTGACTAAAGATTCATATATGTACATTTATATGTGTGTGTGGGTGTGTGTGTATATATATATATATA
>NODE_9181_length_102_cov_13.568627
TTGAAAGTAGTGTTACCTGAAGGCTTTCCCATAACTTCACTATCTTAGCTCGCTCCTGAACAGTCAAGCGACCGGCCATCTGGAAAATAACAAATAAGAAATAAAGCAATTAGAAAATAAATACAAATCCCC
>NODE_130055_length_91_cov_28.098902
TTATTGTTGTTGTTGTTATTGTGAAGGTGGCAAGCTGGCCGAATTGTTAACACGTCAGATGAAATGCTTAGCAATATTTCACCAGTCACTGTTTTCTGAGTTCAAATTCCACCAAGGTCGA
>NODE_35943_length_110_cov_11.481818
ACCTATTGTACCAGGATAACACACCTTATGAAACAAGCATGCTACATATTATGTCGCAGTCGGATCAGTTGTCCCTCGGTCCAAGCCGGCCGACTCATAACCAACCACCACAGTCTAGCTTGAACACGTCGGCAAATATG
>NODE_4993_length_57_cov_132.701752
ATAGGTAGACTGACAGATAGAGGGACACTTACATAAATACATACATTATTACATATACACACACATAGATAGATAGATAGATAGATA
>NODE_158154_length_81_cov_11.703704
AGTCATCTGACTGCACCCATGCTGGAGCACTGCCTTAAAAAAGAAAATATTTACGAGAGTGATATATCTTCGCTTTGGTCCCAGATCGAACCTTTGTTACAGAGGCTCCCG
>NODE_123839_length_107_cov_12.897196
CAGAGACAATACGCAACAATAGTTGCTGTTTAAGTTGATGCTAGCAAGCGATTTCAGAACATTTTAAGGCTCAAAATATTATGGACCATAATTCTTGAAATCTTTTTATAGTGAAAACAATACACATTTTATGATTG
>NODE_133035_length_92_cov_11.021739
GGAAGAAAGATGTGTGCACGGTTGGATTATGAATCAAAGTCAGGCCAATAAGAGACATGGATCCTGCGTAGTTTACTATCAAATAATTTCAAAAGCCAACGATCCAAACCTTGCAGAGGTCC
>NODE_53859_length_65_cov_19.646154
TTATGCACTGGGGTCAATGTAATTGACTTACTCCCTTTCCCTGCCAAATTTGAGGCTTTGTGCTTCCAGTAGAAAGGATTATTATTATTATTATT
>NODE_153969_length_65_cov_16.615385
CACATTTGACAAAGTAATCTGAATGCTAAAGGGTTAAAGTTTCCTTACACATCAAAACTAATTTGGGTGCTATTTTGGCATGTGATCTGCAACTT
>NODE_30079_length_87_cov_20.931034
ATTATTATTATTATTATTATTTAAAGTTGTGAACTGGCAGAATCATTAATTTGCTGTACAAAATGCTTGACAGTATTTTATCCATCACTATGTTCTGAGTTCAAATTCTGCTGAGGT
>NODE_2386_length_99_cov_12.161616
CCCTGCCATCCAAATGGTAGTGTGCAATTTCTTGAAGGTCTGGATGGATTGTATAAATTAACTTTTTTATATCATTATTAAGCATTAAAAATTCATCTTCAACTAGCTTATAAGAATTTTCAAACTGTT
>NODE_135986_length_68_cov_11.058824
CAGGGGGCCACGAGAGTCACTTGTACTGCATCAGGGCAATTATTTTTACTCCTATTATCATCTTTATCATTGTTATTATCATCATCATATTATTATTA
>NODE_117952_length_98_cov_12.540816
GACCGATATAAGTACTAGGGTCGATTTCTTAGACTAAAAGGCCCTTTAAGGTGGTGCTTGAGCATGGCTGCAGTCAAATGAGAAAAGAATAGTATTTGTGATTATTTTACCGAGTATCCTGCTAAGAT
>NODE_44146_length_140_cov_14.721429
TATATATATATATATATATATATATATGTCGTGTGTATCAAAAACACTTCTCCCTGCCAAGGGTCAAACTCATGACATTATGATCATGAACCAGTTACCCTAACCATAGGCCATGACCCTTCACTTTGTATAAACACACACACTATACATACATACATATATATATGTAT
>NODE_42402_length_51_cov_18.196079
TATTGGATGGGTCATTATTCTTTATTTTAGGGTTTCGTGGTGTATTTTTATGTGTTATCGGTGAGTTGTAGTGAAGGATCT
>NODE_95045_length_52_cov_16.538462
GTGTATATACACCTAAATGCATGTATGTATAAATGTGGTGATAGGCGTACATAAGAAATTCAGAAAAACAACATCAGGTTTT
>NODE_61952_length_73_cov_12.273973
AGGTTCTGGTGAGGGAGACTTTGACTTTAGCTGAAGAGGTGAAGGAGATTTCTCTTTAAGTTTTGGTGAAGGAGATTTCTCTTTAGGTTCTGGTGAAAGGGAT
>NODE_111524_length_87_cov_13.091954
CTTCTCTCTTTTGGTCGTTTTTCTCATCTCTTTTAATATCTCTTTTCCCTCTCTCGGTTGTTTGCGATGTACCATCGACTTTTCTGCCATTTCTCCGTATTGCAATCATCAGCAGCA
>NODE_14065_length_130_cov_104.530769
GCTTTTTGGCTGGTTTACAAACTTAACTGTAGTAGTTATAGGCGAAGGTAGTAATAATAATGAAGAATGGGCAAGGGCAGAAAATGAGGAAATATTTCCAGACGAACACATTTTTATAGGTAAAAGCTATGGCCATGGAAATTAAGAGTGAAAAAAAAAA
>NODE_52524_length_80_cov_25.424999
TACTGTAAGGCATTTGATGAGGTGTTGGTGTCATCAATGGTTTGTAAGATAGGCACAAGGTCACAGGGTGGGGGTAGTGCTGATCAAATCAGTCCTAGGTTGATAAAAAA
>NODE_98939_length_125_cov_13.600000
CTAGATGCACTTATGGCGAAACAAACAGCATGCTTGGAAGTTATTTCGCAAATCACAACACTGGAAGACACAGTACAGAGCACGGCTCTGGCCATCGATACCAAGAGTGTCCACCTGGTGAACTCTGGAATACAGAATCATGTGCAAGAAGCTAG
>NODE_40167_length_153_cov_14.156863
CATGGGAACCCTATCCACCACCTGATGGTCATCTTGCTTCCATAACATTAAAACATTGTTTACACCTGTGTGGAGTTCCTTTTAAAATGCTCAATTTAGATGTATTTGCCAGACAGATTGGACCAGCAATTGTTTACTTGGAGTTTCAGAGTATATTTGGTAAAGGAATATATATTCAGAGTG
>NODE_115976_length_79_cov_13.037974
GTCCAGCATTACAGGCCAAGCCCCGTCTTCATCATAATTTGAAAGATCTGGGTAGATTGTTCGACTAAACTCCAATATATTACACCATTGGTCCTTGTTTATAACTTTG
>NODE_90558_length_138_cov_19.014492
GGTTAGCTTGGGAGATTAAACAGTTGTGGTCAATAAAAAAAAGGTGGTAGTTGTACCAATAATTGTTGGTGCCCTGGAAACTGAGTAAAAACCTTGAGAAGTACATGGACCAAATAGGGGCTGCATTGAGGGTGGAGAACTTGCAGAAAACGGCACTGCTTGGAACTG
>NODE_100813_length_68_cov_14.867647
TGGCCGGTTACTGTTTTTTCTCAAGTGGCACTGACAATACCCACCACGGTATAATAGACTTTTTTGCACATACGCATGTGTAGGTAAGCATGAAAATA
>NODE_147950_length_86_cov_15.279070
ATTGATAACGATAATAGGTGGATTCTAAACATACAATTTAAAACAATTATTAGATCGAACTTTTCATTGAATTGTTTGATTCTTTAGGGACAGGTGTTTGTTTTTGTTTATCTGGG
>NODE_60586_length_116_cov_16.034483
CTTCATTATTATTGTTGTTGTTGCTGTTGTTATCGTTGTTATTAGTAATTAACATGACGAGCTGACAGAATCATTAGCACACTGGGTGAATTACTTAGTGATATTTTGTCTTTCGCACCATTCTGAGTTCAAATTCCACTGAGGTC
>NODE_88846_length_116_cov_15.379311
GCTTTTTATGTGCCACCTGCACAGGAGTCATTTGGTGATGCTGGCATTTTGGCCCTATTCAGTTGGTGCTTTCATTCACCCCCAGCTCTGGAACCAGTCAGGCCGCAGGGAACTGGCAATGTCCACATTCAGTTGGTGCTTTTTAC
>NODE_138735_length_83_cov_14.457831
CAAGAGCTTATGAAAAAAAAAATGGAATGAAGGATCTGAAACTTAATGTTTTTTATTCAGTTATGCCTAACAAAACCAATCTCAAACAACCCTTTATTATCTTTTTTGTTTTC
>NODE_111751_length_97_cov_24.969072
GTAACTTTGTCATTCCATGTGAAAAGAAATTGTATTACAATAGTCGAAAATTGCTCAAACAAATGTAAACAGACATTTCTTTGTAAATACTTAAATTATGCATTTATATAAACATGTGTACATTTGC
>NODE_86190_length_82_cov_12.158537
GCCACCCTGAAGATCTTCCTCAATTAATGCAGGGCCGAGACGGATGATGTTTGTGAGTTAAAAATGGCGAAGCAGATTCAACAAGATGATGATGATGATGATGATGATGATG
>NODE_83081_length_160_cov_19.387501
ATTAAATTCTACAATATGTCATTATGTAGCAGCCCCGTAGGTGGGGGGTGGGGGTGCTAGGAGGGGCTTAGCCATTCCTGGAAGATTTTCTAATATCAGCCTCCCCTGGGAAAGCAATATAAATGATTTTCTTTTCTTTGAAGTATATATATATATAAATTGTGTGTGTATATATATATATCTCTTTTTT
>NODE_141963_length_62_cov_14.435484
GGGGCAGTCTTAGGTGGATTGGCATTAAAAGGGTTAACATTTTATAGAAAAAGAAATAAACCAGGATCAAATGTAATTAGTTATCTCCTAGG
>NODE_51948_length_51_cov_13.862745
ATTCCATAAGAAAATGTATAGGCAGATATATATACATGTATGTACATACCGACATACATACATACACACACACACACACAC
>NODE_90076_length_118_cov_17.550848
GTTATTTTTTCCCCTTCCAATTCTTATCTGCAAACATTCAGTTGTCTTCTGCTAAAGTATCCATCCACAACTGTTGTTGAATTGGAAAGAAAATATTTTGGTGTAGTTTTGTTTTTGTTTTTTTTTTTTAACATTACAAGGTTCCCCA
>NODE_74840_length_92_cov_20.032608
CTGTTCATTATGGCAAACATTTGCACTAATATTCTGTGCGGTTGATCCTATACAAGCCTTCACAAATCATGTGTGGATAGTCTAATAGCTATTACACTGGCTGGTTAAACCCCCAAAACAAA
>NODE_51643_length_161_cov_25.459627
TTCAATCCCACTGTGTAGCACCTTGGGCAAATGTCTTCTATGCCTTCGGCACACTTTCGCTTATATAAGTGTGTGTGAGTGTGCATTTGTATCTGTACTTGTCTCCCCAAAAAGAGGCTTACAAAGACTAAGTCATGGGGTCGATTTGTTGGACTGAAAGTGGTGCTCCAGCATGGCCATAGTCAAATGAC
>NODE_144483_length_91_cov_14.505494
TCAATTCCCAGACCAGGTAGTGTATTGTGTTCATGAGCAAAACACTTCATTTCATATTGCTCTATAACTATTTTGATGTCTTTGTGCTACACTTGTTCACCTGTACAGGCAATGTTGACTT
>NODE_154944_length_62_cov_11.064516
GTCCGAGATTTAAAAAATAAAAGCAATGAACACCACAGCAATAATTTAAATTTTGTCATAAAAAATTTTTCCAATAAAAAGGATTCATTACG
>NODE_104711_length_115_cov_22.191305
TAATAATAATAATAATAATAATATAAATTTGAGAAAAATAATGAGTGAAATTACTTACAGACACAAATCTCCACCCTTTGAAAACTGGGAAATATGGTGATTATAACAATGGATAAAAAAAATTCAGGAAAAGCTCAAAAAAAAA
>NODE_100384_length_92_cov_11.586957
ATTATGTGTATGTGTGTGTGTTTTGGAGAAGATGGCAAGCATTTATTTTGCTCAGAGGATAAGATTGAGTCCTGGTCCACATTAAAAAACATTACACAAGAGAGAGAGAGAGAGAGAGAGAG
>NODE_152530_length_103_cov_10.543690
GATGACTCTTATTCTTGATATCCTTGCGCTGAGTGGATATATCCTTTTCTTCTTCCTTGGATGTGATAATTTAAAAATAGCTGGTGCAACATTTCCATATTTCAATAGCACTGGTCACAAGATAATGGAGGCC
>NODE_59539_length_128_cov_153.250000
GTAGTAGTAGTGGTGGTGGTGGTAGTAGTATAAAAATGTAGAGTGAAAGCTGTAGCATGGGCTGCTTTGTGTTACGATGTTGCAGTACGGCTAAAGACCTGTATTATTGTTGTTGTTGCTGTTAGAGTTATGTGGTGGTGGTGGTAGCAGCGCAGTGG
>NODE_83748_length_57_cov_73.807014
TTCTGATGGTTGGAGTTCCACTTCTGATGGTTTGGATTCCATTTCTGGTGGTTTGAATTCCACTTCTGATGGTTTGGGTTCCACTTC
>NODE_82153_length_65_cov_20.492308
CGGGCCCCTTTGTTTCCTATTTTACTGCATTAACAATCACCATAAGCAATTAGATCCTGGATTTTCAAACAAGAATTGAAAACTAAGTCTGGAAA
>NODE_63244_length_75_cov_79.720001
GGACAAATCCTGGCCAATCTTAAGGCAATGGATTCTGACTGGTTTGCCAAAACCTATATGGGACGCAGTTCAAAAGTTGGAACTCCTGATCTTTCAAAATTTAAC
>NODE_153419_length_107_cov_14.822430
ATGAATCTCAGGGTGGTGCTGGAGAGAACCTTTGGCTTTGAATATATGAATATGTGCTATATATTCTCTAATATATGTATTGAGTACTTTTCTTGCTCATGTAAATTCAAATGCTCACACATACACACATATGTGAG
>NODE_27552_length_73_cov_468.246582
TTTTTTGTTTGGTTGAAGTGCAAGGGTTTACATACCAACTATTATACAGGAATATTTGTGTTTGTAAGCATTAGCAGGCACTTCAAACCTAGCTTGTATTATA
>NODE_63287_length_93_cov_66.623657
GTTATAAAGACGCAGTCGTTTGTGTGTGTTTATGAAGTATATTCTCTGCGTGTGTGTGTGTAAATATTAGTAAGGCTGAGGTTAGATAGATGCGTGTGTATGTGTGTGTGTGTGTGTATGTGT
>NODE_125118_length_139_cov_16.021584
GTGTGTGTGTGTGTGTGTGTGTGTGAAAACAAATGCAATCCGAGCCATATTTTGATTTTTATATATCAATATTTAAGTTTTATTCTTGCTGCTGTTACGGTTTTTTTAAAAAAAAAAACAACAAACAAACCCAAAATAAACATAAAATGAAAAAAAAAAAAAAAAAAAA
>NODE_116384_length_76_cov_30.118422
GTGCTTTTAAAGGGGTGGGAAACCATTAGAATTTTGATTAGAATATTTCCAAGTTTGGAAGATGTATAAAAAAAAAATTGATAATTCTAATAGTTTTTAAAGTTTG
>NODE_103134_length_83_cov_39.831326
AGGGGGTTGGACATTTGCTTAAATTCACATGTGGGTGGGGTATGAGCTTAGAAAACATTAAGCGGTGCAGTTGGAATAAAAGCGAGGCGGTTGGAATAAATTTGAAAATCCAA
>NODE_60857_length_101_cov_33.257427
ATAATAATAATAATAATATTACTATTATAATTATTATTATTAGGCGGTGAGCTGGCAGAATTGTTAACATGCCAGGGAAAATGTTTAGTGGTATTTCATCCATTGCTACATTCTGAGTTCAAATTCTGCCA
>NODE_139093_length_105_cov_19.457144
CACCTGTATATATATATATAAAGGGTAGAGAAAATTTGGGAAAATATTCCCTACCAGTGGTCTAGTGTGCAAAAGAACCTTCAAACAGGCAAAATAATATTTTGAAATATTTTGAAGATTATCACGGAGGCTGAT
>NODE_129743_length_93_cov_13.150537
GTGCTGGTGAAAGTGACCCCTTCTCCAGTTTATAGCAGACCGCTGCTACCCTATCAGATTCAATCATCTGAAAGATCTTTCTCATATGAGTAGGTGGGGGTAGAGCTTTTTTTTTTTTTTTAA
>NODE_139603_length_127_cov_11.267716
CAAACATGTCTACATATGTACATGGTATACCATATTCAAATGTTATCAGCAGCACAGTCTGACCACTCCATGTCCAAATAAAGGAGCACCTTACAACCAACATGTCTTGTGCAAACACTTTATCAAATGCAGCAATACCTCCAAAAAGATAGGAAAT
>NODE_38234_length_137_cov_148.532852
TCTGGTCTTGGTCCCAATTTCTCTCTAAAAATATACTTTCTGTGAAATACCATATCCATCCAAGGATCGGAATATATTTCAGAAATTTTTTGCCGTAAATCTTTGATCCCCCAAGCATTCCAAAACGTTCAGTAAGTATCCATCCCATGAGCCAATCTATATCACAC
>NODE_23160_length_135_cov_116.696297
AAAAAAAAAAACAATTAGGAAGAAAAAAAAAACTATTTAAAAAAAAATGGCTTGATTGAAATTTCAAAAAAAAATACAATGGTATAAGTTCTTAAAATTAAAAAAAAAATAATAAAAGCAATCTAATGATTGGCTAGTTCTGTGTTTTTGTTTGTTTTTTTTTTT
>NODE_110483_length_168_cov_13.666667
TATATATATATACATATATATATAAATATATATTTATATATAAACGTGTGCGTATAATTTACATATATACTATGGGTGTTTTTTTAAATTACTTTATCATCTTTTTTCCTCTTCTTCTTAAACGGGACTAAAATTACATAGCACTGAAGCAAAAACATCAATGTCCAACGAACGGTAGGCAAGGTGTTTGTAGCTCAC
>NODE_159244_length_90_cov_10.511111
TTATTATTATTATTATTATTAAGGGGGAGTACAGCACATGCCATCAAAACAACGCTAGGGTACAAATATGCAAAACTTAATATACCCATCATGACCATCCATCTAATAAGAGTATACCCG
>NODE_158379_length_151_cov_13.092715
GGGGGGGGGTGACTGTAATCCCCCACCCACCTCCGCTCAAAATTTCAAGCCTTGTATCTTTAGCAGAAATAATTTATGATGATGGCAGTGAGCTGGCATAATAAGACGTTGGTGATATTTTGTGCATCTTTTTGCATTCAGAGTCCAAACGCTGCCAAGATCAACTTTGCCTTTCATCCTT
>NODE_20324_length_169_cov_1262.775146
CAGGAAACTCAAACACAACTTCCTTCCCTGTCAATCTTTTGTAAACTGCTCGGAATACTTCAAGCTTATGCTCAATGTTAGTTTGTTGATTCTTGTCTAAATGCACCTTTATTAGCTTAGAGCCATCCATCTTGACACGTATCCTCTTGCCAACGATCTCAGCAGGGAAACATAAATCTTCTAAGATTGCTTCATGGAC
>NODE_151951_length_69_cov_14.782609
ATCCCTTACCATTTCTTCATCATTTCATTTACTTCCCAGTTATTTTGTCTTTCATGTGCTTCAATTTTACATGAAATAACTGATTAGATAAATTAACTG
>NODE_58029_length_92_cov_49.695652
TAAAAATTCAAAGTCCAAAGTGAAATTCTTTACTTCAAAAATATACATACAAACAGGAGGAAATATATTTTTTTTATTTATTCCCTTTATTTTTACACACAAGCATATATATATATATATAT
>NODE_109947_length_82_cov_16.109756
AGAGAGAGAGAGAGAGGGGGGAGGGAGAAAGACCGAGGGAGAAGGAAAAAGAGAAAAAGAGAAATGATGAGACTGACAGATAAGCTAAATAAAACATTCTGAGAGATGCTAA
>NODE_155452_length_103_cov_10.485436
ATCTTCATCATAACTAGAATAACTGGCTTCCGCAACTGCTGACGAAGAAGCAGTTAGGTCTATGGCCGGAGATGATGCTGAATACTTGACCAGAGATCTCCTCTTCCAAACAGGAGAATTCTGGACTTCATTA
>NODE_158861_length_122_cov_11.311476
TGGTGTCTGTATGTGAATGAATGTGTTTGTTATAAATAGCCTCGGTAGCTAGGAATGTGTGTGTTGTAACAACTATTCATGATAATAAAAAGATAAATGCCATCAAAAATAACAAAAGCTGTTACATTCAGTGTTGAGCTTTAAATCCTACA
>NODE_147959_length_81_cov_10.197531
GTGGGGGTTCTGTTTCCTTCTTTTTCATTTTGTCACTTCTCATGTATTGCAGAGTAATTCTATAGACATTGGCTAATATTGTGCACAATAGGCGCAGAAGTAATTATATCG
>NODE_43285_length_162_cov_24.197531
AATAATAATAATAATAATGATAATAATGATCCTTCGTGCTATAGGCACAAGGCCTAAAATTTTACAAGAGGTGGGGTGTTCGTCGATTTCATCCACCCCAGCACACAGCTGTACTTACTTAATCTAGCATGGATAGATAAAGGGCAAAATTAATTTCAGTGGAATAATGATGATGATGATAATAATAATAAT
>NODE_12792_length_107_cov_619.962646
GTTATTGATTTATCTTGTAATAGTGCTTATGCATGATGCTTACAGAAGATAGAAAAGACGAGCGTGGAAATCATCAATGACATTCCTTTTTAATTGACACGCTGGAAATAAATCTTGAGTTCCCAATAGATTAATAA
>NODE_116791_length_138_cov_12.304348
ATGGGGATATCCTGGGCCTCATGTCCATAAAACACTTAGCTTTACTATGTTTTCTCAGACCCTATGCCTGCTGTAAAGCAAAGCACATTAAGGACATGAAACCCAAGGTCACCCCACGGACTGGCTATATCTATCTTTATCTATATACTCTACTGGTCTATAATGTAG
>NODE_69558_length_89_cov_19.426966
ATCAGACAATGCTTAATGACACTTCTTCTGAATTTAAATTCAGTCAAGGTTGACGTTGTCTTTCATCCTTGTGCCTATAATATAAATTGTTGTTGTTGTTGTTGCAGGCAAGCTTGAAG
>NODE_135261_length_117_cov_21.316238
TGTTGTTTTCTATATAAGACTATATCTATTGTGTTGTTGTTTTTGTGATGGTTGTGGCAGGCATGTTAGCATACTCTACCCAGATCTGCCTAAGTGGGACATTAGCTAACATTACTTCTTCATTGTAAGTTGATTGGCGCCAGGAAA
>NODE_67411_length_81_cov_102.728394
TATATATATATATATATATATATATAAACGTGTATATAAATTATAGACAAAGAGGACACTTTTACGCATGTTGGTCACTGGTATAAAATATTGTTTTTTAATAATTTATAT
>NODE_72548_length_139_cov_20.424461
GAAGAAGAAGAAGAAGAAGAAGAAGAATCTTGCATCAAATTTTTTCATCGCTTTAACATCCATTTTTCTATGGCTGGATGCTCTCCCTGTCATCAACTCTCACCTGTTTACAAGTAACGTGATATTTCCCCCATGATCAGATGTGTTTTTTTTTTGTTTTTTTTTTTTT
>NODE_133375_length_123_cov_10.601626
AGATGGAAACTGAAAGAAGCCCATCATATACAGCAGCAGCTGTATATAGATTCTGAACAATAACAACAGCAATATCTTCAAAACAACAACTATTTTCCATTAATATTCAACAACATGTTTCAAGGTTCAATCCCACTGCGTGGCACTTTGGGC
>NODE_117611_length_60_cov_17.450001
CTCTGGTTTCGCGCCTCCGTACTTAGACCGTTTCGGCCAACAAAGCCCACCCATCAGTTCCGGTCAATTTAAACTATAGAAACACTTTTG
>NODE_11695_length_105_cov_66.409523
ATTTTCCGTTTTCCAATATTTAATTTTTTTTCCCATAATTCTTTGCTGCTTGAAAAACAAAATAGTTTTCACATATTTTTGTTTTTAAATTTGTATGTATGTTAGATTGTTGTTGTTGTTATCATTATTATTATT
>NODE_140199_length_70_cov_11.371428
GCTGCTGGAAATTTTTACGCGGCTCGCATGGTTAATTGCTATAATTGTGGTTTTTAATCACCACAAAGAAGCTTTCAGTTGCAATGACGGCCATTTATTA
>NODE_105592_length_62_cov_10.080646
CTAATTTAAATTTTATATTTGTTGTAGAATAAACACTATATTTTATAAGCAGAATATCAATTGATAATGATTTTAATTAAAACTTATTTTTC
>NODE_61702_length_167_cov_46.323353
CAAAGAAATATTCCAACAGCACGCACCCTACTACAATAATGCTTTAAAAAAAGCAGGATATATCCAACCAATTCAATACAACAAAATAGATAAGACACACAATATCACCAATAATTCCTTATCTAATGGCAACACCAGCACCTTAAACCAAGCGAGGAACAATAAGAATTATAAGCATAACCAATACCAGAGAAAGA
>NODE_78282_length_101_cov_11.455445
TGTTTTTTCCAGAGCTGTTTCTGTTTAATATTGACTTGTGCTTGAGATATGCTATCATGACACCTTGAGATGTTAGTAGGGTTCTCCTATTTTCTCAATTGATTTTTGATCATTTGTGCTCTAGGTATTAA
>NODE_131776_length_121_cov_13.801653
TATATATATATATATAAACACATGCATGGTGTTGCATATGTTTGTGGAGTAAATGACGGTTGTATTTTAGTGAATATATTCTCAGGCGCTGCAAGATGCTGACTTTGAAAATCCTATGCGGTGCAGAAAACCTATACAGTTAAAATTAAGG
>NODE_102389_length_135_cov_11.400000
ACACACTATATATATATATACACACACACATGGACGCCCTTAAACATAGAAGCATATACACACCTGAAAAGTATAACAAACACGCACGCGCGCGCATATACTGACTGCACTTCACGCAGCTTTGCTCCATTTATCGACAGACAGACAGACAGGCAGGCAGGCAGG
>NODE_20722_length_134_cov_11.067164
TACCTGTGTCAAAAACATTAACATAAAGTGAAATAACTATGCCTAGATATCAAATATGATGCTTTTGTTTGGCAGGAGGTTATTGCTTATGTTATAGCAGTTGTCTGCAATTAATGAATCTCTGTGACTTATTGGAATTCATATTAGGTGGAGCAGTTTTGCAT
>NODE_52538_length_115_cov_17.713043
ACACACACACACACACACACAAATACATACCAACCAACCAACCAACCAACCAACAAGCCAGCCAAAAACCCATCACAATCACAACCTCCCCTGTCTCATCCCACATCACCTTCAAGCAACCCACTGCAAAAAAAAAAAAAAAAAA
>NODE_50847_length_108_cov_20.120371
GTTTGTACAGACATTAAGCGTTCATGGAGTTAAAAGATTTGGTTTCAGTTTTGCTGGAAAGCCCAGTGAAAGTAGAAGCTTCATAATTTATACTACCTCATTGTGCTTCAGCTCAGTGGCTGGGAAAATTTTTCTCTT
>NODE_153825_length_62_cov_18.032259
GGGTCGTATTATACAGAAACACATGGGTGTGTTGAACACTTCTATGTCTTTTTACCACAAAAATCAACACTATATAATAAACACACACATAA
>NODE_80264_length_110_cov_40.490910
ATATATACACACACACACACACACAAATATTTATATATATGTGCGTGTGTGTATTTGTTTTCTTCGTCTGTATCAGTTTGTTTACTTATATATTATGTATGCGTGTGTAGGTGTGTGTGTGTGTGTGTGTACGTGTGTGT
>NODE_73440_length_86_cov_33.151161
TGGGGCATGGAAGTTTAGGTTAGAAAGCAGTGGAATAAATAACAATAATAAAGGGTAGAAAGGAGAGAAGTGTTTCTAACTTATTTAGTGAACCCTTTCGATACCAACCCACCTAA
>NODE_1262_length_125_cov_62.480000
TTTTTTTTTTTCATATCATGATCAATTTTTATTATCATTTTTACGTTTTCAACACAAATATCAACATCATTTCAGATAAGATATCTGAAGGTTTATTTTATTTTATTTTATATTTTCTTTGGGGGAATGGTTGTTATTTTTATGAAGAAAAAAAA
>NODE_109344_length_143_cov_10.188811
GTTATAGAATGTCACTCCCTTCACTAATCTCACTTGTTGTATTTCATTTTTTTTTTTTTACCTTCTGGTAACATGGGTTTTCCAGTGAATATCAGTTTTCTTTGTGTATGTAGTGTGAGGTGGGGTATTCAGCTTTCATAGCAACACTTATATATATATATATATATATATAT
>NODE_87767_length_78_cov_14.564102
GGTCGATTAAATAAATACCAGTTACGCACTAGGGTCTATGTAATCGACTTAACCCCATTGTCTATCTTTGCCCCCCCCCTCTATGTTTAGTCCCCTGTGGGCAGTAAA
>NODE_76022_length_74_cov_10.554054
GTATGCATATGTGTGTGTATGTGTTTCTCAAATAATTGGCTTCGGTTTCAGTCCCACTGCTTGACGCCTTGAGCAAGTGCCTAGCCCCGGGCTGCCTAGTTTTG
>NODE_70145_length_56_cov_132.571426
GTTCTTTTCTTGAAGTAATCCTTATTGTTAAGTTTAGAAGTCCTGGTGACATGAGTAGAACTGACTTTGGTGTGCCACGTAGACAT
>NODE_144467_length_101_cov_10.762376
GGGGGGTTGACGAGCATATGCATTTTATGTCGGGAACTCAGTATGTTGGGAAGAGTGTGTAAAAGCAGACTTAGGCTGATGTTCTCAAGGTCCATGTGGCAAAGAGCAAATGATAAACTAAGAGATAAGGA
>NODE_101200_length_88_cov_11.784091
CAAGCCTTCTTGGCGCCATCTTCCCAACAGCAAGAATCATACTATGATCATTTACAAAGGCTCAGATGTTGTTAGTTTCTACAACAAGACAGGCCATGGAAACCAACTTTTCTGTGGA
>NODE_56669_length_50_cov_46.759998
CCCCCACCTAATATTCCTTCCCCACGTTTTTTTTTTTTTTTTTAAATGGCATTTTCATGTTTTTTTTTTTTTTTTTCTTT
>NODE_93020_length_92_cov_10.521739
GCTTGCACAAAACAGATGAAGTTTATTGAGGCGGCAGATTTTCTATGTCTAGATGTCCTTCATGTCGTCAACCGTCATCCATCTCCGGTTAAGGTCAAGTAATATTTCCCTGTCACAAGATA
>NODE_18737_length_148_cov_10.250000
TGGCCCAGGGCTATAGTGGAAGACACTTACCCAAGGTGCCACACAATGGAACTGAACACGTTTGAGAAACAAGCTCCTTAACCAATCCGTCATACCTGTGCTTTATATCTATGTATAAACAGGCTTCTTTCAGTTTCCACTCCCCAAAGTCACTCATGAGCTTACAACTCTCACAGTC
>NODE_48887_length_96_cov_12.447917
CACGGGCGCCATTTTTGGAATTGTTCTATGGCTCAACTTTGATTGAGCTCTGTAAGCTACAACCTAGCTCCATGCCACAAGTTTTAGCTCAAGCAACAGAGATGCTTTTTGACAGGATAGAGTCTA
>NODE_23970_length_97_cov_99.556702
AAAAAAAAAAAAAAATAAATAAAAATTCTTGCTCGAACCTTCTTCTTGTCAAAATGCAATGACTGCCTTCCCTACCCTACCCCCCCACCCCACAAGCTTTCCTTTTGTTTTTTGTTTTTTTTTTTTT
>NODE_96231_length_126_cov_15.904762
TCAAGCCAAAACAGCTACAAGTAAAAAATATGTTCAGATAATAAACTGTGGAGTGTAGAGTAAGCTAGGCAAGAACAGGGTAAAACCCATCCGATGATTTGGAAGTTTGTGACTGATTATTTTCGAAGATATTTGATTTCTTAGCCTTTTTTTTTT
>NODE_92288_length_150_cov_57.273335
GTTTTCTACATTTGTAGATAGTAGCATATGCTGTTATTTTCTTACTTTCTCTTTTGTATTTGCTATGAACATATTGTTTCTACATGCATATTCATAAATTCATATACACACATATGTTCACACACAATTATATATGATATACATGACGGACTTCTTTTCAGTTTCCGTCTACCAAATCCA
>NODE_117083_length_100_cov_11.460000
TATATATATATATATATATATATTCATGCATACTCTGCCACACCACCGCAGCAACCAGAAGAATACACATAACATATACATTAATATATGCATTCAAGACACTAGATCTGCTTTTACTTCATATGTATGT
>NODE_22921_length_148_cov_12.567568
GGGTGAGGTTTGAGAACGTATGGAATGTGAGAGAGTCAAGTTAGAGACTGAGCTTTTGTTTATCTCCTTACATATTGCAGTTGTGTGTGTATGTATGTCTTTGTGGTGTTTCTGGATGTTTTAATTAATATTACTCCACACGTACACATGCACAACTTCTACCACATATTTACAGATT
>NODE_84714_length_160_cov_67.756248
TATTTTTTTAATATATCAATTTTTTTTTTTTAAACGTAATGAGTTATTAATTAATTGCTGTTAATTAAATTGACTGCAGAAGACTATGTAATAAAGTTAAGAGAAAAATAATTTCATGAAACAGGCATGTCTGTCGAAGAATTGTTGCATACAACCCATGCACACACTAACAAAACCCCGCTCACAACTG
>NODE_156722_length_133_cov_12.924812
TAAAGGATCTGGGATACTCTCAGCATCTGGCAAGTCGTCTATGTGTGTGCTGTGTAACCACTTCTAGTCTTACAATTTTCAACCAAATTTCACCAAATTTGACATGTGCGTTCTCATGCAAACATAGAAATAAACTTTAAAGGATGGTGGTGATGATGATGAT
>NODE_59145_length_69_cov_122.782608
GAATTTGTTGCTGCTGCCCTCAATTGTGCCTCCTGCCTGGAGGTTGGTTCATCTGGGATTTTCACCAAAAAGAGATCCAGTCTTGTTTTAAAGACATCC
>NODE_144807_length_142_cov_13.056338
GCAAATGAAGGAATACGAATGAAAACCAAGGTTTATATTAAAAGAGACATTATTTTTTTAACTTCATATAATGATATTTCCTGAGGATTCATTGCAGTTGAGCATTTGGAACATCCATTGCAGAACTCAATACCACCATGATGGCAAAACATGCAAAGGAACCCGTTTTTAT
>NODE_132478_length_108_cov_19.666666
GTGTGTGTGTGTGTGTGTGTGTGTTATGTTTTTGTAATTGGTCTTTTTCATTATCAGCTTTACCATGTCACAAAACTTGCATACAAAATGGTCTGTCCTTTGCAATGGTGACTAATGTGTGTGTGTGTGTGTGTGTGT
>NODE_153550_length_75_cov_15.586667
ATATATATGGTGAGGGATAGACAGAATAAAATATACTTATATGTATAACACAATATATGAATAACAATACAAACAACCATGTATTTTACAAAAGAAAATCATATA
>NODE_118445_length_102_cov_25.862745
CAAAACCCGTATTTAATCGTATACTTGCAACATTATGGGGCTTTATTACATAATAAGCATGATTATAGGATCAGTCAGCAATTACTTGAAACAGCTGTAAAAATAAAGCTTGATTAGATCATGCAATTTCAC
>NODE_22209_length_109_cov_28.045872
TGTGTGTGTGTGTGTGTGTGTGGAGAGAGATACACATATGCCTGCTTTTTTTTTAGTTTTGCAGTAAATTGTTTTAAATACATTTTTATTTATTTATTTATATAAACATTTTTTTTTTTTATTGGAAAGAGTTTGTTTT
>NODE_50975_length_78_cov_22.525640
TTGTGTTCTTAAGCAAAACACTTCATTTCACACTGTTCCAATCCACTTTATGATCTCCATTACTTATATGTCTTGGAAACTGGGTAACTGACCCCGTGAGGCCGGGAG
>NODE_87800_length_107_cov_15.028037
CCTTTGTATCCTTTATTAAAGAAAAATGTTTTGGTTTTTGTTTGTTTGTTTTCTGTTGTTTTTTTTTTATTAATAAACTCATAACTATGTTTGTATTAATATGCTGGAAAATTGTTTTTATTTGTTTTTTTTTTTTT
>NODE_22745_length_104_cov_79.134613
CAATACTGTTTCTTTATTCTATTGTATTCAGTTATTTTTATCTATTTTGGTTGTACCTTGAGGGCGGGAGTACCTGGGAATAAAATTACAAGGTTCTAGATTTCAGATTGATGTGGATTTTCAGCTGTTGATTG
>NODE_115762_length_120_cov_12.866667
AGCCACCTTCATCATCCCCTTTACCAATATGAAACTTTATTGAAGCTCATCAATTCATTTCACCAGCCTACTGTCATTCAAGTTCTAGCACATGCTCAAGATATCCTTACTGATCCATGTTACAACACAAAAATGTTCATTATAGGCATT
>NODE_135275_length_131_cov_10.198473
GGGGACATAAACCTACCAGTGTCAGTTGTCAAGAGATAGGTGTACTGGGCATGGGGAGGGGGACACATATATATACGGGCTTCTTTCAGTTTGCCAAATCCATTTGCAAAGGTTTGGCTGGTCTGCAGCTATAGAAGACACTTGCCTAAGGTGCCACGCAG
>NODE_139536_length_113_cov_12.079646
GTAACAGTTGAATTCCACTGCAAGCATTGAATAAAATTCCTCCCGTTTCTTTACGGATGCTCATTAGCAGCATAAATCTCACTAATTTGGAATCATATAAAAAGGTCATGGTTACATACAGCCCTCACATGACAAAACTAACC
>NODE_83957_length_145_cov_15.006897
TCTCTCCCTCTCTCTCTCTCTCTCTTTCTCCTTCTCTCTCTCCATTTCTTTTTCTCGTTCTCTCTCCCTCTCTCTGTTTCTCATTCTCTTTCTCTATCTCTCTCTCCGTCTACTTTTCTCTTCCTCTGCCTTTTAAGTATAGATATATATGAACACACACACACACACACACACA
>NODE_112364_length_94_cov_16.691490
AATTATCCTATTGAATTATAATCACGAAATTAATTTAAATATATACTTCCTATATCTGTACATTATTTATTTTTATCATTATGCTCATGACTGAGGTTAGACGTCATTGGTTTTAGGGGCATAT
>NODE_104280_length_146_cov_45.465752
TAAGACAAACCTGATGGAAAGATCTGGAAACTAAATCTTATGGTTAGGATATTTCTGATGAATTCCACTGCATTTGTTTTAATTAATTTTGAAAAAGATATTGAACCAGGAGTGGTGGTCTCAGGTGGGTTGGTGTCAAAAGGGGTTAAGACAAACCTGATGGAAAGATCTGGAAA
>NODE_117862_length_62_cov_15.483871
GTTGGGATTATAAATCACATCTAATAACTATTATTAAAATGATTGTCATTGACAAGATAAAGTTTTTACATATGCATATAAAAATCATATAA
>NODE_23473_length_80_cov_13.412500
GGGATTTGTTATTAGACTATGTGGATATTAAAATAGGCAGAATAGAATTCTTCAAAGGTGTTACTTTGGTAAGGTTCTTTGATTTTGTATGAAGATTTAAGTCATAATAT
>NODE_27153_length_69_cov_11.231884
ATTCTTTATGTGAGTTAGTGTGTTGAAGCATATACTGTTGTGTCAGGGAGAGCAATCCTCCTCTTGTGCCCCACGACCCAACACACTCATCGGCAAAAT
>NODE_107999_length_129_cov_11.782946
GACAAACGATTTCAAACAAAAGACAGCAGAGTAAGACCCATAATAAAGCTGAAGTGAAGAACGAATATACAGTGCATGTGTTTATTTGACAGGAAAAAATATGACCATCCCGGGATGTTACAATATCTATTTCAACACACAATTTCACATCAGGAATCT
>NODE_25249_length_81_cov_10.864198
TGGGGGGGGCAGCTCCTTTGGTCCATTTTACTGAAAACAGATTTAAACAGTTCTAAAAATATAGTTTACGGTGTCAAGCACCATTAAAAACATAGGCCAGTGTCTTTTTTT
>NODE_99426_length_82_cov_10.158537
TCTACCTGAGTTGGCAGAGTCATTAACATGCTAATCAAAATATGCTTGAGGCATATTTGAACCCATAAGAAAACCATTTACAGTTTTTTTTTTTTTCTCCTGGGGGGGGGGG
>NODE_24070_length_94_cov_100.308510
TGTACCTACCTACCTACCTACCTACCTACCACACACACTCACAGAGCCGTCCAGATCATTGATTTACGGACACACACCACATTAACTGCTGTTTTCTCTCTCACTCTCTCTCTCTCTCTCTTTC
>NODE_113756_length_118_cov_20.288136
TTCAAGTGTGAGAGTGAATATCCCTGATTTCAAAAAATATACATTTTATACATCCCTCCAAACCTCCTCTTTAGTGTAATCTGGTTGGCCTGGAAATTATTGATTGAACATAAATACTATAGTTGGGTCTGAGGAATTTTTTTTTTTT
>NODE_19715_length_110_cov_109.518181
TGTGTTTGTGTGTGTGTGTGTGTGTGTACATAGACACACAGAAATATTAAATCGGGAAAGACGATGGCTGCCCATGGAATAAATCTATATCTGGATCATTTGTTCCTCCAACCACCACCACCACCACCATCATCATCATC
>NODE_49226_length_124_cov_50.766129
TGTGTGTGTGTGTGTGTGTGTGTCTGTGTGCATGTGCGTGTATGTATAAATATATGTATAATTATGTATTATAAATAGGTATGTGCATATATATATATGCATAAATATACATATATATATATATATAATTACACACATATATGTATGTATATAT
>NODE_15234_length_74_cov_80.905403
AAAAAAAAAAAAAAAAAAAAAAATAAAAGGGGGGGGGGGGGGAAGAAACAGAATTTAAAAGAAAAATATGGATTAAAAAAAAATTACTTTGAAGGAAAAAAAAA
>NODE_68839_length_54_cov_56.037037
AAAAAAAAAAAAAAAGGAAAAAAGAAAGAAAAGAAAAAACAATGGTTTTTCTCCTGTAAAACGATAATGGTGAAAAAAAAAAAA
>NODE_107926_length_164_cov_21.518293
AGCAGTTATTCAGTGTTTGGCATTTCCTTTCCTTCTGAAATTCCATCTGGATTATTTATTAATTAATTAATTAAAAAACAAAAACTTTATACACTCACACATGCATACTTACAAGCAGTCAGTCGGCGTATGAAAGACATATTTTAGGCGCTGCATATTCTGGATTTTTGGTGGTTTTTTTTTTTTTTTTTTTT
>NODE_44522_length_101_cov_14.405941
GTGGAGAGAATGAGATATGTATGTGTGCAGGAGTATGTATGAATATATATACATATCTTATATATATAAATTTTTAAAGAATATTTCCACATCCATCCTAGATCACTCACTTCTTTCAGAATACATACACC
>NODE_37513_length_70_cov_67.842857
ATAACCCAATAGATTCCGCCATCATGATTGTCTCCGTCAATATCTGTGTCAAATTCTATTGCATAGCTGGATAACCCAATAGATTCCGCCATCATGATTG
>NODE_35912_length_92_cov_82.402176
CTTTGTGCTTTTGTACATTTTTCCTGCCTTACGCAACAAATCTCTTTAAAGTAATACTACACAATGCTTCACCAAAACTGCTCCATTAATACATGTGTGTGTGTGCGTGTGTGTGTGTGTGT
>NODE_140361_length_66_cov_11.287879
TTTATTGTTGCTAAGCACACACACTCACCATTTTCCTTGATTTCGATTATCGATTATTTAGTATAAGTCAGTTTAGTTGAAGTCGTCGCACAAAGA
>NODE_77176_length_115_cov_40.930435
TTTTTTTTTTTTTTTTTTTTTTTGAAAGTGTTCATATCTTTTATTATTATTCTGTTGATTTATGTACATTTACAGTCTCAGAAAACAAAGTGGAAGGGGCCAAGGGTTTGAGGCTTTCACCTTTCTTAAAAAAAAAAAAAAATTA
>NODE_139197_length_144_cov_11.861111
GTGTATTATCCATCGTATGTTGTTATTTATTTGATTGTATAACGATATATATAGATAGATATAGGCACAGTAATGGCTGTGTCGTAAGAGGCTTGCTTCCGACTCACATGGCTCTGGGTTCAGTTCCACTGTGTGGCACCGTAGTGAAATGTCTTTTATAGCCTCGGACCAACC
>NODE_143025_length_72_cov_10.222222
GGGGGAGCCACTTATCTCCCTTGCTTGGAGACTTTGTAGTGGACACAGATATGTGTCACATAACTAGCTAGTGGTGATGGCCTCTTGGAGCTAATATACGAC
>NODE_42028_length_83_cov_16.481928
CGGGGAACAAAAGTTTATACATGGTCTACATGAGTGTTTCTTTGGGGAGGCCCAAATCATCAGGACCAAAAGAAACTGAAGCACAATATGCAGTTAAGAATTGGTAGGTTACA
>NODE_66038_length_106_cov_12.792453
GGTTCTAAGGGGAGGGGAGTAGGTTTCTTCATGCGTTGCTAGCATGTGTATTTATAGAGAGAAAGAGAAGGAAGGAGTAGGAGAAGCAAGGAATAAAGCTTGAGAGTATTAGTTAAAGATAATGTGTGTGTGTGTG
>NODE_91873_length_125_cov_13.712000
GGGGGGGGAATGGATCAAATGGCTTTTTAGTCATTATTTATTTTCAATTTTGAACAATATTAAGGTTTTGTTTTTATTGACAAATTTAACAAAAGTTTCTTTTGAAATGAATGACAACATAAACTTTTTTTATTTATTTATTTTTTTTTTGATAG
>NODE_47912_length_72_cov_15.652778
GAGTAGGACTTATTAGTTAATGTAAGTTTTTAGAACAGTATTTGTTTGTGATGTAAATATTATTTTCTTTACAGATTGAATATAGAAATTCAATGCCAGCGT
>NODE_116513_length_54_cov_46.611111
ACACAGACACACACACACACATATATATATTGATGAGCTTCTTTCAGTTTCCAGCTACCAAATCCACTCACAAGGCTTTGGTTG
>NODE_144408_length_76_cov_13.986842
TCGGGTAAAGGGCAGGGTTTAACTCGTGGCCCAATAAGGCCTTGACGTGCTTCTGGATATGGGCTCCAAATTTCTCATGTTGACACACTAAAAATTTGAGCAGGTT
>NODE_63508_length_56_cov_44.482143
TACTTGTTTCACTCATTTGACTGCAGCCATAATGGAGCACCGCCTTTAGTTGATCAAATCGACCCCAGGGCTTATTCTTTGTAAGC
>NODE_146169_length_72_cov_10.000000
CGCCGTGTAATAATTATTTTAGAAAATTGCAATATTTTTAATATATTTTCACTTTATTTACTAATGTCTTTATTTTTATTAAATTTTTTTGTTTTTGTTTTC
>NODE_77205_length_133_cov_18.624060
AGCCTGAAAGATGAGTCGTTCTTTTGACTTGACTGGCTCTTCACAAGTAATCTTGCGCTGGACAATAAAATTCATAACGGTCATTTTCTGTTCATGAGGTAATAAACCAAACATGATCACAGGTTGGCCTGGTCTGTGGGACTCCATGAAAGCTCTGGGAACG
>NODE_83393_length_65_cov_16.769230
AAATCTGAGATCAATTTAAACTTAAAAAACCGAAAAATGTCGATTGGTATTCCATAGGTAGTTACAAAATAAAAGAGTTTTTGTTTGGTCTTGAA
>NODE_103301_length_157_cov_31.452229
GGATAGTATCTCTCTCTGGCTAGACATAATTTTTATAATGAGTGGAAATTAATGCCTCTACCTGTACGATAGAGATGCTTGTTTACAACTTAGCATGATATTAGGGCAAGGAGACACACACATACATATACATGTATATATTTTTTTGTATATGTGTGTGTTTGTGCATGTGAGTGTATATTTGTAT
>NODE_125790_length_78_cov_10.141026
GTCAATTTGTTCATGGAAACTTTTACAAATTGTGCATTGAAATTTTTTTTCTCTACTTTTGGTTATGACTTGATTTCTTTTTTCTATTTTCTCTCATTTTTTTTTTTT
>NODE_59451_length_88_cov_11.829545
ATGATATGTATGTATACATGTATTTTTATGTGTATGTATCTGTAAGTATGTGTGAGTGAGTGTAGATATATGTACAACTGTATAGATGTATGTGTGTATATGTATATATATATATATA
>NODE_105971_length_124_cov_22.967741
AATTTTGACTTTTGCCAAAGAAATAAAGAAATTGATACCATCACGTAATTTTCATTCTCACCTTACAATTATTTTTTAATAACAACGTCGATAATAACCGAAACACTAGATTTTAATCATATGATTTGCGTAATGCATCAGTTAGGTGTTTCAG
>NODE_13761_length_153_cov_44.254902
TATATATAGTTCTGTAGGCTTATGGCACCTAGGGTTCCCAAGCGGTCACCCATCTAAGTACTAACTAGGCTCGATGTTGCTTAACTTCGGTGATCGGACGAGAACCGGTGTTTTCAACGTGATATGGCCGTAAGCCCTAGGGGTGAACAGTTCGACGGGACCTGACAAGCGGAAGTGAGCTGC
>NODE_67438_length_60_cov_29.216667
GGATTAACCAGAGAGGGAGAAAATAAAGAGATAGAGAAGAAGGAAAGAGAGAAAGAAAGAATAAGGGCAAGATGAGAAAAGGAAAAGAAA
>NODE_107990_length_69_cov_12.753623
TGTATTAGAAAGGATAGGGGACGAGGTCGTAGGGACCACCCTGGGCCTTGCAGACACCAAGCTAGTACTTCATTTCGGCTCGGTCCTGTCAACTGTTCA
>NODE_128763_length_154_cov_15.636364
GACTGAGAAGTCGGCTGGACATGTTGTCATCGCCATGAGGGATTTGTTTGAGACAGTTTTTGAGATGAAGAAAAAGGAGAGAGATGAGGCTGCCCAAAAAGAGGCAGAAGAGAAGGATAAACCAGCAGTGTGCAGCGTCGCTGATGATGCTGCATCAGTCACAACTGCAGCTGACCAAGCCAAG
>NODE_91097_length_86_cov_36.976746
ATAAACACACACATACACACACACACACACGTACGTACATACACTCACACACGTATATATTTGTAAAATACATAGTTAAACACAATAGCAACAACAACAACAGCAGCAGCAGCAGC
>NODE_77357_length_105_cov_13.095238
AAAAAGAAATTAGAAGTTGGTTGAAGCCAGCCCTCGCCTGGCTGGCACATGGCTCGCAAAAAGAAGCGTCTGAAGTTGTTCATAGCCAACCCCACCCAGCTGGCACCTGTGCCAGTGGCACATAAAAAGCACCAT
>NODE_93729_length_165_cov_16.963636
AATACTTATGTAATTGATTTGAAAGCTGAAATAACGTTGCACTCAGGATACAAAATTCAAACCTTGATAGGAGTAATATAATTTTTAATATAACTAAATCAAAAAATATAAATCTTATTTGAAAGAAGAATGTAGAGTCAACTGAAGTAATTAAAGCAACATCTAAGTTTTTGGGTTGTTGTTTTTTTTTTTTTT
>NODE_24229_length_94_cov_755.893616
TCTCTCTCTCTCTCTCTCAGCTGACCAATTCTTGGTAGAAAACACAGAATTCACTTCGATATCAATTTGAAATCTTCACGAAATCAATTACAAGTAATAATACACCAGTCTTGCAGAAAAGATC
>NODE_63977_length_152_cov_11.835526
ATTTTTTTTTTTTTTTTTTTTTTGAGTGAGAGAGAGAGAGAATTTACTTTTAAAATGACAGCTCCAAAAATAGCAGAAATACAATCTCAACTCATCCATTCCAATATGAGAAAATGGATGCAGTATTATTGATGCAATCAAATATCTTGTTAGCATTAATAATTGCTGAGAAAGCACATGCG
>NODE_154201_length_63_cov_11.619047
CTGGGTTTTAATAATTGTCTTATGCATGAAATAAAGTTAAAATTAATGTGCAGTTGGAAATATTTCTACAGGTAAAATGACAAGTTATGATAA
>NODE_102112_length_136_cov_45.338234
TCTGAGTTCAAATTCTGCCGAGGTCAACTTAGCTTCTTATCCTTTCGGGACATGATAAATTAAGTATTAGTGAACCACTGGGGTTGATGTAATCAACCAGTTCCCTCCCACAAAATTTCAGGCCTTGTGTCTTTAATAGAAAGTATTATTATTATTATTATTATTA
>NODE_120480_length_65_cov_10.153846
TGGAGGGATTAACTGGATTGTAAAGTAGTAGTGCATTAGACATTTTTGTAGCAAGATGTACAGTAATATTGTTGTAATTCTCGGCGATAGTTGGA
>NODE_144934_length_69_cov_10.434783
TTCCGATCTGCTGGTTCTCACGTATTTCTTTCTCCATAATTCTTTGTGTTTCACCACAATGTACAGATGCTGTTCTACTTTATATTTTCTAGATCGGAA
>NODE_77125_length_149_cov_11.838926
AAAAAAAAAAAGAAGTGGGACCCAGGTATGAAGTTATAGGGAGAGGTGGGCATGATGAACTTTAATAAGAATTTTTTTCTAAATGGGTCTTTAGCTGCTTTGGTTATTAAATTACAACTTGAAGAATTTTCTAAGAATGCAAACTGGAAATTTATGTGATATGTGTGTGTATGTGTTAT
>NODE_11150_length_50_cov_23.639999
TGATGGATGTTTGTCCTCATCTTGTTTGTTAACGCAATGTTTCGGCCTTTATCAGGTGTCTTGTGGGAATTTTGAACCTT
>NODE_35_length_88_cov_8637.431641
TTGAGGCGTTTATAAAGAACAGCCCTTTGCCGTTGGATCTTCACATAACGGGGCCATTTTACAAAACGTGTTAGATCCCTCTTGGGTTGGATATCTTGACCAATACCAAAGTTTTTTG
>NODE_105523_length_63_cov_11.428572
GTTGTTAACCTTATGTAGTTATCTGCATTTTTATTGAGGAAATCTCAAACATGTTTCCTAATTTGGGTGGTGGTGATTGAATAAACACTAATG
>NODE_6633_length_152_cov_23.052631
TTCAATTCCCAGACCAGGCATTGCATTGTGTTCTTGAGCTAAGCACTTCATTTTACGTTGCTCTGCAATCATTTCAACATCTAACATATGGCACCTGTTGCATCTGTACAGGTAATGCCACTCTGATGGAGGGAGTGAGCTTATGTATACACAAACATTTGATCATTATAAACAAATCATTT
>NODE_118123_length_63_cov_13.317460
GCTGGGCTTCACTGAGGATATGATAAGGGACTGGGGCTTGTGGTTGTTTGCTGTATATGAGAAGACATGTCAAGCTGAATAAAATCACGGCCA
>NODE_67262_length_163_cov_16.748466
TGGATGGCAGCAAGGATTCATTCCTGCTGGTGAAAGAGTACCACTATTGTCCCAAGGTGGGAAAGCTTTGTGTGCATCCACCATCCTAATGGTGGATGTGATTTTTTAGGTGGAGCACGCACGATGCTGGTCCCGCAATAACCAAGGTAATTACCAAGGTAAAATTATTATTATTATTATTATTATTTTTGTT
>NODE_138411_length_64_cov_20.328125
TGAAACAAGTAAAAGACAAAAGATACACAGGGGTTGATTCGTTCAACTTAAGAAAACCTTCAGAGTGGTGCCCCAGCATGGCCACAGTCCAATG
>NODE_39229_length_59_cov_32.135593
GAGAGAGAGAGAGAGAGAAAGAGAGAGAGCAGTCAGAGAAGTTATAGTAAGAAGGGTGGTAAGTGTGTGTGTGTGTGTGTGTGTGTGTG
>NODE_60222_length_123_cov_11.008130
TTAAAACAATTTTGAATTGTTGACGGTTTGGCCATGAAAAGTCTCGTTTCATGTGCGTGACCTTCAAAACAGTTATCTGCTTGGCCACTTCGGACAGTGGCACTGGCGGTGTAGCATCAATCACTGTGATTTGCATTCAAACAAGTTCCCGAC
>NODE_111945_length_140_cov_10.314285
TATTTTATTGATCCCAAAAGGATGAAAGGCAAAAATTGGTCCCAGTGAGATCTGAACTCAGAATGTATGGACAGATGAAATGCCAAACAGTTCAGCCAGTTTCACTGCTTTTTACTGATTATTCATAACAAAATGCACAAATTCAGGTTTTGTGTTCTGAGAACAAAATC
>NODE_149805_length_65_cov_12.923077
GCACAGGCATACATATCTAAATAGATAAACAGCTAAACATATGTACAGCTAAGTGAAATGTGTCAATGCACATGTATTATGCAGATGTGTACATG
>NODE_129949_length_84_cov_25.261906
GCCCAGGACAGGGATTCCTTTACTCATATCTTGAATCTTGGATACAAGTTCATTGGATCCTCTTGGAATAACAAGATCAATATATTCATCGAGTGTCATCAAATCTTCAATGTC
>NODE_122224_length_114_cov_10.157895
AAAATACATTCATTTTATTGTCTAAATAAAATTTTCTTTTAGGAAGGGTAGAGGGCCCGTTTGAATTTAAGTTTTGTTATTTTCATTAAAAATTACGAGTACAGAAGAAATTTCTCACTCAGCTTTTTATTAGAACAAAGAGAG
>NODE_22228_length_108_cov_39.370369
CGACGACGACGACGACGACGACGACGATGACTACGGACGTTGATGAGAATTATTTCTTTGTTATTGCCACAAGGTTGACGGAGGAAAGAGTTATATGAAAAATTTGCACAAAGAAATAAAAAACAAAAAAAAAAAAAA
>NODE_2085_length_54_cov_705.444458
TTTTTTTTTTTGGTCAACATTTTGGGGGAGAGGGTCATTTTTGTTGTATTTCTTTTATTTGCTTTATTTCTTTTTATATTTTCA
>NODE_152202_length_65_cov_12.076923
CGGGAGGTTTAAATTTAAGTATGAATACTTTAAAACACTGTATCAGTACCAGAAGCAGTGTCATGCAAGCTAATATCAAAAGAGATAGATATATG
>NODE_33825_length_87_cov_17.022989
CTTCAAGGCAGTGCCCCAGCATGGCCACAGCCAAGATAACTGAAGCCAGTAACAGATAAAAGATATATACAGATACACACATTCAGCAGATTCCTATAGTTTCCATCTCCCAAATTT
>NODE_140357_length_91_cov_12.329670
TGCCTTTCATCTTTTTTTAGGGGGATGGGGTGGGGTTAATAGAATAAGTATCAATTGAACACTAGGGGCTGGAGGTTGATGTAGTTGACTCATCTCCATCCCCCATAAAACTGCTGCCCTT
>NODE_65017_length_156_cov_20.487179
GCTAAAGGGAAGGATTGAAAAGGTTTGACTTCTGCTTTGATTCTCTTTTTGCAGCAGAAATTTTTAGCAAACGAAAATCAATCAGAATTTATAGAGTACCTCTCTCCGAAAGCACTTCACAACAAAGTACATGGATCAAGTACGTGGATCAAGTCCATGTCCATGCAGGAGCAGCCCTGCTGATTT
>NODE_98199_length_50_cov_10.320000
AGGGCAATGGAAGCTGCTGCAGCTGAAGCTATGATTGGACGTTACAAACCAGCTGAAAGGAAAGAATTGTCTGACGTTGC
>NODE_109665_length_69_cov_12.695652
AATCACATGGATTCTTATTTTGCTTGATGAAATGTCATATCTGAATTGCTGTGACTTGTTAGAAGTGCAAAGAATCAACAGATGCAACAAATTTAATTA
>NODE_158947_length_88_cov_12.522727
GTGTGCGCACGCGCGTACACACAGATGCACATGTACATACACATACACGCACATATGTGGTGTAAGAAGACCGGAAGGTTGAAAGTGAAGTAAAGTAAAGTAAAGAAAGAAAAAAAAA
>NODE_81095_length_95_cov_16.000000
AAAAAAAAAACACATTGGAAATACTATAATCCATAATGCATTATACTTGGTTGGTCATAGTTGGAATGTCTTCAATCAAATACCTGACCGATCTGGATTTAACCTGAAGTTAAACAACATTACCC
>NODE_66317_length_133_cov_15.481203
TCACCTAGGTCCAATGGAATATGTATCAGTTTCTGTATTACACTCAATTCAACTAACTGTCCTATCTTAGAAGTTTGTGGTTTTGGTGGCCAGTGCAAGAAATATTTTTAATCATTGTTGATATATTTATAAGAAGTTATTATAATCATGAACTATTATTATT
>NODE_143624_length_69_cov_10.434783
CATTTTTATAAAATGGTGGTGACTGGCTGATCACTACTGGAAAGAAAACTTTGTGGTGTAGTGTTATAGCATTTTAGAATTTAAGTTGAAATCCTGCAA
>NODE_80485_length_74_cov_13.229730
GTAGTAGTAGTAGTAGTAGTAGTAGTAACAAATGATAGTAGTAGTAGTGGTGGTGATGGTGGCTGTACTCATCGTTGCTGCTGCAGTTGTCGTTATGTCATTGA
>NODE_83639_length_140_cov_23.107143
AAACAAAGCAAACATGCATTTAGATCTCAATTTATGTCCAAAATATGGTGATGTGGTGATATGCATCATGCACAACGTTAAAGATGGCAAGGGAATAGGACAGCAAGTAGATCAACTATATGCAGTCAAAATGTCACACTATGCACACACATACACACACACACACACAC
>NODE_89555_length_168_cov_24.464285
TGTGGAGTGTTTGTGCATGTGTATTGTATTATAACAAATGTATATATTGTATATTTTTTAAAACTTGTATGTTCTATTTTTATTTGTGTATATATATATATATATATAGATGTGTGAGTGCAAGCATATATATTTATATGTATGTGCTAGTGGCACATAAAATGCACCGACTACACTCTGAGTGGTTGGTGTTAGGAA
>NODE_115432_length_115_cov_13.043478
CAAGTTACTTTTGTTTTCCTTGATTTCCTGGAGAATAAACTGTGCTCTCATAACACAATTAGACAATTGGATAATGATATTGATGCCATTTTAGAAAATGTACATAAAATGGAAGAAGATGAAGTGAACAAATTTCTTCTGGAAA
>NODE_30402_length_89_cov_22.887640
GATAGCGACTGCAATACTTGACTGGTTCTTAATTTATCAAACACACACACACACAAAAGATGAAGGGCTAAGTCAACCTTGGTAGAGGCCTGAAATTGTTGGGGAAGGAACTAGTCAAT
>NODE_78782_length_88_cov_63.227272
TAATAATAATAATAATAATAATAATAAGGCGATGAACTGTCACTGGATGAAATGCTTCGTGGTATTTTGCCTACCGCTATGTTCTGAGTTCAAATTCTGCCGGGGTTGACTTTGCCTT
>NODE_43791_length_77_cov_41.402596
CCACCTGTTCTTAAAGAATAGATTTCAACATATTTCTGCTGTTAAATATTCTTTAATTAGAGATAAAAGCATTATATTGTTGAAATCTATTCTTTAAGAACAGGTGG
>NODE_129874_length_95_cov_21.915789
ATGATGCTGTTACATAACATCAGACCTGGAGCCAGCCAGAGTGAGGGGTCTGGCAACAACCAGTTCAGGTGGAGCTGGCATCGGTCACAATTTGGATGATGCTGTTACATAACATCAGACCTGGA
>NODE_80520_length_152_cov_12.644737
CTCCCCCCAAGTAACATGAAACAAAATTTCTTTCAATGAAGCTCAAGACCAAATTTTTACATGAGAGACAGTCATTCAGTTGATTAAACTGGCCCCTGATACATTACTGGTACTTATTACTGACCCCATAGGACGAAATATAAAAATCAAAGTTTGTGGGAGTTGGTATTGTTTTTTTTTTT
>NODE_72820_length_135_cov_41.007408
GGAGAATGAAATTCTCAGTCGACACTCAGTATTAGAAGAACGGTGGACCATGATAACACTGGGATCAGAGTTAGGAAAAGGTGGAGATAGTATTCTTCAGTGGTTGGCACGACGCCGATTAATTATGAACTGTTTTGTTTGTGATCTGTGTAATTCACCATGTGG
>NODE_89695_length_77_cov_65.506493
TTCAGTTTCCGTCTACCAAATCCACTCATATGTATATATTTTCTTTTTCAAATTTGGCTTGAAAGATTCTTCATGTGAATTTGCGTATTGAAGCATATTTTTTTTTT
>NODE_154938_length_103_cov_10.747573
TAGAGAACTGTTTGGCAATTTTGAATAGATGGTCGTTTTTAAGGCATTCCTGGACATTGTAGAGTTTAGTCTAATTACTCAACTAGTAAATCACAATCATCACTGATAGAGGAAATATTACCAAAAAAAGAAT
>NODE_113853_length_66_cov_19.075758
AAAGTGGTGGTGGGGGAAATCACAGAAATAAATCAAGAGAGAAAAAGAGAGAGAGAGAGATACGATAGCTTCTTTCAGTTTCCGTCTACCAAATCC
>NODE_70871_length_62_cov_14.387096
GTCGGACATGTTAATAATAGTTTCAAAATTTTGGCACAGGGCCAGCAAATTTCGAGGGGACGGGGGACGGGGGGGTGACTACCCCCCCCCCC
>NODE_22704_length_111_cov_10.108109
CTCTAGTTGGAGTAGAAGTTAGTGCTATCATAAATCCTGCTCACTTTTATTTGATTTTACCTTGGGGCAAGGATGCTATCAAAGACCTGCATGACATGCCAGATTACCAAAACAAAGAGGAAACATTAGCAGACTTGCAGA
>NODE_93788_length_60_cov_91.416664
TGACTGGATCGATTCGTGCAGTACAAAAATCAAACCTTGGTTGTGATCCCCTTCTACATTTATTTGCACAAGATAATGTATTCGAGAAAA
>NODE_125848_length_121_cov_10.958677
GTCGGCGCTATCTGGAGTCTTCTTCATATGACTGGGTAGAGGAGAATGAGGTCTGGACACATTTTCCATCTTGTCTGCATCTTTAACATCGGAAGTTCCAAGGTCATCGGAAGATTCAGATTCAGGTGAAAGGGTCCACATGAAAAGATCC
>NODE_22782_length_55_cov_493.418182
CCGGGGAGAGGGGGTTTGAAGAGGGGTGGATGTGGTGGGACAGGGGGGAAATCCGTTAGCTGTGAAGATTATTTTGACAATTTTC
>NODE_152035_length_69_cov_11.304348
GTTTAATGTTGTCTTTCTGTTCCCTTTTATTTCATCTTTTAGCAAAGTCAGCCCTGCTAAGCTTAATATCAATGCTGGATTTATTGTTCATTGGCTTTT
>NODE_131405_length_113_cov_22.566372
CTTAACTTATTTCAAGAGATAAATACTAGAGAAGATCTAGCAAGGGGATGGGGGAGGGAGAAAATCAGTAGGAAATGCAGGGGGACAAATGAATTAACAATGCTGTTTGGTATGTTAGAAATAATAATAATAATAATAATAAT
>NODE_83088_length_55_cov_35.309090
ATGTAATTCTCAGGGAGATTCAGCATGACAAAGCTGGCCCCTTTGAATTACAGGTACAACATGAAATTAAGTGTCTTGCTCAAGG
>NODE_152588_length_101_cov_11.465346
ATATACACACACACACAGATACTTGTGCATGTACATGTGTGCATATCTATGCATGTGTGCACATGTGTAGATATATGTATGTGCATATGCACATACACACACATATATATGTACATATATACATATATATA
>NODE_96756_length_144_cov_11.902778
GGGAGCTGCACCAAAAAGAGCAAAGCACAAGCCAATTAAAGAAAAGTTTATTATGTTTATAAAGAGATCTTTGAGGGTCACATACAGGCCTGAGAGTTGCAGACAAGAACTGCTGCTCTAAAGAGAGTTGTACGAAATAAGATGGAGGAAATTGTACACAAATATATGCACATG
>NODE_143195_length_151_cov_13.344371
GAACTCTGTTGAAGGCATGCAATATAAAAGTGACTTCGATTAAGATTGATCCTTACATTAACATTGATGCCGGAACCTTTTCTCCTTATGAACACGGTGAAGTGTTTGTCTTGGACGATGGCGGCGAGGTTGATCTTGACTTGGGTAACTATGAACGATTCCTTAACATAACCCTTCACAG
>NODE_142022_length_55_cov_13.927273
GTGTGTGTGTGCGTGTGTGTGTGTGTGCATAGTCACCGTTGCGTACTAAGAAACTGTCTTCCCAGCCACATGGTTCTGGGTTCAG
>NODE_81157_length_158_cov_13.132912
GGCGTTGTTAGTGTTAATTCCACTTTAATCACACTGATCAGTTCCTGAATGCTAGAATCTTTGTCTTCTATTCAACAGACAATAAATTGATTGTGTTGACAGTGAGCACCAGTCCATGCTATAACAAATTTGGAGTTAATTTTACCAGTATTTTTGCTTTTTTTCTGAAATATGTTCCAAAAGCTAAC
>NODE_10456_length_116_cov_193.172409
AAAAAAAAAAAATGTTTGGTAATTCTTCTTTCTCCTTTTGCCCCCCCCCCCATCTCTATCTTGCAAGTATTTCTTCGTTTTCTTTTCCATAATTATTTATAGTTTTTTAGGTAACACTAATTTGTAATTAAACTAGTATATAATTA
>NODE_149552_length_62_cov_19.080645
ACAGAATATGGTCGTACAAGACTGTCGATGTCGATAGAGTACACTTCCACACACATTATTCACGCTCCTCTTCATACACACACACACACACA
>NODE_144817_length_78_cov_10.858974
AACGATGTTTGCGATGGTGGTGATGTTGATGATGATGTTAGTACTGTTTAACCACAGGTAAATATTGACCTAAAAGATCCATGATCAAATTGATCCCTGTCTTTTTGT
>NODE_105507_length_77_cov_20.246754
GTGCTCCAGCATAGCTGCAGTCAGATGACTACAACAAGTAAAAGAATAATATATATTGAACAATATATAGCAGGAGAGGCTGTGTGGTAAGTAGCTTGCTTACCAAC
>NODE_142416_length_159_cov_15.861635
TCTAAATTATGAAGAAGGAAGAAAAAAAAACAAAATATCCCTAATTTTTTTCTTTCCTCTCCACCCCTAACCCCCACCCTGCCATCAATCATCTGAACATGCAATGCCATAAATAAATAAACATGGAAAGAAAAAATAAAATGTGACTCTCTTCAAATTTGAGCTTCAGGAATTTAATTAATCATGGAG
>NODE_154592_length_99_cov_12.747475
ATTTATTACCCTTTGCAGTTTTTGATAAAGTTTAGATTTAAAAATGACTCATTCGGGTTTCATGGTCAGTCCTTCTGTTTTTTATAAACATCCAAAGTACCCATCAAAAATGATGGGGTTTATTTTTGT
>NODE_119554_length_146_cov_10.500000
ATGAGTATGTGGGAGCATGCATATTTTACATATGCATAACAATTACCATACATTTATAGTTTTCATGAAGCATTGTCTGATGTGTGTGTGTGTTTTAAATATTTCTTTTTGAAACCTAAACAATACAAGTTATAAAAAAAAATTAGTTACTATTACCTGGTATTTCAATACTCCAA
>NODE_48837_length_138_cov_91.050728
ACACACACACACACATATATATATGTATAGATAGATATATAGATAGATAGATAAATAGCTAAATAGATAGATGGGTGGATGGACAGAGAGATAGAGAAGTGCTGACCTAACCTCTATTTGCAGAGCAATCAGTTAAACACAATTATACTTATTGATATGAATACATTT
>NODE_129484_length_72_cov_19.638889
GTGGAAGGAGGGGTAATTTTCTTTTAGAGCCAAAAGGCATTTGAATAAATCAGCTTTGCATACATAATTTGCACAAGAATTTCAAAATTCATACATCAATAG
>NODE_98182_length_73_cov_15.109589
CTGAAGTGTTCGGGTGTGTTTGTAAGGAAGGAGGAAGTCTTTTCATCTTTCCTCTCTTCACAATGTTATTTTTGAATAGTTGAGGGACTGGGAAAATTTCTGT
>NODE_85256_length_141_cov_10.645391
ATGATGATGATGATGATGATGATAATGATGTTTTCTTTGGTCATAAGGGACAGGTGGGGGTGGCTAGCACAATATTCATGTACAAAATAATAATTTCTAACTTAGGGCGCGGGGCCAGCAATTTTAAGAGGTTAGGGTTTAGTCAGTGCCATTGCCCAAGTTTGAAACCGG
>NODE_60255_length_57_cov_40.877193
AACTATAGGGTGGGGTGTCATTGAACTTTTGACCTGTAACAAAGGAAATAACAGTACGATATCTATTTTTAGAAAACTTGTGGGTTT
>NODE_21778_length_87_cov_584.770142
GGAAGTTAGAGAGGATAATTAACAGAAGTTAATTGATAAATACAAATAAATAATCCAAGGCTCCTAAAAGAGTGTACTTTTCTTTCATAACAAGACAGGTTGTTGGTTTGTGTAAGT
>NODE_156434_length_77_cov_18.142857
ACCCTGAGACAAATTTCCCATCATTAGGAATGCTGTTAGTGTAGAATCAAACAGGAAAACTATTCTCTTTGCTGACCCAGCATTTTGACCACTGACTTCTAGAGAAC
>NODE_149699_length_73_cov_10.726027
CAGCATGGCCGCAGTCAAATGACTAAAACATGTGGAAGAATTAATTTGCTTGTAATTGTTACTCTTGTGTTATATGAACAGCTTTTGATTTTTTTTTTTTTTT
>NODE_128884_length_89_cov_11.595506
CCATCTGCATGCATCCATGCAGTGTCAAAGAAGTCATAAGACATGTTAAGGGAATAAAAGTTAGCAGCAACAGCAGCAGCAGCAGCAGGTGTACATTGCAGCAGCAGCAGCTTCCTTGC
>NODE_11501_length_165_cov_596.012146
AAAAAAGTTTTAGTTTAGTTAACTCTCTCCTTCTCCACACATTAATTAACTAATTAATTATAATTGTTGCCGATGTTGTTAACAACCATTCGTACAAAACCTACGACCAGTCTCCATCACAACTAAAATCTTCCAACATCTCCAATATGTTATATATTTTTTTGGGGGGCAAATTTTAACTGTTACATTTTTTTT
>NODE_24831_length_128_cov_11.656250
GCAGTTGTCGAGTGGAGAGAGAGAGAGAGAGCGGGAGGGAGGGGGCGAGAGTGAGAGAGAGAGAAAACTGATAGAACTGAAACAGTCAGATAAACAAAAAGACAAGACATGACAGACAGACAGATAGGTAGGCAGATAGATAGATAGATAGATAGATA
>NODE_81269_length_69_cov_10.043478
TTCCGATCTCCCACTTTTAACCATCTATTACTCCCCTCTCACATCATAATGAACTTATCCACCCACCTTTCCCAATACTTTGTATTCTCTAGATCGGAA
>NODE_74584_length_77_cov_12.324676
TGTGTGTGTGTGTGTATGGAGAGTGAAAGAATGTGTGTTTGAAGTGGTGTACAGATCTTGTATTTTAAGAAAAAGGAAGCGGCCAGAGTTTAGGGTGAGCTCTTTTG
>NODE_52712_length_141_cov_54.723404
GGGTTTCACAGACATTAAGCTTATAAGCGCATCAGGTCCTGTGGACACTGCCTGTTGCTATGAAAGGTCTTTCATAGGGACAGGCAGTGTCCAAGGGACATGATGGGATGGCATGACCTTGTTGGCTTAATGTCTGTGAAGCCCTGAGTGGTCCCCGCGACCTAGTTTCCT
>NODE_42567_length_132_cov_73.083336
TCTTTATTTGTGAATTAAGGCTACCATTGGTTTCATGTTAAGAAACACACACACACCTATCTATATTTATAGATCATCTCGTCATATGGTTCCTCCACGGCCATGGTAACAAGCCATACGCACGCATACATACAAGTAATTTACACACCCACATAAGTATTT
>NODE_57267_length_115_cov_95.208694
AGGTATTGTAACCTTATTCTCTCTCTCTCTTTCAGTTTCCATGCTTACAAGGTGTCCTGCTCTCTCCTTTTCAGTTTCCTCACTTATGAGGTGATCTGCCCCCATTCTTTCCTTTTTATGAAGGGTCCTGGCCCTGCTCTCTCTG
>NODE_139894_length_74_cov_15.554054
GTGTGTGTGTGTGAGATAAAACATACTCCAATGAAGCTGATGTTGTTCTACATTGGCGACACTTATAGTATGTAGTAAAATGAATGAAAACAAAAAAAAAAAAA
>NODE_97465_length_163_cov_13.325153
ATATATATATATATATATATATATGTATTTTGTGTGTCTATATCGTGTGCTTCTGGATCAGTGTATTAGCAAATTCGTATCCCCGCGTCATCGTTAGCAATTATTTTTTATTAATTAAGGGAGTACCTTGGGGTATGTTATTTATTTTTTCACTTACTCCCTTTGTATACATATAAATATATATATATATATA
>NODE_51775_length_55_cov_12.018182
ATCATGTTCGGATGGTGCTTTTATGTGTCATTGGCACGGGAGCCAGTCAGGGCAATGCTGGCATTGGCCACGTTTGGACAGTGCT
>NODE_123543_length_106_cov_10.264151
GCCAAAATCTATACCAAAAAAAACACACATCAAATTATGATCTGTCCCTTAGATCTGTCCTGTAGAGTAGTCTCCCTTCACAATTTAACGTGTTTTTTTTAGTACAGACCCCGGCGTCTTCCAAAGTCTATTGCAA
>NODE_39774_length_55_cov_26.618181
CTCTCTCTCTTTCTCCCCTCTCTCACTCTTTTCTCTCTTCTCCTCCCTCTCCTCTCTCTCTCTCCTCTTTTTCTCCTCTCTCTCT
>NODE_86620_length_83_cov_11.843373
ACACACACACATGTACATATATAGATAAGGGGGTGATGGAAAGTTCCTGGTTTTAAGGGCATTGCAAAAGAGCGTGGTTGGAGACCTAACTTTCGGAGTTTTTTTTTTTTTTT
>NODE_18858_length_59_cov_13.084745
TTATATCATACCTTGAATACTATGTGGACTGTTGACACTATGTATAGTGTGTTAAGCACTATTGGTATGCAAATTAGGGACTCCTTCAT
>NODE_60075_length_71_cov_16.464788
GTTGTTATTATCATTATTATTATTAAGTTGGCAGAATTGTTAGCTTATCGGACAAAAAATGCTTAGCAACATTTCTTCCAGCTCTTTACATTCCAAATTCA
>NODE_29522_length_105_cov_11.590476
CTCCAGTTTTCATATATTCCTGACAGATTTAAATAAAATCAGTTCTCTGATAGAAGTAAAGAACTGGTGTGAACTTACCACTAAGCCAGATATCCCATGAGAAAGGGCATGGAATGAGGGAAGAAAAAAAAAAAA
>NODE_138572_length_75_cov_12.946667
ATATATATGTATGTGTGTGTATACATGTGTACATATGTGTGTGTGTATATGTACATATTTGTATTTATATGTATGTAAATATATATATATATATAGAGAGAGAGA
>NODE_146014_length_63_cov_15.238095
GTTGGCTTACCATAATTTTCAGAGTTAAAACTGGCACCAGGAGTGTGGAAACCGGCACTACTGGCATTTTTCGTTTTAAAACTTTTAAGAATT
>NODE_106013_length_115_cov_10.626087
GTGTGTGTGTGTGTGTGTGTGTGTATGTGTCTGCGTGTATGCTTATATAACAGCACATTATCACCTTAGAAAACGAATAAAAACAATAAGTTTTGGACGTTTTTATTAGGTTTACGAGGAAGGATTATTATTATTATTATTATTA
>NODE_126330_length_92_cov_10.826087
CTCTTTTGCTGAACCGATAAGTTCTAGGGATGGAAACACACCAGTATCGTTTCTCAAGCGATGTTGGTGGTGGTGGGGGGGACAAACACAGGCACACACACATACATATATATATATATATA
>NODE_91758_length_121_cov_28.991735
GGTTGGAAAACATGTTACCTTTTATTAAATTATAAATGAATATTAAGGCAGCAAGATAGCAGGATTGTTAGAACAGTGGACAAAATGCTTCTTGACGGGCATTTACCATTGTGAGTTCAAATCCTGCCACAGTCAACTTTGTCTGTCATTC
>NODE_117152_length_132_cov_14.545455
TGATGAACTTAAGACGAAATATCGATGTTTATACCAAGAGTCTAGAATGATTTAAAATGACCAATAAGGAAAGAAAGAAAGAAAAAAAACACACAACAAAATATGAATGATAGAAACGAAGAAAATGAAAGGAAGAAAGTTAGCATCTTCAATGATAGCAAC
>NODE_55008_length_67_cov_73.283585
TCACTTTCTAAGAATGATTATTCACCTATAAATATATATATTGGTGTGCGTGAGTAGTATATGTATGTATAGGTGAATAATCATTCTTAGAAAGTGA
>NODE_109034_length_63_cov_25.904762
CTCTAAAAATCAGTTCATATATGTATGTTTGAAAAACACAGGGTTGTATAGCCCTAACTATTTAGAAGTTAATCCAGTTACTTTTCTCAACCT
>NODE_60587_length_51_cov_43.901962
TCCCTTTTTTTTTTCAGGGGTTGATCACTAACCAAGTACAAACAATGTCATCCCAGCTGTGCCATATGTAAAAAAAAAAAA
>NODE_84947_length_141_cov_20.177305
GAATGAAACTATCCGCCATTGAGTCACTCTATAATTTCTGATGATAGCAAAAATATAACTGCATAGTCCATGTTTTTGAGTCCCATTAACCTGTCTGTATCACCAAACCTATATATAATAGGTCAGGTCACTATTGAGTGTTACTGGTACTATGTAGTCCAGTACAACCTG
>NODE_154001_length_62_cov_18.306452
TGAGAAAAACAGAGACAGACAGACAGACAGACAAGAATATGATCAGCAGAAAGCGAAATATCGTAAAACTGGAGAGATTCAATATGGCGGAA
>NODE_32189_length_72_cov_17.972221
TTATTATTATTATTATTATTAAGGCAGCGAACTGGTAGAGTTATAGCATGTTGGGCAAAAAGCTTAGCAGCGTTTCATCTGCCATTACGTTCTGAGTTCAAA
>NODE_107683_length_97_cov_12.742268
GCAACTAAGAGGAAGTTAAGTCCCTTGCATATGGAGGCCATGATGCACTTTTGAATCTCAGTTGAAGTTATTTCACTTCACATTCACCACTATTACCCTTGTCTCAGTTGAAAGAGAGAGAATCCAG
>NODE_69802_length_80_cov_10.050000
TCTTTCTTTCTTTCTTTCTGCTGCATTTAAAGAAAGACCGTGTTGACAACATCATTTTCGCGTTATGAAACGCATTACTTCCGCTCTGCAGTTCCAAGCATTTCAGATCC
>NODE_64776_length_99_cov_11.656566
GCTAATACAGTAAGAGGTTATGGGACTCTTGTTTTATGTATATATGCATATACATTTGTATCCATGTTTGTAAACCGGTTTTGCAATTAGTCTTTTAACAGATGTATATATGAGTCTGTATGTGGAGGG
>NODE_64068_length_102_cov_16.098040
AAAATGAAAAGGAGAAACTCAGAGTAGTGACAAGGGGGGAAACCTTATTTTCAAATAAATAAACTCTACATATACCAAGTGCATATTTTCAGCCATTTGTAAATCCAAACATGCACACACACACACACACAA
>NODE_73572_length_71_cov_12.197183
GCTGTCTTTTATTCTGACATAGTGTATCTCGGACTACATTATATAATGTGTCCTTCCCTGTTGCTGTTGTTTAGCTCCAGTTCAGCCTCATTCCAGCAGAC
>NODE_101139_length_74_cov_21.608109
GTGGGGCAGAGGGATTAAATTCTTGAAGCTTTATGATGCAAAATGACTTAAACGTCTTTCAGGAGATAGCCCATCAACCTGATTACTAACATTAAGATGAAGAC
>NODE_58191_length_131_cov_67.083969
GCAGCAGCAGTAGTAATAACGCTAGTATTAGCACCAGTAGAGCTGCTACTAACTATTAACTGCAATCCTATCATTACATCTCCTATAGAGCAAAAGGCTTACCTAATCAGTGGAGGAGAGTCGGTCGGTGGTGCAAGGCAATACATATAAAAAAAAAAAAA
>NODE_140061_length_118_cov_10.313560
ACATGGTAATAATCTTTATTTCTACCATTTTCACTAGGATTCATATTTTGCAGCCATGTGTTAATGGTAGAAGATATAATTGATCTTGATTCGTAAAACAGAATTTCATTAGCTGCATTTTACCAACAGATCTTCATTAGTTTTCTTC
>NODE_119611_length_102_cov_10.607843
TGTATGTTTGTATGTGAATCTTTTGCTTCAGCTTTTTTTCCCCCTCTGTCAGATGTAAAGCAGTCGTGTGACAAATAATATCATTCAGTAAACCAACAAACCAAAATATTTACATAATTTAGTAATAACACT
>NODE_152335_length_95_cov_10.705263
GTCCTATAAATTTATTTTATTTTAACTTATTTTAAATTTTGGCCAGATGATTAGTATAATCATTTTATTATAATGATTGGCCAATGTCTATCAATGCACACAGGCAGCTAACAGCTATTTTCTTA
>NODE_88072_length_79_cov_15.784810
TAGAATATTTGGGCTGGATATGGCCAGTTTAAACACTAAAAGGTTAAATATAACAAAGGGCAGTGAGCTGGCAGATTCGTTAGCACACCTGGCGAAATGCTTAGCGGTA
>NODE_71994_length_126_cov_13.984127
TTATAAAACTGAAACAATCAATCATTGAAAAGAAAAAGAAAAGTTGTACAAATTAATTCTAACTTTATATCTATATGTTCCATTAACAGTGTAGTAGTGGTGATTGTTGTTGCTGCTGCTTGCAGTGTGTTGTAGTAGTAGTAGTAGTAGTAGTAG
>NODE_42999_length_50_cov_31.920000
AAGAGTACAGCAGGGTTCGCCACTAACCCCCTACCGGAGCTTCATAGAGTTTTAGGTGTTTTCACTCAATAAACACACAC
>NODE_140751_length_62_cov_12.548388
TCACCCACTTTTACCACCTGTAAAATTATATACGCACAAATAATTTCTACACTTAACTTACTATTCATTTCTGGCCTTTTTATCACTAATGT
>NODE_104468_length_115_cov_10.521739
GGACCTTAGCCGAATGTCCCTGAGGTGTTCAGTGAAATGATCAGCTAAGCGGTGGCCCGTCTGACCAACGTAGAGTTTTTGGCAGAGGTTGCAACGAATCGAGTAAATTAAGTTTGAAGAAGTGCAGGAGAAGGAGTTGTGAATG
>NODE_42462_length_60_cov_2060.066650
TTTCGGCCTTTAGAACGTACATATGGCTTAGTGTGACTGTGGGGAACACCCGGTGCCGGACCGAAATGGCGATAAACCTGACGACCCTTA
>NODE_141286_length_58_cov_16.655172
TTATAATAAGCTCCTATGTGTAATGTATCCCGTTTCGTTGTGACTATTTTTTGTTACATTGACCTTTGACCTAGATACCCCAAAATTG
>NODE_109470_length_127_cov_13.283464
TATGGGTTAACTTATACGTCTATTGGAGCGACGGGGCCACTTTGTGGCCCTTAAGTTCCATAGAAGAGTGACACACCATCAACACCCTACCCTTATCTGTGATCATCTGTAATCAAGTGGAATGACCAGGTCAAGACGATAGGGGATGTAGCCGGAC
>NODE_21386_length_75_cov_773.719971
AAAAAAAAAAACCGTCCAGAGTCAGAGAGGCATTATATTTTAGTGTTGTGGAGGAGGAAGGTGATGATGATGGTAAGAGGGAGGCAGTGTAGTTCTGGGGTGGGG
>NODE_151936_length_92_cov_11.043478
GTAATATGTGTAAATCTGTTTTGTCTGGTATGGGAAAAAAAGGATTATGTTGCCAATTTTGTAAATATATTGTACATGAACGCTGTGTGCAGAAGGCCCCAGCATCTTGTATTATGACCTAT
>NODE_84068_length_54_cov_36.962963
GTGTGTGTGTGTGTGTGTGTGTGTGATGATGTGACAATGTTCTTATGTTACCGTATGAGGGAATTACAGATGTGTGTGTGTGTG
>NODE_124142_length_93_cov_21.268818
TACCCACTCGGTTTGAGATTATTTTTTTTTCTGGCTGATGCAAGCCAGTGTAAAAGCACTTGAAAAGGATTTTGTATTAAGCCACACATTATGATCATCATCATCATCATCATCATTATTATT
>NODE_87701_length_137_cov_24.131388
CTATTTCAGTTCTAGTAATGCCTTTCATTTTTATTGCTATTGTCCTGTCTACAAATGATGTTTGTTCCTTAGATTGAGTCCAGTTCACTGCATTGGCAACTCTTTAAGAAGGGTTCTTAAGGTTTCTTTCTCCATCCAAATGAAAGGCATTACTAGAACTGAAATAG
>NODE_78808_length_55_cov_56.872726
AAATTTCTTAAATTCTTCCATAAACAAAAGAAATTGATAAAGAATATTGTTATTGCTTTTGTTTATGGAAGAATTTAAGAAATTT
>NODE_108975_length_123_cov_17.869919
TTTTTTTTTTTTTCCTCTTAGATTATCAAAATGTTTATTTTCTGTCTGTGATCTCTTCTTTATTTAATATATACTTACAAATTCACAATTGCCCCACCTTCCTACTCATTAAATTGGTTGGAAGAAGTCATTCCATCCCCTGATATAAAAATT
>NODE_156729_length_66_cov_12.681818
CACTGCTTTACAGCACTTGTGAGGTATACATCAGTGGTTCTCAACTGTCTTTTACCCACAGACCCCCTTTTCCCTTCTTTTTTTCTTGTTGGACCC
>NODE_82070_length_69_cov_30.463768
GTGTATTTATAAATAAATATTCTTATAATTGGGGGTGGTTATATTTTGACAATTAAATAGGTTGCTCTTGAGTGCTACTGGTACCGTGTAGTCCAGTAC
>NODE_132045_length_72_cov_13.472222
ATAATAATAATCCTTTCTACTATAGGCACAGAGCCTGGAATTTGTGGGGAGGGAGATAGTCAATTGCATCAGCCCCAAAAGGATGAAAGGCAAATTTGACCT
>NODE_155896_length_84_cov_11.428572
GTGTAAACAAAACTTCACAACGATCTGAAGAGACTAGCTGCTACGAAATTTCTGATAAAAACCACAGCTATGTCTGAACTGAGTCAGTTTGTCAGTATTCAGCACAGCTGGCTG
>NODE_115223_length_92_cov_10.434783
ACGTGTATTACTTTTTTTTTCTTTCGATATCAAAATATATCTTCATTGTTTCTTTATAACAAAAGTCTTTCGCCTTTTCTCTCACCTTGTCATAAAACTCTTTCACAAAACTCACCATCTCT
>NODE_110360_length_77_cov_23.454546
CCCCCATCTTCCACCAAGAAACTCAGCATGTGTGAATGTGTTTTTATAAGCTTTATTAACTACACTGTTATTTAATCCATGCTGAGTTTCTTGGTGGAAGATGGGGG
>NODE_135316_length_76_cov_12.605263
CATTAATGAGGCAGAGATAGGACCTTTCCCTGTGATGATGATGCTGTCTACAGATGGTGTTTTAGTCCCATTCTTCATGGTTTACAAACACAAGGCAGCTGCCATG
>NODE_86642_length_113_cov_21.769911
TAAAAACATAATGTATGGTAACTAGTTATCGATAATGTAATATTTGTTACTAAAGCACATACAAAAAATTTTATGATAGTGAAATAAATCACTTGGTATCGTACAGACAATAGTGGTCTGATAAACCTCGTTATCTGCAGTAA
>NODE_96591_length_89_cov_14.943820
AATGGAAACAGCTGTAGCCTTTTTTAATGTCTACTCTAATGAATGAATGAATCCATTTCATTTATCCTTTTACTATTAATGGTATAATTTACATATATAAATATATATATATATATATA
>NODE_142081_length_87_cov_15.080460
TATATATATATGTTTATATCATCATATGTGTGTGTGCAAGTGTAATTGTGTGGTAAGAGGTTTGCTTCCCAATCATAAAGTACCAGTTTCAGTCCCACTGTGTGACACCTTGGGCAA
>NODE_39217_length_74_cov_11.851352
CAAGCAATTGTTTGTTCAGATTTTTTTTTTTAATATTTTTTTATTCTCATTAAGAAGAACAGGATTACAATTAAGACCCAGGTTCAAGTCCAGGCTACATTCTA
>NODE_125964_length_106_cov_20.018867
ATATATATATAAACTTAGATAAACTTAGATTGGTTTTGGCCATTATCGGCCCAGGCCATGACTAACTCAATAGCACCACCTGGAAAAGATTTTAGTTAATTATTTTGGGACACCATGGACCACTCAAGCAGAGAGT
>NODE_138662_length_132_cov_11.007576
TATTATTATTATTATTATTATTAGGGCAGCAAAAGCCGTCAGAATCGTTAGCAAGTTTGGACGTAATGCATTGTGGCATTCCTACTGGTTTTTGTTACTTTATCTGGGTTCAAATACCAACAGGGTCAGCTTCGCTTTTTTTTTTTTATTCTTTTGAGGTTG
>NODE_98668_length_103_cov_12.398058
TTCCTGCATTTGCATTCACTAGTCACACCACAGCTTTTACATGGCGAAAACAATGAAAGCAGTAGCAACCAGCAGTCACAAACATTTGGGCTACCATCGTTTGGTCTGAATAACCAAAAGAACAATAATGAAA
>NODE_155175_length_67_cov_12.044776
TCGATATATTCTTTGGCCCTGTTTGTGAATATGCTCTGGCTCCAGTCAGTCGCTATTCCTTTTATTGGAATATACCAGTGATTAGTCCGGGAGGTAT
>NODE_150785_length_120_cov_20.891666
CGCTTGGTCAGTGTTGAGATCAAAGGAGAAATAAACTCGTTGTATGGGGCCTTGTTCTTTTGGACTAGTAGTTTTGATTGGACAGTTGGTGAAAACAAACTCAACAATCCAGTTCCTTGTTGGACGAACTTGAATCCTGAATTTGCTAGA
>NODE_150732_length_95_cov_14.147368
GTGCTTGCCGTGTCGTTATGCGGAGTAGATTTGGAAGTAGAGGGACTAGGTGAGAAAGTAGATGCACGTTGGCCAGAAGAAGCATTGTCATAACTTACTGACATGGTTGCAGAAGAAGGATATTC
>NODE_92559_length_64_cov_24.390625
GGGGAGAGATTGAAGCATCTAGTCATCAGTGAGGTATCAAAACCAGGATTTGTCACAAGTAACATCATAGGACTTATGATAAGATCAAAGTCCT
>NODE_87935_length_111_cov_20.405405
ATATATATATATATATATATAAGCACACACATGTCCAGATTCAGTGATGTGCATAGCTGCAGCCCTCTATGAAAGAACGGTCAGGCTTTACCAGGGATGTTTACAACGAAAAGATTTACGTCATCACAAATAACAAAGACA
>NODE_144474_length_73_cov_11.356164
AACAGAGTTATGTACCCTCCTCAATGGCAATAGTATAATTTGATTGGATGCAATCAGTAAGTTGACAACTTTAACCATCATCATTTTTACATCTGCATTTTCT
>NODE_69259_length_78_cov_20.897436
TCAGCAAAAGTATTAGTCTATAGTTTATATAATCAATATATCTATTTCTTGACAGACAAACAAATCGATAAATAATAAATATAAACTATAGACTAATACTTTTGCTGA
>NODE_80500_length_149_cov_23.919462
GATCAACTAATAGACATAAGCTATTTCATGATTGTTTACATCTAGAACCCTTTTATCTAACGTATCCTTTGTGTTTTGGAAAAGAAAAAAGACGGTGAAAAGAAGTTTGGCTGTTATTTCTAGCTGTTCGAGAGACCACCTCGTTAGAAGAAGCCAATTTTTATTTATTTTTTTTTTTT
>NODE_109550_length_84_cov_10.190476
AAGGCCTTTAGGACAGTGCTCTAGCATGGCCACAACCAAATGGCTGAAACACGTCAAAGAATAAAAGAAATACAGGCATATCCTAACACGTCTCTTAAATACTTTTAGCAGAAT
>NODE_47833_length_154_cov_18.175325
GTTTGACATTATAGCTTATGTGAAGCTTTTTTTTCCTGCTCAGTTCGTGTGTGATGCTTTTCTCAGTTAGTGATTCCAAGAGACATGCAACAACAAAAAAGCAAGTCGTATTCAACAAATAGGATAACACAAAACAAATTACATTAGTGGAAAGAAAAGCTTCACATAAGCTATAATGTCAAAC
>NODE_126950_length_64_cov_10.296875
GCTTTTAATAAAAATTTTAACAAGTATTTTACAAATGACATGCCTCAGTTTTTAGTTGATTCAAAATTAAAACATTATCATTGGCATATGTAAT
>NODE_108513_length_152_cov_12.105263
CTTAGAGAATTTGTCTCTTTTTCTTGCTATTTGTCAGAGTAAGAAATGAGATTGGTCAGACACTGGACTTCAAAAAATATATTTAAAATATAAAATAAGATTAATGTTCGAAATTTGTGTAAAGCACATCTGAAGACCCCACTGGTTGGAATATAGCAAGAAAAAGAGACAAATTCTCTAAG
>NODE_140156_length_99_cov_13.262627
ACCTAAAGAGGATCTTTAGGGATTTTCGTCTAAAGTAGGGGCCTCCAACTATCAAATCACTGACCAGAACCAAGTTATGCACCATTTGGTATCAGACCTTGCAGAAAAATAGACCATCATAACGTGTAG
>NODE_25527_length_130_cov_27.715385
GTTAGAAAAAATCTACAAACTTTTACGGTCTGGAGAAGAAGGACATTACTCTGAACTTGAAAAATGTTGTGAAGAAAAACTCCGAGAAATGCATCCAAACAGTCGTGCTCTAAGGAGAGAAGAGCCGTTGAAAAAAATTACTGATTTAAGCCAAGAAGAA
>NODE_104548_length_110_cov_12.690909
CAAAAAAGAGATTGTACTTTTTTTTTTTTTGCTCCTTTTCAAGCTAGTGAACTTCCAGATAATTAATTTTACTGAAGTCTAACTAAAACTCCACCCTTAACACTTTTAAGGACACACATTGGTAAATAAACCACCCTATA
>NODE_54756_length_138_cov_42.985508
GCAGAAGAGAAAGGGTGAAGAGAGAAATGTATGCAAATGTGTATTTTTGTAGTTTATAAACAGGCACAGCAAATATTTCTAACTTGATACTCATTATTTGAGCAAGATTCTGGGGCAAAATAAAAAATTTGCATGCGTCATGGCATACAATTATGAGTGAGTGGCTGG
>NODE_105798_length_128_cov_10.187500
ATATATATATATGTGTACATGGAAAAATGCATACACACATATATATATTATATATACACACATGCACACACGACAATGATAAAACCGGGGGACAAATTCTAATTTCTTTTGTTATTGTTGTTGATTTAATAGCTTGATATTTTTCATATCAAGGAAAG
>NODE_78753_length_68_cov_47.838234
AGAGAGAGAGAGAGAAAGAGAGAGAGAGAAGGGGAGAGGTTGTCATAAGAAAGAAAAAGAGATTAAGGTATTTGAGAGAGAGAGAGAGAGAGAGAGAG
>NODE_81247_length_110_cov_22.990910
CATATAACAACAACAACGATGATGATGATGATATTCAAATGAAGTTAATTGTAATAAATGAGGGGGTGAGTTTTAATTTTGTTTCTTGGCCGAAATCTCTGACACAAAACTACACAATCACGCGCGCACACACACACACA
>NODE_33492_length_94_cov_12.712766
GTTGGTCTCTTTTGCTGAACCGCTAAGTAATAGGGATGTTAGCATACCAGCATCGGTTGTCAAGCAATGTTGAGGGAACAAACGCAGACACACCTACATACATATATATATATATACACACACA
>NODE_50413_length_69_cov_12.173913
CCGATGTGGGTTAATCATTATAATGTTGTTACAATATTCATTTTTATATTTATTGCTTTCATAGTTTTATGTTGATTCTGCCTTTGAAACAAAGCTCAG
>NODE_135741_length_119_cov_25.722689
GTGGTAAAGACATTTATTCTAGTTTGATAAATTAAAATTATGTTGAAATTATTTGGGTGGCTAAAAGAACTATTGGTTATTTATATGTTATTGTTAGGTTTCATTAGAGCATATATGTAAAAATACAGGTGCTGGAAGTTATATTTTAG
>NODE_117930_length_147_cov_10.687075
TTGTTGTTGTTGTTGTTGCTGCTGTTGCTGCTGCTACTACTACACCTGCTGTTGCTGCTTGAGGTAGTACTCTGCGTTTGCCGAGTAAAAATGATTCTATCGAGGCCTTGATTTTGTTTAAGGTCTGGCTGTTTTAAAAGAAATGTTTGCATCAAACTTGTTGGCTCTCTCTGGTTC
>NODE_116432_length_102_cov_11.764706
AAACTTTCCAAAGAGTTCCAAATAGCTGATTGTGAGAGTGACGTTACATTCTCATTAGAACTTGAGTTATTGCTTAGTGCTAGCAGAATTCTTTCCTCCGACTTTATTTGTAGTTCCTGGAGTCTTTCCTCC
>NODE_26925_length_96_cov_12.468750
ATAAGTAATAGTATTTATAATGGTCAGGAGAACGGAGATTTTCCACATCTATAATTTTATTAAACTGTTATTTACAGTATTCTTTCATAGACCTATTTAATAAAATTATGTGTGTGGAAGGTCTCC
>NODE_152298_length_74_cov_17.121622
GCAGGGGCAGGGCAGTGCTGGGTGGGGTCAGGGCAGGGTGGTTCTGTATAAAATTTTGTTGCTAAAATTTATCTGCAATTAATTGCTTAGATTTCAGGAATACA
>NODE_53416_length_139_cov_32.237411
GTTCTGTTTGGTTAGGTAGGGAGGAGAAAGTCTTGGAATTTATTTGCCATATATTTCTGGATTGAAAGAAGTCAAAGAATATTAAGCAAATATAGGAAAGGGGAGATAAAAAAAAAAAATAATGTTGCATTATAACCCCTTGTCGCTTTCCCTTCGAGGACAGCCAGTT
>NODE_40487_length_68_cov_14.117647
GTGGGGAGAAGAATTTCAACCAATGCAGCCTTGGTGCCAGTTTTAGCAACACAAGCTGATCTGAACAAAGATTGGCACCTCATTGGCCATGGTCTGGG
>NODE_66617_length_69_cov_28.579710
ACACACACACACACACACACACATTATATAACATTTTATAATATTGTATAAAATGACTTTAGTGGTATGAATTGATTTCTCATCTAATTCCCCCCCCCC
>NODE_154812_length_64_cov_10.968750
GTGCAGCAGGCTGAGGGAAAGATTTCCTACAGTTCCACTTCATTTCGTTGTCATTGAGAAGTGCTTTATTCCGGTCAGCTACCTTCTGTAAGAA
>NODE_19986_length_157_cov_365.159241
TTTTTTTTTTTTTTTTTTTTTTTTTTTGGCAGAGTATTGAATATTTTATTCCACAAAACATTGTCTGAGTTTATCAGAGTTACAGACATTAAGCTGATGCACAATTAATTGGCGAGTTAATTAGTTGATGAATTAATTATACATTAAAGTGGACGTGTTTCAGAGAGGGTTTTCTTTCATTTTTTTA
>NODE_154099_length_67_cov_14.343284
GTGGTGGTGGTGGTGGTATTATTTCAAACCAGATTAACCTTGTTTAAACAAGTTGGATGAAAGGCATCCTAACCACAGTTTATCAAGGACTACATTA
>NODE_41269_length_70_cov_106.385712
AGAGAGAGAGAGAGGGTAACCAAAATGTATCTAAAAAAATTAGTTTCCAAATAATGTAAAACGTGACACTGCACTCTAGAATATTAACGTGTGTGTGTGT
>NODE_101545_length_135_cov_16.696297
AAAAATAAAAAAAAGGGAAAAATATCATTTTGTATTTCTAGAAAGTGAAGCAGGGGGAGAAGAAAAAGTAGATTTGAGTTGATGTTGTAGGGTTGCATCTGTCTTCAACGGAACTTGTATGTGAAATATTATATCTTCTGCTGGAGGTTTCACTTAACTTTAGCC
>NODE_138233_length_98_cov_11.632653
GTTGGGTTGATGGTAAAAATAATTATATCGTAGTTTTGTGAAACTATTTAGAAGCGTTAATATATTGGTATAACGTTTATAATTTTAACTATGAGTGTTGTTCGGGGAAGGTTTCAAATGCCACCGGT
>NODE_6603_length_160_cov_250.475006
TTTTTTTTTTTTTTTTTTTTTTTATTATTATCTGTAATTTTATTCGTACCCGTGCATTACATGCGCTCTAAAAGATGTATATATTCAGGTTATACAGATATTACAAATTAAATTTACAAGATACAGTAAAAATTGACCTGTTCTTTTTAAACCAGAGTCAAAAGAATGATGGAAAAAAAAAAAAAAAAAA
>NODE_27508_length_120_cov_57.666668
TCTGGATAAGACGGCAGAAGGATTTTGTTTTATTCTCTGTTAGTATTTTAAATAAATGCGATTGTTTTTGTAGATGTTGTTGTTGTGGTTATTGTTCGTTGGTTGTTGTAGTGGCAATTGTATTATTTATATATATATATATATATATAT
>NODE_42674_length_74_cov_27.418919
TTTTTTTTTTTTAAATGGTAAGCTGTCATACATTGCTGAAAGCTGAGGAGACAAAAGTTGGCCCAATATTTACAGAGGGGTTTCCTCATCACAAAAAAAAAAAA
>NODE_141316_length_87_cov_15.862069
GAGAAAAAGAGATAAGGAAGAAGCTGTGAAGAATGTGGAGACAGTAAATTTTTGCTGATTATTTTTGGGTCGAACTGTCGACATTTCTTTCCTTGGATTCCTGAAAAGCTTCCTTTT
>NODE_140946_length_63_cov_10.476191
CTACAATAATTTAATTTATCTTCTGAATTTGTTAAATGTTCAAGTATTAAAGAGAAGATATCACTTATACAAGTTCTACTTATCAAAGAAACC
>NODE_85044_length_85_cov_19.823530
TGATGATTGAAATTAAGAAGCATTTAGATGCTTTAATTTTTTTCCCCATCTACAAAAATATACCCTTTTGTTGATATATAAGAAGCAGTTTAAAAAAAAAAAAAAAAAAAAAAAA
>NODE_59528_length_99_cov_15.373737
GTTAAGTGGAAGTCCATTTAACAGGGTCGTAATATGATCTCCATGTACTTTAGAAAGAATTTATCAAAGTGTCGGCATTTACCAAATATTTGTGATCTATTTAGATAAAACATATCTTTTATTTTACTT
>NODE_122096_length_77_cov_13.285714
AAAACTGGGTTAAATAAACATTGACTAAAGGTTTCTCAGATTAACAGTATTGTTCCAATTAATATTTGACAGGAAAACTTTAGTCAATGTTTATTTAACCCAGTTTT
>NODE_105213_length_63_cov_27.761906
GTTCAGCTTCATCCACTGTTTCCCACTTTGATTGAGCAAATTTGGCTTGATTTTGAGCCTGCAGATCTTCTTCTAAAGGTTTCCCATCAATAT
>NODE_81688_length_140_cov_12.242857
ATGTATCATTGATTTTAATTTCTTGTAAATAAATTAAAATCAATGATACATTAAATATAAAATAGAATGGAAAATGAAGATTAAAAATTTAGGGGACATCAGTTTTCCGGATAGTGTAGCTATGGATAGGCTTTTTTTTCTTAAAGCCATCAACTCACACAAATTTACAA
>NODE_129372_length_108_cov_19.796297
TCTACCTGCTCCCATGACCATCTCCACTGATATCACATAGGTCAGTAAAATATTAGCAAATTTCAATTTACTTATATAAAAACAAAATTTCTTTTTTTTTTTCTTTGATTTTTTTTTTTGTTTTGTTTTGTTTTGTTT
>NODE_7298_length_72_cov_12.944445
AATGGAGGTGGTGGTGGTGGTGGTAGCGGTGATGGAGGTGGTAATACTAAACCAAAGAAAGCATAGAAAGAAGGAATGAGTGGAGGATAAAAAAAAAAAAAA
>NODE_24330_length_53_cov_61.773586
AAAATCAACGAACGAGATAATTGAAAGAACAGCAGTTGTTATTGTTTTTCACTTCCTTAATACATATATATATAAAAAAAAAA
>NODE_135_length_86_cov_163.837204
AAGAGAAAGAAGGGGGGGGTGAGAGAGAGAAAGGATCAATTATATATACGTTGACAATACGGAGGCAGGAGATGGGGGTGGGTGGGGAATACTGTGTTGGAGTAAGAAGAAAAAAA
>NODE_147604_length_107_cov_10.214953
CTCTACATGAGTTTACTCACATCACATTACAAAAAACGAAAAACTGTTGTTATTAGAACAACAACAACAACAAAAAATAGTTAAAAGAACATGATAATAAACTTGGGGATTATATTCTGAAAGTTAAAAAAAAAAAA
>NODE_94867_length_89_cov_19.617977
GGATTGGAGAACTTCATTCCTTTACCGTGATGTTACAGTAGATTAAAAATCAAAAGTTCACATCCCACTGCATTTGATTTTAAAACACAAAATCTGCAAAATTCTTAGCTAATCCCTCA
>NODE_114318_length_76_cov_13.421053
GTGCCTGCTGATCTGTCTCACTGTTTCCAGGTAATTGCGATACATTATCAGGTAATTGGTCCACAGAATCTATTTTGGGATCTTGGCTTTCTTTGTTGGAATATGT
>NODE_109162_length_130_cov_11.869231
AAAAAAAAAAAAAAAATTGATTAAGGGACAGTAATTACCTCGACAGAGGTGTGATATATAAAAGTGAGGGGGGGAAGGAAAATTAGCGTTTGTAATTGTTAAAAAAGAAAAGAAAAAAAAGCAAAAGTGACAACAGAGGTGGGGATTTTTTTTTTTTTTT
>NODE_132689_length_101_cov_16.633663
CTTTTTCCCATGTATGTATGGTTTCAATTTCTTGTCTGGTTGAGAAGTGTTCATAGTTCTGTTTCCAGTAACTTCAATTGGTGAAATTTCTCGTTCTCCTTCCATTGTTGAATGATTAACTTCTTTATTTG
>NODE_155373_length_62_cov_15.290322
GTGTGTATAGGAATATGATTAATTGACATTGTATCACAATCTTTAAGACCTTCAGGAACCAGAAAGAGAACAGTGTGATAAAAAAAAAAAAA
>NODE_72291_length_52_cov_72.423080
CTTTCAGTTTCCACTCAGAAGCCTTTGGTCAGCCCGTGGCTATAGCTAAAGACCCAAGGGTGCCACGCAGTGGGACTGAACC
>NODE_121688_length_111_cov_10.657658
ATCAATTTGTACAGTTGGTTAGACATGGATGTATATTTTATTTATGGTTCATTAAAAGGTAGAAAAAGCAAAGGAATATTATTACTTTGTAAATATTTTCATAATTTAGAATCTAAAATTGTACATTTTTAGCTGTTGAGG
>NODE_156582_length_62_cov_11.854838
CGGTGAGAGAAGTTCGTATTTTGCTACGAATGATACATCCACTACAGGGTGTTCAGAGTAGAACATCACATGGAAAGATTTCGTTTCAGTTT
>NODE_115175_length_99_cov_35.656567
TATGTGTGTGTGTGTGTGTGTGTGAATATGCGTGTAGTTTTTCTAACTGATCAAATAAAACGGTGAGAAAACAGAAGTGCTAAGTAGTCAGAACACTGCCGATTACGTCATGTTTCGCTCAAGTGAATA
>NODE_110729_length_166_cov_11.132530
GGTGGAATTGTTAACACACCGGACAAAATGCTTAGCAGTGTTTTGTTCATCTCCACATTCTGAGTTCAAATTCTGTTATGGTCAGCTTTGCCTTTCATTCTTTTGGGGTCGATAAATTAAGTGCCAGTTTAGTACTGGAGCTGATGAATTTGACTTACCCCCTCGCTGAATTGCTGGCCTTTTGCCAAAATTTGAA
>NODE_64058_length_122_cov_20.983606
TATATATATATATATATGTATGTATATATAGTTTGGCCGGTTTTTATTTTCGGGTGAGGGTAGAAGGAACGCTCATTGCACGTGAGTTTTATATTACGAAGTTAGCTTGTACCGGCAGCAGCTGTAGTAGTAGTAGTAGTAGTTGTTGTTGT
>NODE_137730_length_97_cov_12.989691
ATTTATATGTAAATATTTCCCAAACATGTACATAATTGTTTCTGAAGAAAACGAACACCTGATGTACTTTTGAAACCACAAATAACAACAACAGCAACAGCAACTATTACACTAAAAATGGTTTCTA
>NODE_21397_length_74_cov_35.716217
GGTGTGTGCATATAAACATGTATATAGACAGTGTATATTATGTAAAGAGGTAGATATAAACATCTTTATAGACATAAGTAATATACACCTGCTACTAGATATGT
>NODE_4422_length_117_cov_26.085470
GATTGATTCCATCAACTATAATCATCCTTTTACCACTCAGTGTTGGTCTTGTCTTTAGTCATTTACAGAAGTATCAATGATACTTGAATTAGTCCTACTAAACATATTCCTCTACCCTTTTTTAAAGGTCTCTATGTCCAACTGAAA
>NODE_57783_length_162_cov_19.790123
AACCGTCCAACCCATACCAGCATGAAAAGTGGACATTTGACCCTTTAGCATTCAGTTTACTCTTATCATATGTAATCCTTATTCATTAAACCTTGTCTTGTATGAAATCTGCATTATCTTTGTGAAGGCACGTGGCTCAGTGGTTAGAGCATCAGGATCACAATCATGAGGTAGTGAGTTCGATTCCCAGAC
>NODE_52532_length_121_cov_21.710743
GGATTACAGCCTGTGAATGATGATACTTGTGCGAGACATCTGCAATCATGGACTGAGAAAGACAGGAAGCCAATTCTAATTTGGATAACTCTAATCTTTGCAAACAATGTCTTTGATCTTAATGTTAAATGCTCCCACACAAAAACATGAC
>NODE_52542_length_64_cov_73.171875
ATAATCCATCTTCAGCTGTTCACTGCATTCAGACATTTCGGGCATTAAAGAACAGTATGTCTTTACGAGATGCAGCTGCCCACGCAAAAAAAAA
>NODE_103369_length_142_cov_11.042253
TTTTTTTTTTTAATATAGTGTCTCTATTCACATTATTCATCACATTTAAAACCCTACTTGATTCATTCTTCGGTGACAACAAACCCTGCCTCCAAACGTATGGTGATTTCACTGGTTCTAAAACATTCCTTGCAACATAATATAGGACATGAATCTATAACATTTTTCTCTT
>NODE_123912_length_159_cov_14.169811
GGGGGAGATAAAGAGAGAGAGACAAAGACAAAGAGAGAGAGACAGAGACAGAGAAGCAGAGAGAGGAGGCGAGAAGAGAATGATGTTGACGAAGGTAACGAAGCTAATCAGGTCGACAAGGGGTGGAGGTGGAGGGGTGGCCATCAATATGGCGTCGACGACGACGTTAAATTAAGATTGTTGTGATGA
>NODE_118848_length_81_cov_23.432098
TTGCTCTTTCAAGACTATACGTAAAAAATATCTTTCCTAATTTTCTTGCCAATATTGAGCAAAATAGTATGGATAGATGTAAGAAGACACGGTCATATGTACAGCTATGAA
>NODE_7352_length_120_cov_19.016666
CTCTCTTCTATTAAAGTCTTTTCTAATTCTCCCTCATAGTCTTGATTTTCTTCATCTGATTTCATGTCGGCTTCAAGGCGTTCATCTTTAATTTCCTCATCCTCATCATCTTTACAAGCATCTTCCTCCTCCTCCTCCTCATCATCATCA
>NODE_20581_length_79_cov_27.645569
TATATGTGTGTATATATATGTGTGTGTGTGCACATGTGTTTGTGCATGTGTGTGTGTGTGTTTGTGTACATATACATAATTTTGTACACACACACACACACACACACAC
>NODE_125733_length_99_cov_14.434343
TTATTTATCTGTCATATCTAAGGTGTGGCAGACAGAGATTCTTGGCACAGCATTGTGAAACACATCTGGTTTGTGATTACTTTAGAAAGTATGTTCTGAAAATTTAGTAATTGGATGAACTTATTGTTC
>NODE_108237_length_137_cov_16.737226
TGGAATGTGGCTGCCCATGCAAATTAAAAAATAAATTGCGTTGGATTATCATACAAAACGAGACGAGACGAAAACAGAACGAAATACAAACAGAGTTAGCCGGATGAAAAAGTAAAATGAACGCTAGGGTTAAGAAAGCTTGGTGTAACGTCTGTTCACGACCAAGG
>NODE_105677_length_149_cov_19.993288
GACTTTATTCACAAGAATTGCCATAGATTCGGATATCAAAGCATCTTCTTAACGTTGAATATTTCGAAGGTTTTAAGTATATATTCACTTTGTGGTCTTGTCAGAAATGTAGTCATTGTTGCGATCGATGTTGTTGCTGATGTTGGTGCTGGTGATGTTGTTGTTGTTGTTGTTGTTGT
>NODE_103687_length_60_cov_58.816666
GCAGAAGACGTTTCATATTGGGTCAACCAGGTGAGTTAGAAAATTCTATTCCTAGACAAATGCAATAGCGAAAAAGCAAAAAAAAAAAAA
>NODE_144747_length_88_cov_10.693182
GCCAAACTCATAACATACTTTACGAGCAGTTAATCCGCTCCCTCTGTTGTGCTTTTCAGGTAAACCATTTTCCAGAAAACAAACGTCTACATGTTACCGACTCTATTTAAAATCAGGT
>NODE_72401_length_120_cov_12.625000
TTGAACTCAGAACGTAGAGACAGATGAAATACTGCAAAGCATCTTGCCCAACGTGCTAACGATTCTGCCAGCTCCTGGCTGCCTTAACATCTCTGAACATTCAATTCATTTCAACAAGGCATAAAGTTTAAAACTTAGAAGTGAGGAGGG
>NODE_59865_length_74_cov_56.459461
ATATTGCTCCGTTGCTGTTTCGTTGCTTAATATTCCTCTTTTTCATTATCATCACATTGAACCGTTTGTCCCGGTACATACAGATATATATATATATATATTTA
>NODE_121133_length_112_cov_11.330358
CAAGATCTCTGAAATAAATACTGGGGTGGATTTATTTGACTAAAATTCTTAAAATTGATACCCCAGCATGACTGCAATCTAATGCTGGAAACCACATTTATACAAATATAGATAGAGGGGGGGGGGGGATTTAAAGCCATTT
>NODE_74564_length_70_cov_23.414286
ACTTGTTTCAGTCATTTTGACTGTGGCCATACTGGAGCACCATCTTTAATCGAGCAAATCGACCCCCAGAGCTTATTCTTTGTAAGCTTAGTACTTATTC
>NODE_141390_length_143_cov_16.412588
AGAGTCAGTACTCTTTTGGTCTATGACCTGAAAATGGAGATGTACATGTTTCTACAGCCTATAATAATGTAAATGCTTAGCATTATAGATAATGTACAATGAGTTGATGAAGCATGTACTGAATCTTAACAAGATGATATTTCTGTTTTGGATGTAGTTCTATTGGCAGGTCA
>NODE_118950_length_71_cov_13.549295
GGGGCAGGGTGGGGGGAGAGAGAGAAAAAAAAAATCAACAACAACTACGAGTACTTTAGATCTTGATTTTCAATTATAAATTTTCAGCTTTTCTCTAATCC
>NODE_122282_length_73_cov_17.123287
GTGCTCCAGCATGGCCACAGTCGAATGACTTAAACAAGTAGAAAAAGAATGGAAATGTTACTGATAATCTCCAATGTGGAATTTAGTGTTTAGCAAATATTAG
>NODE_115749_length_88_cov_13.295455
GTTAAAACAAATATTGTTGAGTTTTGGGGTGAGTCTTAACATGGATAACTGAAAAGGTTGCGAACAACGACAAAAAACTTTCACTAACAAACAACCAATCGATTGCTTAATGGACACA
>NODE_136768_length_109_cov_22.926605
ATTTCACTATTTTATTTTACCAATTCCTGAACAATGAAGGGTAAATTTAGTTTTAGGTTTGTTTTATCTCAATTCACATACAGGATATTTTATTGGTATAATTAAATCTATCCCTAGTATTTTACTGGTACTTTATTTT
>NODE_136030_length_158_cov_10.512658
TCATTGCAATATCGATCTCAATTGTCCAGAGAAAAAAAATTATACTGATCATGAATATTCTGTAACTCACAAAACAATAAAAGCAGAGTAAAATTGATTTATTTATACATTAAAAAACAGACACAAACTATTTAATTATTGTCAGAACCTTTCAATGATTACGAGGGGGTGGGGAACTGAAGAGAGAC
>NODE_11737_length_71_cov_97.845070
ATATATACACATACATACATACATACACATGAATGCTGTACAGTGGCCAGATTATGATAGGGGATATTTTGGATGGAACAGTTAAGAATTTTTTTTTTCTG
>NODE_86032_length_104_cov_12.903846
GTTTATTTTCTTACTATTTTTTTTTTTTTTATTAAAAGGCGGCAAACTAGCAGAATCATTAGCGTGTCATGCAAAAATGCTTAGTGGCATTTCTTTGACCTCACTATGTTCTGAGTTCAAATTCCACCAAGGTC
>NODE_131327_length_73_cov_12.452055
GACCCCTTATTAATACATATTTTAATTATCCAATCGTTTTCCATTGTTATCATTCTTCCAGAATTTAAATATTCACAGAAAAAGAGAAACCATTGCTTTTCAG
>NODE_70905_length_162_cov_29.425926
GATGACTGCAGGGGTGGAGGGGGCGGTGGTGTCGGCGGTGGAGGCGGGGGTGGTGTTGGTGGAGGTGTTGTTGATGTCGTTGATAGTGGCATAGGTGGTGGTGGAGGAGGAGGTGGTGGTAATAGTGGAGGTGGTGTTGTCTTGGTTGCTGTTCTTGTTACAGTTGTTGCTGCTGCTGCTGTTGTTGTTGTT
>NODE_126644_length_53_cov_23.396227
TTAACACCCTGGTTCCTTGTAACTCAAACATAACATTTTATATATATTTTGAGTGTTTGAGTTACAAGGAACCAGGGTGTTAA
>NODE_66278_length_133_cov_10.827067
GGTAGTTCTATTTTCAATACTTAGTTTATTTGGGTTTTAGATTTCAAGATTATAGGATTAGAGTGGGAGAGGGGGGTTAAAAGAAGAGCTACACCAGTTGGTATTTGCTTAATAGACCTTACATCAACCACCTGCCTCATTATTGGTATTGATATTATATCAT
>NODE_131392_length_97_cov_11.814433
GAGAGAAAGAGAGGGAAACTTCAGTAAGGTAAAACAAGAGAAATATTGGGGTCCCAAAAATGAGAATCCCTCTCAAAATGAAAAGTGGCCAAGAGATTGTTCCTTTTAAGAGAGGGGCCAACTGTTT
>NODE_90931_length_67_cov_13.507463
GCCCATTGACTCCTCTGTCATGTAGTCTATGAAAAGGTAGGCTAAAGCTCCATTGTGATGCCAAAGTGAAGTTGTGTAGTGGAGCGAAAGTTGGTGG
>NODE_101442_length_126_cov_12.634921
GCTTTTCATTCCTTAACTGAGCTGTAACTGCCATGTTACTTTCTTTATCTACATAATTTGTTTAATTAAGTTGGAATTGGCACATGATGTAATTTATCTGACTTATTATAATTCTTTACACCCACTCCTTTTTAAGAATTTGCCAAATTTTTTTTT
>NODE_21307_length_131_cov_229.450378
CACACACACACACACACATATATAAACACATTATGCATGCATGTTACTCACACATGGCCTGACCCAGCAAACTACACAACACCTAGTTGTTGTTGTTCTCATCGTCACAGGTACAGTACAGCCAACGCCTTTAACAATATTTCTTCATTTTTTTTTTTTTT
>NODE_23712_length_101_cov_221.366333
TTTTTTTTTTTTTTTTTAATTAAACGTTTTCTTTTTGCAACTTTTACCAGGTTTTCTTGGGTTTGGAGTTGCAGTGGATAAAACAAACAAACAAACAAGATGAAATTTTTCCCCTCCAACAAAAAAAAAAG
>NODE_33140_length_103_cov_17.747572
CTGGGTCCTTTCACAATGTTTTGTGGAACACACAACCAGTCACCAAGTTTTTTTATCTGATTATTTTTCATTGTTTAACGAACATTCCCCTCCCCACCACACACATACATACATACATGCATGCATGCACACA
>NODE_88303_length_168_cov_17.738094
ATTATTATTATTATTATTATTATCATTATTTAGGGGAGGGTTTAGCTGATACCACTGATCCAAATACTTGACTCTTTCTTTATTTTATCAACTGCCAGCAATTTTAAGGAGAGGAGTCAGACAATGCCATTGTTCCCAGTGGTTGACTGATACTTTATTTTATCAACACTGAAAGGATGAAAGGCAAAGTTGACCTTG
>NODE_144644_length_144_cov_11.979167
TATATATGTATGTGTATATATGTATATGTATTACAAGGACCTCCAAAACAAATGTATTAGGTGTGCCTGTAATTATCATATATACAGTTTAAACTTAGATTCTGAACTGCTTTCATCATATTGGTCTCTCGTTCAAAGACTTAATTCCGTTCTGACCCTAAAGATAAATCTATT
>NODE_75678_length_86_cov_13.616279
TATATATATAGGGAAGATAGTCATTGTTTCAACAGTATGAAATACTTAAGTGAACTGTGCATTTAGATGGACAAATTTTTTTTATGAAGTGACAAATGCATATATACATACATACA
>NODE_63212_length_136_cov_27.522058
GGGGTCGATCTAATTCACTACCCCCCCTCCCCACAAAATCCAGGCTGTGTGCCTATAATAGAAAGGGTTATATTTTGTTGGAGTGGTGAGGTGGCAGAAACATTAGCACACTGGGAGCGAAATGCTTAGCAATAGTTTGTCTGTCTTTATGTTCTGAGTTCAAATT
>NODE_55413_length_154_cov_13.603896
ATATATATATATATATATATATATAGATGACATGTAAATATCCAACAATGAGAATGGGTGCTCAACACCACATTGATTTCATGCCAAGGATGTCCTTAATTATCAATCCTATCACATGAACCATCAGTGCCCGTCTCCACCTTGTATCAACCCCCTCATTACCGTATTTCTGCTGAGATGCTCT
>NODE_85503_length_159_cov_17.798742
ACATGTATGTATGTATGTATGTATGTATTGTTTGTACAGTTAGATGTACAACTGATGCTTGTGAGTTAAGAGTACCATGTAAAGCATTATTGTCCACTCTACAAGCATGGCCCTGCTCAATATGGGTTGTTGCCTCACTTTACATCTCTCATACGACAACACGTTTCTGGTGAGCAATCTTATTGTTGA
>NODE_150415_length_150_cov_10.546667
TTTTTATTCCAAGCTGGGCATAACTAGTTATGCTCTTTGACTCTTTTTCAAACAGATGGTGCTCTAAAATTTTATTTATTTTTTTGTCACATATATATATCTCAGTAGTTCCATTTATGTATGTATGTACGTGTATGTACATGTATGTACATACAAATGTGTGTGTGTGTGCGTGCGTGC
>NODE_135707_length_107_cov_14.084112
TTTGAAAATTGCTTTAGACATTTTATTTTTTGCATTTTTACCGTCCTTTTCTTAGAAACGTTTAAAAGATAATTTCTTCCATGTTCAACTCATTCTTTAAGATGTAGGTGTGTGTGTGTGTATATATATGTATATAT
>NODE_125694_length_101_cov_10.643564
GTATTTTAAACAAAGTTTAATATACGAATGAAAAATAGGCTGGAAAAATAGTGAAGATAGCTGTAGCATTTTAACGCTTCACTGCAAGAATAATGCCATTTCAATAAGTGAAAGGATATTGATTAAGCGAT
>NODE_154801_length_78_cov_11.538462
ATGGTTTCAGGTTCATTCCAACTGCACAGCACTTGAGGCAAGTTATCTGCTATAGCTGTGGACTAACCAGGTCCTTAAGTGTATTTGGTAGATGGAACTGAAAAAGAC
>NODE_94394_length_77_cov_10.532468
GCCAGGATCAAATCAAATGCCTATGTACACAAGTAAGAGAGTGTGTGTGTGCATGCATAAAGTTATATTAAACATGTCTAAGCACACTTGAACATATGAAAACCTTC
>NODE_153899_length_84_cov_11.059524
CACTGATAACAATTGCTCAGTTGTGAAGAATATTTAATTCAGATTATATTAAAATGTCTTAATGTATTTGACAAATATTTCTCACATGTTTGATACATATGTGTATGTTCATAT
>NODE_153375_length_97_cov_10.164948
TATTCTGAACTGATGAGTCTAAAGCATGATCTATCACGTGGAAGATGAAATCAAAATTTTGGTATTTGGATATGTTCCCTGCCTGCATATTCCAACATGATAAGGTAGGCCTATGTTCAAAATGTTC
>NODE_131321_length_105_cov_13.142858
TCCTCAATGAACTCATATTTTTAAGTGGAGACAGTAACAATGAATTGACATCAATCTAGTATATTCCTGGTATTTATTAGTTGATCAAACCCCATGAAGAATAAAAGCTGAACTTGAATCTGGTGAAATTTGAGC
>NODE_68596_length_88_cov_32.250000
TAATAATAATAATAATGGCTTTAAATTTTGGCTCAAGGCCAGCAAGTTTAGGACAGGAGATAAGTCAATTATGTTGACACCCCTCCACTCCCAGTATTCAACTGGTACTTAATTTATC
>NODE_19290_length_81_cov_18.197531
AAGAGAGAAAGGAGGAGAAAGGTTAAGAGATCTGAGAGACAGGAAAGCGAGACAAGCGATATGTGGATGCTCTGGAAGCAAGCAAGAAAAAGGAAGATGGCGAGAATTGCA
>NODE_109975_length_62_cov_11.080646
TCCTTCCTTCTTTCTTGTGTGTGTGTCTCTTTGCTAGTGTTCAGCCATTTTGTACCCCTAGGGATACAAATACAACTAAAATAGAACAAAGC
>NODE_127181_length_95_cov_15.452632
GCTATATGTTATGAAATAAAAAAAAACCAGCTTGATTTTGCATTTTTCATTTTCTACTTTCAACCTGAAGAAAATGGATGTTTTGTTGAAATGGGAATATTCTTTTATTCTTTTACTTGTTTCAG
>NODE_158416_length_64_cov_11.250000
ATCTATTTGCATGAAAAGTCCTTTATGCAATATTGTCAAAATCTTTTGAAAACTTGTGTGTCCAAATTTCTTTTCTAATTACTGTTTCCGAGAT
>NODE_146272_length_65_cov_12.000000
GGAACATAAATTAATAAAAAAAAAATGATGGAAAGTCTTCATTTTAAAGCATGAATGCTATATTCTAGAACTCTGAGCAGTCTCAGATGGAATGG
>NODE_134960_length_130_cov_10.153846
GTGGGAGTTGCTGTGACTGCAGCGCCTGCGATGGTATCGCTGGTTGCTGGAGTCGTTGTGTTGCTTGTGCCTGCAGTCGTTGTGTGGGTTGTGTCTGAAGTCGTTGTGTGATGCGCTGCAGAAGGTATTTTTGCTGCTGCTGCTGCTGCTGTTGTTGTTG
>NODE_130000_length_111_cov_11.603603
GGTGAATCATACTTTTTTTTTTTTTTCATATCATTCTTGATTGGAAATGCTTGTTTAGAAAATATTCATGTTTTGAGGTATTCCTCACTGAAGCCATTTGCTCCAAAAATTAGATTAAGAAAGAAATCTCTGCTAATGCTC
>NODE_42571_length_148_cov_44.364864
AAAAAAAAAAATATTTTTTTAAAAAAAAAAAAAGCTTCCACCTTTTTATGGATTGGTCCAAAATATATTGCAGATATGTAGATAAGTCATACACAAATGAAGAATTGATCTTTTACGTTCTCTCTCTCGTGGAATGACTAAGAAAGATAAAAAATGTCAGAAAAGAAACACTAACATT
>NODE_88630_length_68_cov_10.617647
TCCGATCTGATTTCACCTGGGATTGGACAAATGTGTCAGTTAATTGTAGGATATAAGTTCTATCGCTCTTCTTCTCCAACCCAATCTGTTAGATCGGA
>NODE_151624_length_109_cov_11.000000
CCGCCGATGGAAAGATTCTGCATAAGTGTCATTGTGAGTGTTGGGTGTGGTCATGAAATGGACATAGGACTCCAGTACACTGGCCATGACTTCTTGGTCAGACTTTAGTGCCCATGGGTCAGTTTCTTGCATGGTCTGA
>NODE_47934_length_76_cov_240.000000
ATCGCTTAAGTAGACCGCTGAGGCAAGAGATATATTTCCTATTAGTCGAGCCAACACTATCCAGTCGCGCGTCCAGGATAGTGTTTAAATCTCCTAACACAACTAA
>NODE_122432_length_75_cov_15.280000
AAAAAAAAAACAAAAGAAAAAAAGAATATGTAAACAAATGAAAAAAATACACATAAAAAATATGCACTCTACTCTGTTGGTTATCATCCCCCCCTCCCTCCCCCC
>NODE_45994_length_117_cov_18.188034
CAACAACAACAACAGCAGCAGCAGCAGCATCAGCAGCCTAACCAACCGGCGGCACAACAAGCGACCACTACGCAGCAACAGCATCACCACATGCGACAGAACCACATGCAGATGTTGCAGCAACAGCAGCAGCAGCAACAGCAGCAG
>NODE_76780_length_166_cov_22.825302
ACTCACTGTGTCCTTATCTCTCTCTCTCTCTCCTGTTTTCCTCTGTTACCCCTCATTGACAATAATTATCTCAGTGTTTTGCATTGTGGAGTGGCAAAAATGGTAATTCATCTGGCCAAATATCCTGTTATTTTCACAGTTCAATTCCACTGTGATTGACATTCTTTTCATCCTTTTCTGGACTCAGTGAAATAAG
>NODE_143467_length_76_cov_10.578947
GGGAGATAATAGGGGTGGAAGGCGGAGTCAAGTAGCCAAGGTTGACGTGTTGGACTAAAAATATAATACAATAACAGCATTAAGTCCCTCAAGGATACGCTCCAGC
>NODE_138642_length_66_cov_10.181818
TTATGGCCAGCTATGCATCAATCTCATCAGAAAAGATTTTATTTTATTTTATTTTTTACATCTTTCCTGATGAGATTGATGCATAGCTGGCCATAA
>NODE_84816_length_81_cov_18.765432
CTAAGCAATTTTCCTGACATGTTGATGGGTCTGCCAGCTTGCTGCCTCAGACAGCCTTACGATATATCTCTTTATTGCCCGCAGGGGGCTAAACACAGAGGGGACAAACAA
>NODE_137630_length_96_cov_11.156250
GTTTACTAAACCCACAACATTTGATTCTAACGACGAGAAAATGTCTACAACAGGTATAGAGGTACGACGTCCATATCCCAGTGTTGCTACCATATGGGTAGCCGAACTTTTAGCTGCAGCAAACAA
>NODE_104841_length_125_cov_13.208000
CACGATCTTTTGCGTGTCACATTACCGTAAACAATCCAATTTTCCTCTCCAGTAACAATTCGTTTCAGGTTCAAAAATGGCTCATTGCCTTCCCGTTCCAGCAACAAATCACAAATGGAAACCCTTTGCACGAGATTTGCTTCTGTCAGGTTATG
>NODE_128854_length_122_cov_10.639344
CAAATTAGCTTTAAATTTTTTTTTTTATTTTTTATTTTAATATATAATTTCAAAGACAGTAGCGTTGAAGAATTTAAGATTCTGGTTTACTTATTTGGTCAAGAACGTGTGTGTGTGCATGTATAAAATCTTGGGTCCTTCCAGCCAGTCTG
>NODE_73633_length_137_cov_29.861315
TAATAATAATAATAATGATGATGAGAATGATAATGGTTTCAAATTTTGACGTAAGGCCAGCAATTTCAAGGGAGGTATAAGTCGATTATATCAACCCCAGTGCTCAACTGGTATTTATTGTATGGGTCCTGTAAGAAGGCAGAGTCAACCTCTGTGGAATTTGAACT
>NODE_135571_length_75_cov_12.453333
GTTTAATTTTTCTCAAATACCGTTTTCCATTGTCACATTGAGTGTATGTTTGTATAATGCTCGTGTGCATGTAATATACATATACACCTACATGTTTTTTTTTTT
>NODE_50057_length_107_cov_18.971962
CAGTCAAGCAGACAGAATGTTGCCATCCAGGCAATAATCCAGAAACAGAAGCAAATCACTGACAAAAACTCACCTGACAAAGAAGTAAAAACCATTAATAAGCAATTGATGAAAATTCCAACCGATAACCAGAGCAA
>NODE_39853_length_165_cov_41.206062
GTTTATAGATTGACAGAGAACTACAAGAAATGCAACAGGTTCTGGGCTGGTTAATCTAACGTGTGGGCAGCAGTTAGCACTATTTATTGCAGAAAATTTTCCCAGATCTTTTGATTAGTGAAGAAACTCGCAAACACAAACGCGACAGAAAAAAAATATACATACATATATGTATATATGTATATATATATATAT
>NODE_91718_length_131_cov_24.335878
TTTGAAGATGGAATTGTCAAACTGAAAATGCAAGGTTCATGTACCAACTGCCCAAGTTCAGTTGTGACCCTTAAGAGTGGTGTACAGAACATGTTACAGTTTTATATCCCAGAAGTCAAGGAAGTAGAACAGGTCGAGGATGAACTGGATCGAGTTTCCAA
>NODE_67185_length_82_cov_24.426828
CAGTCATTTGACTGTGGCCATGCTGGAGCAAATCCACCCCAGAGCTTATTCTTTGTAAGATGAGTACTTATTCTCAGTCTCTGGGGATGTAAACACACCAGCATCGGTTGTC
>NODE_157138_length_62_cov_17.177420
TCATCTGTCTTACATGTCTAATATAGAAGTCTTCTGGCGTCAAATGTGAGAGATGACTCAACTGGCAGATCCCCCTACCCCACTTTCATGAA
>NODE_108139_length_167_cov_10.772455
GCGGAGATATTGGTGGGGAGACGAAAGGATGGAGAAGGAAAGGGAGATATAAAAGGGAATTACTCATATCTGTTAAAGATATGCGGCTTAATATGCCTACAGTGGTAGGTGGATTCAATGAACGTATTGACGAGAGAGACTCTGGAAAAAAGTATTTCAAAGAGCTCTGTATTATAGAGAGAGAGAGAGAGAGAGAG
>NODE_159129_length_63_cov_11.428572
TCTGCTACATTTTGTCAGATGCTCTAACAGTTCTGCCAATCCACAAGTCTTATTTATTTTAAGACTTATTGACTTTTAACTCATTAAAATAGA
>NODE_110887_length_107_cov_11.532710
TGTTTAGCCCCCTGTGGGCAATAAAGAAATCATAATAATAAAAAAAGGGGGGAGGCAAAAATCGTCTGGGGTTTGGATTTCCAGACAGACAAGATGTCACAACACTGAAAACCAGCATAAGTAACCCTTCAGGGGGA
>NODE_84407_length_75_cov_25.026667
TGTTGGGTTAAGGAGCCATTTGAATGGAAAAGAATTGAAGGCTGACCACTGGTCAGAACATCTGTTATATTTATCAAAGATGTGGGTCCCTATCCTGCAGGTAGC
>NODE_70467_length_96_cov_18.291666
AGGGACCTTTAAAATCTAGGCAATTAATACAGAAGCACTTCATGTGAGAATTTGGTTAACATGGTATCCTTATAGAATATCAACAATACTTCGCATTCATCAACCAATCAACAAAACAAATGATGA
>NODE_25780_length_81_cov_15.654321
GTGAGATTGATATTATAGCAGGGCAATAAAACATTGATATATATATCGGGCAAGGTACTGCAATATTATTGGTAACACACATAACATATTATTGTTTCTGCAATACTTACT
>NODE_135050_length_105_cov_19.171429
CCCTGTGTGATAAACAACAAAAGGATGTATATGCAGCAAAACCTTCAGGACCGTTCACCTTAAAGCCTCGGCCAAAATCTGCTGCTCACATATTTAATATCAAATGAAAATTACAGATTTTGAAATACACCCCCC
>NODE_12902_length_60_cov_51.599998
AGGCAGATAGCCCTCAAGACTAGTGTATTAAAAATACATGAACCTATGAAAAAATATATATAATACACTAGTCTTGAGGGCTATCTGCCT
>NODE_145554_length_65_cov_10.615385
GGTCACTCAACTGCAACCATGCTGCAGCACCGCCTTTAGTTGAATAAATCAACCACAGGACTTATTTTATTGATCTCTTTTAGCAAACTGCTAAG
>NODE_87029_length_91_cov_15.274725
TTTGTTGATCATTCTTCGGTATTCCTTGTTCGCCGGTCCACATAAGTCAAAGACAGAGCCACACCATCGCTCAGTACAACAAACATCCACTGCAACAACAACAACAACAACAACACCAACA
>NODE_150179_length_91_cov_11.637362
TCTGTAAAGCATGGAATTCGTTAAAGAGTGGGCCGTTACCAATGGGTTCAACCTTAGCAACATATTCTTCGTCCGGCGAACAGCCAACTTGTCTGGCTGTGTAAATTAAACCAAAACCGCC
>NODE_60185_length_81_cov_63.407406
TGTATGTATGTATGTATGTATGTGTGTGGATTTATGTATTTGTGTGTATATATCTATTTGTATGTTTGTGTGTATGTATTTTTATATATATAAATATATATATATATATAT
>NODE_99058_length_109_cov_12.486238
CGCTCATTCGACAGGTGGTAGCTTGCCCGGAACGGGTGGTAGCGGGAAGCTGCAAACCAACGGGCTTGTAGCTCACAAGCAGCTGCTGGGCCCCCAATTGATGGCCTCTCCTAACCTCCAAGCACCGATGCAGCAGCAG
>NODE_30720_length_161_cov_503.664581
AAAAAAAAAAAATTAAATTTAAAAATTTAAATTAAATTATTTAATAACAAAAATTACCCCCTCCCCCAATAAAAAGAAAACCACCCTTACTAAAAGTAATTGATAAATTTATGAGGTGATATGTGAGTTTATCAAAGCTAAGTTCTGTGAAAAACCAGTTCTTGGCTCTGTTTTACACGTTTTTTTTTTTT
>NODE_88869_length_159_cov_13.874214
GAAGCTGTATTTAATTTCATCTTTATAGTTTTGATCAATGTCTTGTTAGAGAAACAATGAATTACAGTAATGTACAACGTGGATAGAGACAATTATTATTAGTGAGATAGCAGAATTATTAGTATGTTGGATAGAATGCTGAGTAGTATTTCTTCCAGTTCTTTATGTTCTGAGTTCAAATTCTGCTGA
>NODE_33119_length_53_cov_18.547171
ACTGGCAGCATCCACATTCAGTTGGTGCTTTTATGTGTCAAATGCACACAGCTGCTACTACTATTCCATTTGATTTTGATTCA
>NODE_139698_length_97_cov_12.092784
AGATACATTAAAACGGAAAGCTTCTTTGAAGTATGTCGGTTGTTCAATAATTAATAAATAAAATGTCCAACTACGACAAAAGTTAGCAACCATAATAGCGTAGACTGGTTTAGACGTAAAGAATTTC
>NODE_44211_length_70_cov_15.414286
TTGCAACACCAGGAACCAGTGCAGCAACATTAGACATTACTTGCTGAAATTTTTGCCGGATTAGTGTAATACACACACACATATATATATGTGTGTGTGT
>NODE_125112_length_63_cov_14.666667
ATGAACAACCAGCAGAGAGAAGACACCCAGTTAACAATTATACTAAGCAGCAACAGAGAAGATCCAGCTACCAATTACACTTAGCAACAACAG
>NODE_155867_length_96_cov_14.708333
TGTGTGTATATATGTGTATGTATGTATATACATGTATATATATATGTATTTGGGACTAATGGGTATATAATGATTAGGGTTTTGAGTAGAGCAATGGAATGCACACACACACACACACACACACAC
>NODE_146305_length_111_cov_13.324325
TATCGGGCTTTAAAAAAAAAAGCAACAAAAATAAATACTGCAGATGATTCATTCAATGTAAGATTTTTCAAGGTGTTGCTCCAGACTGGCCAAAGTAAGAGTTAAGATATACACACACACACATACATAAACGAGTGAACA
>NODE_7550_length_57_cov_162.175446
TTTTTTTTTTTTTTTTTTTTTTTTTGCCGATTGTTAAATGGTTGGGGGTTGTGGTTGTTCTTATTTTTTGTTGGTTTTTTTTTTTTT
>NODE_123821_length_71_cov_123.535210
TACTACCACCACCACCACTACTACTACTACAACAACACATACAGATGTTATCACAACTACATGGGAGTATCGGGACTACTACTACTACTACTATTACTGCT
>NODE_72313_length_56_cov_17.375000
ACAGGTCATCTACTGACTCTGCATTTTCCTTTGAAAACCAATTGTGGGTTAGCAATAGGAAAATGCAGAGTCAGTAGATGACCTGT
>NODE_1948_length_151_cov_73.536423
ATATATATATACACACACACACACATGTCTCCATGCATGCATACATATACATTTGTACTTATGCATATACATATATGATTTATGCGGACAATTTCTAATGTCAGACTATTCATTGTTGTCTCCCTTGCTAAATATTTATGAATGTCTCATTTTCTTCCTCTCTCTCTCTCTCTCTCTCTCT
>NODE_45547_length_119_cov_33.747898
ATATTTGTCCATTTTAGGATTTTAACTTGGATGGTTAAGAAGTTAGCTCTATGTTCATGTGGTTCCAGTTTCAAACCTGCATGATACCACGGTAAAGCATCTTCTACCATACCCTTGGATATACCAGCATCTTGTTTTATATATATAGA
>NODE_34505_length_125_cov_29.176001
ACACGCACGCACACGCCAAAAAAAAAATAATAATAATAATAATGATAATATTAATGTATTAATTGCATCATCATTAAAATTGTTGATGACGATCTGTCCCCAATACGTGAGCACCTGACAATTTCAGGGAACAAGAAAGACTATTCCCTCTATGT
>NODE_123002_length_122_cov_20.778688
CTGTTATCCGTAGCTAAGAGAAACCGGAAGTAGAACTATACAGCAACGGTGAGTTGCCTGCTGTCCTGCACTATTTAATATCAGTTCATTTCACCTTCCTGCCTTGTAAATATATTTATATTTGTGTGTATATATATATATATTTATATATA
>NODE_73207_length_167_cov_10.185629
GTACCAATGGGAAAAATTGTGTTCAATTCTACATACTGTGTTTTGTGCGACGATAGAAGCCGTATGGCGGAGAAGTTTAGCAGGCAAAACCCAAGCGTTAATCGAAATATATAAATTCGCAAATATACCCTGCTTGAAGTACATCTGTGTAGGTGTGCAGATTTTATATATATAAAGTACGGGCGTATGTATATTAT
>NODE_146406_length_92_cov_10.630435
GTGTGTGTGTGTGTGTGTGTATATATAATCTGTGCATTGCAAAAGTGGGCACTGAAGATGAAGAAAATCAAACTGTAAATATACGAGGGCAAAGAGATAAAATGGACTCCAACTGCATCAAC
>NODE_112868_length_67_cov_69.283585
TATGTGGTTTAGTGGTTAGGGCATTTGGCTTATGATCATAAGGTTGTGAGTTCAATTCCCAGCAACATGTTGTGTCCTTGAGCAAGACACTTTATTT
>NODE_30333_length_53_cov_600.792480
TGACAAGAAGTTTGAATTTTAAATAATGAAGATAGAATATACATTATCTTTTACTTGTTACAGTCATTGGACTGCAGCCATGC
>NODE_136645_length_119_cov_13.915966
CAAGTTCAATCTTCGTCCCTCCATGAAAGTGTTAGCCCTCATGTAACTGAAAAGGATGTAAAACCTCATACGATAACTTTATGTAGTACTTCAGCTAATCCCAAACCCCAAATTACAGGAATGGAGTTGAATATTGAAAAAACTGAATT
>NODE_119805_length_83_cov_17.530121
TCTAAATGCAATGTGTGAAAAGAATCCCTCTCTGAGACTGGAGAGAACAAGCCTCAAGAACATGGATTAATGCAATTCTCAGGGAGGGATTCTTTTCACACATTGCATTTAGA
>NODE_70545_length_124_cov_22.169355
TCGACTTAGTCCCTTTGTCTGTCCTTGTTTATCCCCCTGTGGGCAATAAATTAATATATATATATGTGTGTGTAAATCAGGATAAAATCTCAATAGGAAATTATCAAGTAGCCAGCATGAAAAAAACCTAAGGACACAATATAAAATTTTCTCC
>NODE_138209_length_67_cov_11.671641
CCCTGACAAAAAAATATATGAATTGTGCCTCTCTAACAAATTATGGAATCACATGCAGACTTGACAAAGACATTGACTTCACATACCCAACTGTAAA
>NODE_137506_length_156_cov_17.121796
TGTATATATATATATGTATGTATGTATGTAGAGATATGTCTGTGTGTACAATTCTTTTGTTGTGTGAAGAGTTTACACATTGACAGAAAAAAATCTGAGTAGCAGCACAATGAATTAACAGCTTTGAATGAATATATTCCGCTAAATGTATTGAGTACATTTTTTTTCTTCTTCCATTTGTACATT
>NODE_116654_length_131_cov_10.847328
GGTAGCTGGAATATACTGTGTTTTGATACCCTGGTCCATCATTGGGTGTGAGACATTTCGGCACTGCTGTTTTGGCATCACTGAATTAATGCTGACTTATTTGACATCAGACTTTTTTAATGTCTCTCATTCACTCTCCACTCTTTGTTTCTCTCTCTCTC
>NODE_72286_length_67_cov_14.328359
GGGAAAATTAAAAGTAGTGTCAGGATGCTACTGTGGAAGAGATAGAGACTGATAATACAGTGGAGAGAATTAAGTAGGAAGAGATGCAGTGCCACCC
>NODE_152864_length_70_cov_12.357142
GACAGACAGACAGTAAATGTTGGTCCACAACAAACTTTTCACCCTTCTCTCTCTCTCTCTCTTTCTCTTTCACTTCCATTGTGTCCCTCTTCTCTCCCGC
>NODE_75026_length_162_cov_21.543209
AATTATTGTATCTTAAACAGCATCTAAAAAAAACAAAAACAATGAGAATACTTTGTTTCAAGTTCAGCTAAAATAAATTGTCCTAATAAAGGTATAAGACTTTATTAGCAAAACTTGCTCAGAATATTCAAATACGCTTTTTAACTCATTTTTTTTTTCTTCTTTTTAGATGCTGTTTAAGATACAATAATT
>NODE_36960_length_145_cov_11.565517
GCTACTTTTTACCAATTTTATTTGAAGTTGTAATACTTCAAGAATAGTCTTTAGTGAAAACATGATGCACATTCATTTATGGGACAAAATTTTCGGGCTCAAAGTTTCCCCTTGATTAAAGGAGAAAAAGTACATAAAAAAAGAACAATGATAACAATAATTCTGAATGAGGGAG
>NODE_102472_length_62_cov_18.209677
AAGATTTGTTTGTCTGAAAACAAAAACAGATGTTTAACTCTAACTTATGGAAATGCTTTGCGTAAGCAAAGAGTTAATATCACAGATAGCCT
>NODE_79671_length_92_cov_20.293478
ACTATAGGCACAAAGCTTGAAATTTTGTGGGAGGGGAGTCTAGTTGGTTACAGTGACCCCTACACCGCCAGGGCTCAAATGGTACTTATTTCATTGGCCTCAGAAAGGGTGAAAGGCAAAGT
>NODE_129822_length_125_cov_10.776000
GTTGTCTTCATAACTTTTATCATGTTGGTATAGGGAGTGAGATAACCATTCTTGTATATGGGACACACTGTAGAATGTTTACAAATATTGGAATATATCTTGAGTAAGAGAAAGGAGGCAAAATACATGTAAATATATGCATATGAATAGTGTGA
>NODE_30758_length_125_cov_14.656000
GCACACATACGTTTTTCCTGCTATTCTAATATCCATATGATCCCAAACACCAAAATACTAATTCTGTCTGTGTCACAAACATTTAAATTCACAAACTCCTTCCATCCCATTTTATTCCAATCCAGACTTTAAAACACACACACACACACACACAC
>NODE_142421_length_62_cov_13.403226
GGGGAATGACAAAAATAAATAATTAAATATAGCAATGAATAATAACACAGGTAAGAATGATTGTTTACAGGAAAACAGGGAGGAGGAGTGCT
>NODE_139425_length_165_cov_18.478788
TGGACTGGCTATATCTATCTTCATCTATATACTCTACTGGTCTATAATGTAGAGTCTGCTTCTTTTTCAGATTTATGCTTTACTCATGATACAGATATATGCTCACAGTGGGAAAAATTACTTTAAAAAATTTATTTATGTTTCAAGCTGATGACCAACTCCTTTGCAACTCAGAGTTTTTCTTTTTTTTTTTTT
>NODE_50900_length_63_cov_13.841269
GGCGCAATACTTAAATTGTTTCAAAATAAAAACAAGAAAACAACAAATTAATATTTCTTTAAGTTTTAAGAAATAAATCAGCATCCAATAAGT
>NODE_6816_length_122_cov_1002.344238
AGCAATTTTCTGAAATTCTTTTCTGTCGGGTTTTGTGCATCTTTTGACAAGTCTGATGGAATCTTTGGCAAACTGTTTGCCTGGTTCAACCATTTGCATTACCTGATCCATTGTTTAGTTTTTCTTGTCAGACTTCAGCAGACAATGTCGTC
>NODE_13766_length_104_cov_13.384615
TTGGACTGTGGCCATGCTTCAGGCAGAAACTTTTAAATTCTTTAGCTATTTTACTGACCTTGGAGAAAGTCAAGAAACCAATAGTTGCTTAGATGTAAACGGACATAATCCAAATAGCATATTTTTGTTTTAAC
>NODE_146402_length_73_cov_11.890411
CAAGGAAGCCTCTTATCTTTGGGTTCAGGTTGTAATAACTGACATCAATGATAACCCACCCAAATACCGTAGGAAGAAAATGAGTGTTGGTGTTACCAGGGAT
>NODE_135796_length_74_cov_10.243243
TATACCTAGGTTTGTGCATGTCCATGTGAGTGAGTCTATACACCCTCATAAACACAGTATGTTTAATCAGTAAGTGACCAGGCATCTGATGGTTCTGCAGACAG
>NODE_18993_length_120_cov_255.399994
AGAGAGAGAGAGAGAGAGGAAAGGAAAGTGGGAGAGAATTTTAGTGCATCTGAAAAGAGGATCCACTGCTAAAGCTAATTTTCTGCAGACTAACAAAAATTTGAACAACAACTGCTACTTTAACGATAATAATAATAATAATAATAATAA
>NODE_75973_length_126_cov_10.992064
TATATATATATATATATATATATGCAAATATCTTTATGTATGTGCATTTAAGAAGTTTTGTCATATTGTATGTATACCATATAATAAATTTTATTTTTATCATTATTATTTTTTTGTAATATTATTGTTTAAGAACATTTCCAAAATTACATACCA
>NODE_29686_length_112_cov_120.258926
CTGTGTGCTTTGTTCATTCCAAAAATAGTGAGTATAATGTATAGCAATGATGAAGAGTCACTCTCAATTATTTACTACAAATATGCAAATGCAAGTTTCTGTTATCTACAACAGAGTTTCTTTTTGAATAATAAACCTTATA
>NODE_137193_length_122_cov_10.327868
CACTCCCCATTTCATATCTTGACAGGTATTTCAATCTGCTCCTTGGGACGCTATTATTATTTTTTATACCTTCCTTGAGCATGTTCTTCCACCCTCTTTGAGCTATGCCTTCACGGCTAATCAAACAATTTCATGTGAAAATTAGCTGCACC
>NODE_150976_length_87_cov_10.885057
GCCTGGTTTTCTGGTACATTCTGGTGTGCTGATGTTGGTTGTGTGGTCAGTTGACCAGATGGGTGTCTAAATCAAAAGACAGCTTGTCTGAGATTTGTATCTCCTTATGTCTCTGTT
>NODE_106324_length_148_cov_13.702703
AGAGTTTGTTTACAGAAGACGAAGATTAGAAGAATTGGAAAAGAGAAATTAGAAATTTATGGAGAAATATATAATATCAGACAACTGTCACATTAAAAAATTGCCAACATCAGATTCATCATCAGCATTTGTTGTCTTTTAAAGAATGAAGAAAAACGTTATATGCAACAAATATATA
>NODE_56029_length_141_cov_16.312057
TAAATGATGATGATGATGATGATGATGATTTGTTTCTAACATTAATCAATTGTTCTGGGACATTGGTGGGGGGCGGGGGGGAGTATAGTTTGCAAGTAATTGTGGGAGTTATCATATATGTGTAGTTAAGTGTCAGTACATTACACACACACACACACACGCACACACACA
>NODE_81494_length_73_cov_27.671232
GTTAAATGTATGTAATATATGTACTCATAAATACATACATATTCAGGCAGCCTCTGTAAAATATTTATTTCCATAGAAAAATGTGTAAAATTAAGCAAAAAAA
>NODE_120534_length_153_cov_17.934641
TTCTAGCAAAAGAATCTTTATTATCATCATTCATTTAATATTTAAGGGGGAAAGAAATCTAAACAAAATATTTTTATCTTGAAGGTGTTTTAGCTATTCTGTATTATTGGACTCCAATACTCCTCCATGCATTTTGATAGAGTCTTTTGCTAGAACATCACACACACACACACACACACACAC
>NODE_17913_length_73_cov_15.369863
CTACCACTTTGGTCAGTAAACATCATGTTGTTTTGTAGCAGCTGGCTGTTCTATTCCATAGCCTCATTCTTACCAACATGATGTTTACTGACCAAAGTGGTAG
>NODE_142896_length_66_cov_11.560606
AACAACAACCCCCTCTTTTCATTATTGTTTCTTTTATCATGTATGGAACATTGACAACAATAAAATAAACAATAATGAAAAGAGGGGGTTGTTGTT
>NODE_112264_length_166_cov_13.379519
TTTGGCAGTTGATGGTTTTCGAAAGGACACAAGACGAGCATCAACAATTCTTGCCAGGTTACCATTAAAGAATGAAACAAGAAGAAATATTGAACCAGAAAAACGTGCTGAGGCTGATGCCATTTTAAAGAAATATTCTTTACCAAAATTAGGAGAACGTTATGAAATTCAAGGTCTTTTAAGTATTGATTGAGCT
>NODE_8959_length_67_cov_476.447754
ACATATCCCACTATCAACACTAAGAAGTAAAAACACACACACCGAGGAGAAACAGAAAAATGAATACAAAAATATCCCCTTTGTTATCACCCACAAT
>NODE_77856_length_138_cov_13.137681
CACATGCTTCATCAAAATAAATCTCTAAAGGTTACAGGAAATAAACTTGGCAATTTTGAGCTCAACTTTCCCAACTGGTTTGACAAATAAACAGAAATGGTTGGGAGAACTGACTGTTTGCTCTATAATAATACAATTTCATGTAACTTCTTGATAAAAGAAGCAAAT
>NODE_73673_length_104_cov_37.538460
AAACCTACAAAAAAAAAAAAAGAATTTTCAAAATTTAAAAAAAAAAAACTTCAGAACAAAATAACCAAATTTCTGAAACATTTCCTGTCTTTTTTTTTATTTTGTTTTTTTTTATTTTTATTTATTTTTATTTT
>NODE_149090_length_132_cov_12.257576
CTACCAATCCACAAAGTAGAGACATCATACAGAATATCATGGCCAAGAATACTCGTACAAGTTTTAAGGTGTGGGTGCCAACACCATAATGTATATAGATCACAAGGAAGACAGCTGCATATGAAGTTAAACATGCATTCATTGAGGGAAATGAAGTTCGAG
>NODE_151800_length_87_cov_16.586206
TACTTAATTTGGCGGTTGAAATTCGTGACCTGTTAATATAAGAGTTAATAGCCAAGTCGTGATCGAAATTGATAATTTGATATTGATAAAGGTTACTCGAGGTCAATTTTCTTGAAC
>NODE_97493_length_124_cov_29.798388
CTTTTTTTTTTTTTTTTCCATCTCTGATTTTCTCTTAAAAAAAAATTATTTAATGGTATAATGCCTGGAATATATGTACCCATCACCATCGTTGTTGCTGCTCATTATGTAATCTATACATGCACAGTGTGTGTGTGTGTGTATATATATATAT
>NODE_49796_length_143_cov_12.286714
CACACACACACACACACGCACACACACTGGATTGGTTCGGCTGGTCTGGGATGGTCATGGTAACCTGAACGGCCAAACAGAAGTAGCTGATGATAAAGAGTCGCTGCTTGAAACTTTGGTATTTTCTGGAGAAAGAACCACTGTGTGAGTGCTGTCCCTACAACACCCCCCCC
>NODE_69161_length_105_cov_13.857142
GCCAGCATGGAAAACAGATGTTGGATGATGATAATAATTCAAACTGTCTTATTTTGACATAGAAAATTGTACATTAAATCATCACTTTTAGTGGATGTTGACAATGAAAATATGAGAATCAATTCAAAATAAAGT
>NODE_103768_length_153_cov_13.771242
GATCATACATTCCTAGTAGAAAGAGCTGTTGTTGGTCTTCTTCGAATTGCCATACGCCTGCTCAGGAGAGAAGAGATAGCTTCCCAGGTCCTTGCTTCACTACGTATCTTGCTAATGATGAAACCAGCTGTGATCCATTCCATCTGCCAGCAAGTGGCATACGGTCTTCATGATCTTTTGCGC
>NODE_81056_length_68_cov_27.470589
GAGGAGAGGAATTGTGGTGGTGGTGGTGGTGGTTGTTTTGTCCCTCCTCCTCCTCCTCCCAACACCTGCCCCAGCCAGTCAGTACTGACTCAGAAGAC
>NODE_147266_length_104_cov_12.163462
AAATTTGTTGAAAGGTGGGTGAATGTAGTGAAGATGGTCTGTGTCAAAGGGCCTACTTTGAGCATGTGCTTTTGAGTTTCCAAGGCTGAGAGAGAGAGGGGCTCTTGCCCTAGTGGGCGGAGCACTTGTGGATT
>NODE_66483_length_71_cov_16.704226
GTGCATTGTGTGTATTCACATATTTATGGATATATGTGTGTATATGCATCATATATAGACATATATATATGCGTGTATGTTTATGAAAACTGAGAGGTGAC
>NODE_90854_length_138_cov_23.818840
GGCCAGATAATAATATAGTGGAATATAATGCTAAGAGAGAAGCAATAGGGGATGAAGGTTGAGGGGCTATGCCACCACAAAATGTCACAAGCTTTTCTTTCTTTTTACATGTTCTACAGGGAGAGGATGAGTGGTGGAGTGTGTGTTTTTTTTTTTTTTTTTTTTTTT
>NODE_59506_length_75_cov_10.400000
ATGACCCTCTATTTTGTTTGATGTATGTCCCTTCTTTAAATAAGGACAAGAATATATGTACATATAATGACAAACTCAATCCTGCTGTTGCACTGCCACCCTTTT
>NODE_140579_length_62_cov_11.000000
ATGCTTGCTCCAGCCTCACACACAAGATGTATTTCCCTCTAAGAGAAGAGAGAAAGAAAGAAAGAGAACAAACAATATCAGCTCCATTAACA
>NODE_37877_length_63_cov_18.888889
TATGTATGTATGTATTATGTATGTATGTATATGAATATATATATGTATGTACATGTATATATGCATATATATCTGTGTGTGTGTGTGTGTGTG
>NODE_108009_length_117_cov_16.247864
ACCATCCATACATACGTCTTGTTGACATCCATAAACAAATTCTTCCTGCGAAAGATACAGGAATCCTTAAAAAACGTTGTCAGCTTCTTGGCCTTCCTGTACAGAACTGCACAGAATTTCAGCGTTACTTTTTAGTGCAGTATGGAC
>NODE_129300_length_98_cov_11.448979
GTGGTTTAGCAAATGGAAACCAGAAATCCTAATCGTTACAAGCGTTGAAGCAAAAATAATTTGATGAGTTTCTACTCGTACGTACAGTAAGAGAATCGTTGACAAAAAAAAAAAAAAAAAAAAAAAAA
>NODE_92955_length_78_cov_10.025641
GTTAACACATAGCATACACACACATGCATTATATACATGTAAATATATATTAAACTGTACGTATGTATCATCATCATCAACATTTAATATCTGTTTCTCTATGCTGGC
>NODE_95405_length_72_cov_18.069445
ATGGAATATGTCCTGATTCTTAAATCATCTTTGGTTATCAATAGAATGAAATAAGAAGGGAGCAACTGAAATAAATAGAGAGAGAGAGAGAGAGAGAGAGAG
>NODE_139870_length_81_cov_15.814815
GGGGAGGGGGAGGGGGAGGGGGCTCAGGTGATTACATCGACATCAATTTCCAACTAGTACTTAATTTAACGACCCCGAAGGGACGAAAGCCAAAGTCGACCTCAGCAGAAT
>NODE_123532_length_105_cov_27.923809
AAGTGAAAGGGAGAAAAAGAAGGGAGAGAGCATGAGGAGAGACGGGGAGGGAGGGAGTGGAAGGGAGAAATAGGGAGAAGGGATGGAGAGAGGAAGTGAAAGGAGAAAAGAAGGGAGAGAGTGTGAGGAGAGTCA
>NODE_85805_length_105_cov_19.647619
TGGAGGGAGGTGGGTGGGTGTTATTCTCCAATGCCTTAACAAATGGTCTTTGTTTATGTCAGCAAGGAAAGCGGGGATGTTATGAAGGAGAGTATATTGTATTGAAAAGTGATCAAAGATCAATCGATTTATATG
>NODE_86841_length_147_cov_34.197277
TCTCTCACACACACATACACACACACACACTTACAGCAAGAGTAGTGTGCTGCTTTCAAAATTAATGACATAAATAGAAATAAACAAATCTGCTCAAATTCAATTATTTTTTCGCTATTGTTTATTTATTCCCCTCAAAATTTGCCCATTTTTTAAAAAATTCATTTTCGTTTTTTT
>NODE_49381_length_160_cov_36.424999
GTCTTGCAAATTGATACCCTTCTCAGTAGAATTCTTTATTATTATTATTCAGCTCTGTCTGAGAAGGGTATCAATTTGCAAGACATGTACAAAAGTGAGTTGAACATACTTAACTATACAGTTTAACCTCAACTTATATATAATGTCCAGAATGTAACATGCACTAGATGGCATCAGATCACTGCTACAC
>NODE_110032_length_103_cov_12.281553
TTTTTTTTTTTTTTTAATTTTCTGTGGTGCTGTTTTGTAGAATTTTTAAAAGATCCGTCATAAAAGAATGAACGTGGAAGTGCAATCAACACAAGATAGACGAGGCACCGCCACCGAGGTAGGGGTAGCCCAT
>NODE_144869_length_91_cov_11.197803
CGTGGTCGCTCAACTGACTACAAACAGTAATCAGATTTTCATCAAATTACATCCTACTATCTTTTGAAAGAAAGAACCTAATGCAGAGTCTTAAATGCACTACTTTTATAAGACGGAATGG
>NODE_46610_length_166_cov_14.981928
GTATATATACACACATATACACATGCACACATCTTATCCAATTAGCAGTTGTTTGAATTCAATTGTAATAAATTATAATATATTATTACAATAAATATGCAAAATAGATTGATGGTAAAGTGTTGTAATGTTGCATTTTATTAAAATAACTGTCTTTTGTTAAAACGTGTGCATGTGTATATGTGTGTATATATAC
>NODE_76841_length_156_cov_11.250000
CTTCCAAGGACGACAAGCGGTTAAAGATCCGTTCTGCATGTTTGTATGAAAGCTTTCAACTTTCGGTTGAGTCGTTGTCACAACTGTTGTCCTTGTCTTTGTAAATGACGCCAAGATGTCAGTTTTTGTTGTATTGATGGTTGGTGTTGGTGTTGATGGTGGTGGTGGTGGTGATAGTGGTGGTGG
>NODE_71175_length_64_cov_11.953125
GGGGGCCTAGTCGATGTATATCAATCCCAGTCTTTAACTGGTACTTATTTTATCAACCCTTTAAGGGATGTAAAGCCAAGTCAGCTTTAGCAGC
>NODE_9954_length_93_cov_101.946236
TTTTTTTTTTTTTTTAATATTTATCTTTAGCAATTACCAGACATTCAACATGCAATGTCCAAACAGCTATTTTTGTTTCTTCTTCAGACAACTTGCTTAAATATAAGCTTCTTTTCATCAATA
>NODE_130366_length_67_cov_10.746268
CAAAGCCTATAGTAGAAGTCATTTACCCAAAGTGCTGTGCTGTTCGATTAAACTCAAAGCCATGTGGTTGGAATGCAAACTTCTTAACAACACACCC
>NODE_145885_length_50_cov_12.460000
GGACCAGAGAAAATCTCTCTTATATCCGGGGGTCTCTTATGTCCGGGTTGCACTGTATATCCAGTTAACTGATTTACTTC
>NODE_98083_length_86_cov_10.965117
CGTAAAATTATGTAATGGGATGTAATGGTGTTCATGCTTTTACCAAAAGCCATTGAAGACAAACTCAAAGCAAAAACTAAGACTTGGTCCAGTTTACCAAAAGTTGTCTCTGCCCT
>NODE_133981_length_91_cov_10.681318
CCTTTAGATTAAATATGGCTGCTATTTCTAGGAACTGTATTAACTATATAGAGACTCCTGTGTTGGCTACAATCAGTGATGGTCACACAACTACAGCAAAATTTTATAGCCAACAATACAA
>NODE_35438_length_123_cov_35.731709
CTCCCTTTCTCTCTCTCTCTCTCTCTCTCTTTATCTGTTCACCAATCTCTCTGTCTATATAGAGGGAGAAAAAGAGACTCAGTCTCTCATATTTCTCCTTGTCTCTCCTTCTGCCCCTATTCTAGTCAAGCTCTTTCTCTACTCTCTCTCTCT
>NODE_48578_length_120_cov_48.941666
ATAATGTTATGCTGATCTTAAATTCACTCATGAAATGCATCTATGCTGTACATTAGGAATATAATAAGAATCTTTACCAACCAAATTTTATTCTGGTAAAATATTGTATTAGTTTGCAGAATTTATGTGTTCGCCATGAAAAACTTTTTT
>NODE_11078_length_91_cov_619.186829
TTGTTGAACCTTCAATATTATCATATTTTTGTCTGAATTTATTGCAGTTTCTCATTTTGATATCTCTCTCTCTCTGCTATGCTCTCACTCTGCTCACTGTATGCCAAATGGAAATCTATAT
>NODE_80724_length_54_cov_19.833334
AATAACCTTACTTGAGCACAGCACTTCCCTTTCTATCCTCAATAACCTTACTTCAGCACAGCACTTCCCTCTCAATCCTCAATA
>NODE_77273_length_65_cov_68.553848
AAAAAAAAAAAATATTTGAAATACAAACAAGATAAAAATATCTTTTTGTTATCAGAACTTTTATCATTTGCGGTCTTTTTTCTTAAAAAAAAAAA
>NODE_132570_length_116_cov_18.948277
AACAGATCATTGCAGACAACACATAAATGATCATGTAGAGTGCACTGGCGGTGGAGGTGGTGGTAGTATTGATGGTGAATGTAATGAGGACAACGATAATAATGAAGAGTGTTGTTGATTTGCGAATATATATATATATATATATA
>NODE_112651_length_66_cov_11.469697
TTCTTCTCCAACCCAGTCACAGCAAGGTTCATTGCCAACTTTGGCAGATATGGATTGAAAAATATCCTTCACATAGGGCCAAGCTGCAGGAGATCC
>NODE_133449_length_73_cov_13.150685
GTTAATTGTGAAACAAAACAAAGGAGCAAAATTTAATTTTGTTTACGGTTTTGAAAATAAAACAAAAGTATTTTGAATAAAAACAAACTTCCTTCGAAATTTG
>NODE_153681_length_78_cov_10.820513
CTCTCTCTCTCTCTCTCTCTCACTGTATATACTTATACATACACTCACATCTATATACACATGCATGCATAATATAGAATATATAAATACATATATGCACGTACACAC
>NODE_86733_length_161_cov_16.720497
AGTTGGGATGTTATACTGGGTGATGTAATGTTTATTTACTTATGATGTTTCACATTATTTAACTTTCCATAACTGAAACAGAAAATAAATCATTCAAGCACGAACCCACTGAAGCATCCAACTATTAAAACTGTCAAAGACTATCCCTTTACAATGATTATTTATCTTTTTTTTAAAAGTTTTTTTTTTTT
>NODE_72858_length_151_cov_17.397350
TTTTTTTTTTTTTTTTTTTTTTTTTGAGTGAAGAACAACTATGCAGTGTGTGTATTTATTTGACACAAAAAAAATGATCCTCCTAAAATACAATATTTGTTTCAACACATGGCTTCACATCAAGAACCTTGTAACACAAATTCATAAACATACATATGTGTGTGTGTGTATGTGTGTGTGT
>NODE_36873_length_112_cov_66.160713
TATACACATATACAGGGGTACATATGTATATTTCTGTGCATGTATGTGTATATACATACACACACATATGTATGTTTGGACATGCTGTGTGATTTTTTTATGCTATTAGCATGGAAAAAATATAGGGCGAATGTACATACAT
>NODE_146989_length_124_cov_33.346775
GTGCATTTGTACATATTTAAAAAAAAAAACCCAAAACATTAAGATAAAATATAATAGTAATTTTTCTTCAAATTTTGGCCCAAAGCCTGCAACTTTGAAGGGAAGGCGAATAAGTCGATTACAGCGACCCCCAGTGCATAACTGGTACTTATTT
>NODE_47050_length_143_cov_174.146851
ATATTCGAAAAAAAGAAGACCCTTGGAATTCAATCACAAGTGGTGCACTGACAGGAGCTGTGCTCTCTATTCGAAATGGTGCTGGTGCAATGGTTGGTTCAGCAATAATTGGTGGTGTATTACTTGCATTAATTGAAGGCGTAGGCATATTAATTACCCGGTTTTCTGCAGAA
>NODE_127873_length_76_cov_20.671053
AGTTAGAAGTTCATGTTGGTGTTATGCTTAAGGTGCCATATATTTGGTTTTGTACAAAGTATTGCTCTAGAAAATCTAAGAGAACATAAAGAAATTATAAGTTTCT
>NODE_120199_length_68_cov_12.955882
TAATAACGATAATTTAATATATATAGTTATATGTGAGTGCGTGTATGTGTGTATCAATAAATGTAAAATTAATACATGTAAAGACAGACAGACAGACA
>NODE_156234_length_70_cov_12.857142
CGTGGGTCTTGAATTACTGTTAACAGGTTTCAGTAATGGTTCACCAACAGAAGAGTCACAAATAATCTCATTGATGAAATCACAGCTACTGACAGAGACA
>NODE_145226_length_93_cov_12.451612
AGGTCGACTTTGTCTTTCATCCTTTCGGGGATCGATAAAAAGAATACCAGCTGATCACTAAGGATCAATGTAATCGACTTACTCCGACTCCCTCGAAATTGCTGGCCTTGTCCCAAAATTTAA
>NODE_116465_length_53_cov_36.811321
TGTGACCTGAACCGACATGATTCTCGGTCCGGGTCAAAAAGAGGAAGAAAAATTCCACAATAATAATAATAATAATAATAATA
>NODE_89457_length_153_cov_35.601307
GTTGTGGCAGATGTCAGTGTCACACAAATGGCACCTGTGCCAGTGGCATGTGAAAAGTATGCTTCGGGCATTGGGCCTGACAGAGGCAAAGTGGTTGATGCCACTGACTTTATATCATGCTTGAGAAGAGCCATCAAGCTAAATAAAATCCAAGTTGTGGCAGATGTCAGTGTCACACAAATG
>NODE_139893_length_71_cov_10.746479
ATTGAAAGTGAGTGTTTTGAAAGTATGTTTTGAGAACAATTCTAAACAGAAATGCCATAAAATGAAGATGAAGTTATACAATGAAATTCAAAATTATGTTT
>NODE_78208_length_111_cov_12.000000
AGACATGGTGATTGTGTTAAAGATTTGAAAAATTCACTTGCAATATGTTGCTGCACCATATGTACCACAAACATTAAAATGTTGTCAGCAACCACAATTTAGAACATATTAATCAATAATAATAATAATAATAATAATAAT
>NODE_43353_length_137_cov_25.591240
ATATTATCCAAATGATATTGATATTATGTTCACAGTTCATCCAAGACTAGGACTTCATGCAATGCGTCCTCTACAAAGATCGAAATCACATCACATAAGAACACTGCGACATAATTTCTTCACTGCAAATGGTCCTCCACTTTTCAATGTGATCCCAAAAGAAATTA
>NODE_45493_length_166_cov_22.548193
GTGTGTGTGTGTGTGTGTGTGTGTGTATCTCCAGGCATTTAAGAAAAAGAAAAAGTGGAATTTATTCAAAGCTGAGGTTTCACTCTGTTATTCCTCAAAGTTTCATGATAACAGGAAATGCAGAGAGCAACCTAGTGAGCACTCAGCTTCAAAGAAATGAGAGAAAATGTGTGTGTGTGTGAGAGAGAGAGAGAGA
>NODE_30693_length_78_cov_23.564102
GTGGATGATGGGGTGGCCACGGGTGGAATCCTGAAGGACTGACAATAACTGTTTATAAGTTTTTTCACCAATTATCTTCTTATTTGACCAGTATTTCTTGAGGAACAT
>NODE_158381_length_80_cov_11.250000
GGCATGGTCTCAGAAGTGTTGCTTTTCATGAGAATGGATTACACTGTAGTCTTTCCAAATAGCAGGATATATCTTGATAGAGAGAAAGAGGTGAACTGTTTGGTGAGGAC
>NODE_143415_length_81_cov_11.666667
GTTTTTTCACCTTTCTCACTTCAGCTAAAACTCGTGCCACTTCTGCTGCCACCACCTGCTCAGCAACCCGCTTTCTATCAGCCTCCTCATCATCATCATCATCATCATCAA
>NODE_54409_length_106_cov_26.471699
AGAGAGAGAGAGAGAGAGGGGGGGGGGGAAGAGAGAGTGAAAGAGACATGGCAAAATACAGGATACCATCAAGTCTGGAATCAAACTTAGTGTTCTCATATTCCAAACAAATCGGTCTTTAATCTCATAGATTCTG
>NODE_3540_length_102_cov_21.156862
GGGAGGTTTTAAATTAAATCACTTTAAAACAGGAAATTTATATTATAAAACCAAGGACAGTTTTTGGGCGCATTGGCATCAAAAGGGTTAAGTGGACGTAGGTGCAAACTCAATCAATATCAACACTTAATA
>NODE_154222_length_104_cov_12.596154
GCGGTGGACATTAAGAGAGGATCCAGCTGTAGAAATCATGCACAAAAGAGAAGTCATACAAGTGAAAATGTGATCTGTGACCAATCTAGGAGAGTGGCAACTCCATAATGAGAACTGACTCGGACTGTGATGAC
>NODE_114764_length_101_cov_35.534653
GTCTGAATGGAAATTTACCTTTTACATTAAAAATTTTAATCGAATATTTTAGAGATGCTAGCTTAATTCAATGTCGAAGTTTCCTGACACACTTTTCATGTGTTTTAGTGTAAACATTAAACTGTATTAAA
>NODE_93600_length_108_cov_27.666666
TATTATTATTATTATTATTATTATTAATAAAATGCCATCAACATCTGCCTTTCATTCTTCCTGGGTCAATAAATCAAGCCCCCACCCCCACCTTCAGTCAAGTTCTGAGGTTGATGTCATCAACTAGGTCCCCTCCCC
>NODE_14276_length_68_cov_38.926472
AAGAATAGTTGGCAAGCTGCTGATTGCTCATTTGTGAGTCTCAATTCATTTGAGACATTGTGTTGTCTTAGAATAAGACATTTAATCTTTATGGCCCC
>NODE_156197_length_89_cov_10.516854
CTTGACGACCTGATGTGTGGGCAGCTTACTTGACATGAAGATGGGTTATTTTAATTTTTCTGCACTTAACATTTAACTGAGTTTCTTTCCCCTGAAATGGTCAGTTGTCCAAGAACTTT
>NODE_115341_length_75_cov_28.706667
TCTGTGAGATAATCATTTTAAAATTTACATGGGAATAACCATAAACATCCTTCATTTTTAAATGTATCAGTTCCTATGTAAATTTTAAAATGATTATCTCACAGA
>NODE_124482_length_101_cov_10.009901
TGTGTATTAAATGATATTTATCTTTCACTGAATAGAGTATTTTTTTTGTTGATTCTATCTGCAACTGTCCTGTAACCAACATTCGTACGCACACACATACATAAAAATAGTATTTTTAATAGGCATGAAAC
>NODE_65075_length_66_cov_11.681818
GTGCAGGAAGGAGGAGGAATGCCATGAACTTTGTAGGCCTTTCAAAACTGTTGATACCAATGTGGTTTATGTTCCATCTAAATGTCTGCAAGTTAA
>NODE_63510_length_71_cov_17.211267
ACACACACACACACACAAGTAACTTCTGTGATAATTTTACTGGTTTTAGGATGGGGGATGGAGGGGGATGAAGAGTTGGTTTTTGTTATGTTTTTTTTTTT
>NODE_69696_length_161_cov_17.714285
GTGCTTCATCATTGTTTATTTTTAGTTCAACTTGAACTTATACATATATGGGTATATATATACATACATGTACAAACACACACACACAATATGGTCATCTCAATATTTTGTCCCTCCAAAAATCCATAAAAGCACCAATTTATTTTTAGTTATAATGCAGTTAGAAATAAGACACACAAAACTATTAATTT
>NODE_113049_length_101_cov_15.445544
CCACCAGCTAGTTCTTTCTTTCTTTCTTCTGTTTTATTAACGCAAAGAGTGTGAGTGGAATACTGTTGGAAACTGTATAAAAACACAAGACGATCATTCCCTTGTAGTAGTAGTAGTAGTAGTAGTAGTAG
>NODE_159208_length_91_cov_12.263737
CACACACACACACACACACACAAAAAGAAAAAAAGGACCTGAAATAGCCTGCAAAAGTTAATTCCAACAATCAAAATTACTGATTTTGTAGAATCTTCTTCAAGAGGAAAAAAAAAAAAAA
>NODE_45856_length_58_cov_23.000000
TATGTGTGTGTTTATGGATATGTGTGTGTGTGCATGGATATGCGTGTGTGTGCTTGGATATGTGTGTGTTTATGGATATGTGTGTGTG
>NODE_48954_length_163_cov_23.251534
AGGGTCTTAACATGGAAAGGGAAGGTTTGAAAAAAAAAAAAAACGAAGAATTATCTGTCATTCTATGTATAATGTTTATGACAATGTTTTGGGTGTATGTGCATGTGTATGTGAGAGGAGAGGGACAAAAATAACCCAATGAGATTATTAAAAGTAGCTAGCCCTGCAATGCTTGATTCACAAAATGTACTCG
>NODE_81117_length_80_cov_34.512501
ATACATACATACACATATATACATACATACCCACACACATATAAACACACACGTACATACACAAGCACATACAGACACATACACACACGCGTACACACACACACACACAC
>NODE_138428_length_103_cov_13.291262
ATCATGAGATTGACATCCAGTTATGTCACTGTAATACTTTGGGGTGGTTTTAAGCAATCTTCTAAATACATTGGACATTCTATTGAAGTGGAATGTCAGCAAATGTTTAGGTTTATGTCATTCCTGATCAAGT
>NODE_410_length_138_cov_2598.927490
TCCAGGACCCGCTGGACCCGCTGGACCAAGAGGCCGAACTGGACCTTCTGGAAACCCAGGTCAAGATGGAGAAGCTGGACCACCCGGACTCCCCGGAAGCGCTGGACAACGTGGACCTTCTGGTAAAGATGGCCGACCTGGAAACCCCGGACCTCCTGGACCACCTGG
>NODE_159334_length_65_cov_10.153846
GGAGGGCTGAGTTGATTACAACAATCCCAGTACTTGACTGGTACTTTATCTTTAATTTCAGAAAGATGAGCTGACCTTGGCAGGATTTAAAGTTA
>NODE_70110_length_93_cov_32.473118
GGGTGGAGAAGGGTGGTGATGGTGATTGTTGGTAAGGAAGTGTTAGTTGGTGTTAATAGGCTTTTTACCATTCATATGCAGCAGCAGACGTATGGCTTGACCAGACAGGCACATGGGTTTTTT
>NODE_141786_length_62_cov_10.161290
TAGCTAAAGCAAACACTACCAAGCGCAAGCCGGGTTCACTGCTAGTATATTGTTGTAAAGTGGAATTGACCTCACACAAGTAAGATGACAAC
>NODE_13366_length_104_cov_337.884613
TCGTTTCTCTGTTTCAGCCAATCAGAATCAAACTATTTGAGTTTAGCTGGAAGAATTGCATTTAGGATTTTTTCTTTTACTGTAGACACGACATTGTCAGCGCTAAGCACGCTGTCAAAGGTCTCTATTTTTTT
>NODE_60933_length_66_cov_39.045456
ATATACATATACACATATATATATACACATGCATATATATACATAGACGCATGTATATATACATACACATTCTTTTATTCTTTTACTTGTTTCAGT
>NODE_153232_length_67_cov_12.149254
AGGATTGGTAACAATAATATAAGCCAATGATACAAACTCTTATTAAATTCAATTTACTTCTTTTCTCAGGGACATCCTCATCAAGGAATTTGATGAG
>NODE_142445_length_102_cov_14.637255
GCACCTCTGTGTATACATATGGGTATGGGATATATGTGTGTGTGCATGTGGATGTATGATTCTAAAAGAACAAGGAAATATTTCAATTTTAATCTAGTTACTGTTTTCTTTCTTTTTTTTTCTTTCTGCATT
>NODE_116108_length_151_cov_15.192053
GTGTGAGATGGGGGGGGGGGGGAATAGGGGTCAGGAACTTTGAGAGGGAAAAGGGTTGGGGTTTTGAGTTATTCACAGTAGCAGTTAGAAAATTTGAAGAGAGCCCAATGAACAGAGAGAAAAAAATGTACACCGACATTCATACACTGTAAATAATAATAATAGTTTCAAATTTTGGCAC
>NODE_118316_length_115_cov_11.973913
CGGCAGTGGCAGAGAGGGTGTGTCTGGGCTGGTTCCGTATCGTCCCGCAGATAAACAGCAAGATTCCGTTTCTTGCCTGTTTTCACTCTGCTTCATCGACCTTCTCTAAGAAACGTGAGCAGAAGCGTCAGTTGAAGGCCCAGAA
>NODE_113797_length_64_cov_22.421875
CAGCCCAGTAAACACCATTGAAATACCACAATATAAAACCTGCCAATAAATAGTAACTAATTATTAATTATCATTATTATTGTTATTATTATTA
>NODE_38104_length_119_cov_12.310925
CGGCGGTGACCCATTGCAGCAGCCTAACAGTGTCTTCCGGTTGCCAGGTCGTATCGTAATATTCAGTGGAAAAGCCGGTAATGTGTTGCGTTGGGTTGGAGTACCCGATAAAAGAGAGTCGTATTACTCACCCCAAGTATATATGTTAC
>NODE_157900_length_80_cov_11.250000
TTCTATATTCTCACGACCATCAGCATCATCTTGACGTTGGCAAAGCCATGGCTGCTTATCTGCAACACTTCAAGTGCAATGTTCTTTATCCACCATTATTCGCTGAAGAA
>NODE_14246_length_51_cov_388.294128
CGTGCTGTCAGTCACACGCAACATTCTCACCACTTTCATCCATCGTCTGACGTACCTGTCTGACGGCAGAGACTTTTCATC
>NODE_107089_length_87_cov_13.057471
TATATATATATATATGTGTGTGTGTATATACAAGTAGAAGAGAATAAAAAAGCTCAACTCTGGCAAACCAAAAATAATCCACACATATACAGAACACCCACCACAACAATCTGAAAC
>NODE_6811_length_90_cov_221.533340
TTTGTTTATAATTGTTTTATTATATAATTAGGCCTAATTATACACATACTAATGCTGCAGGGTTAATATTAATTAGCTTTTACTTCTGCTGGCTTCTTTTTTTTTTTTTTTTTTTTTTTT
>NODE_66975_length_63_cov_10.222222
GTGGTTTATTACATCTGTTTCAGACGTATTTATTTATTGATAAAGAGAAGTGTTACATCATGCAGGAAAAACGTTTTGTTCAAGTGAATACAG
>NODE_152763_length_70_cov_10.714286
CCCTTGTAATGAAAACTGAGTGGAAGTTTTGTTTTTAAATGGTTAAAACACTTGTGATCTAATAATTTCAGACTTCAGTCTCATGAAGCCTCTTGTTAAA
>NODE_80617_length_74_cov_27.094595
GGATGTATAGAGCATAGTCGCACAGACATGCCTATATACACATAAGAAAAAGGAAAATCAATTATATAAATGATATACATCTATATACAGTTATAAATATATGT
>NODE_112532_length_87_cov_33.574711
CAGGAAAGCTGAGGAGTTAATGACTGATACTGAATGCAGAGCAGCAAGCTGGCAGAAATGTTAGCACGCTTGACAAAAATGCTTAGAGGTATTTCGTCTGTCTTTATGTTCTGAGTT
>NODE_84276_length_150_cov_12.913333
CAGTCAGATGATTGAAACAAGTAAAAGATATATATACATACACACACTGGGGTTTTGAGTCATGTGACCCTATCATTTCTCCTCTACACATTGGGGAGGGTAGATAGCAAGAGACTCTTAGACAATATATCACTGGATGGGTGGCATATCAGATTATCTTTTGGATTATAATTTCATTTT
>NODE_68086_length_79_cov_11.341772
TAAGAATTCTATTTCTTGCAGAAATATTTTATTAAATCATACAGAACTTACTGGAAACTTTTACAGGTTGAATGTTAACAAAATATTTCTGCAAGAAATAGAATTCTTA
>NODE_60314_length_65_cov_10.153846
GCTTTCTTCATTTGAACTGCAATATCAAAAAGATAATCGTAGCACTCACACATGGATTTAGCTTGCTGCCATGTTTTACCCCATACATAAATTCC
>NODE_110767_length_68_cov_15.882353
GGTGAAGATATGAAGAAAGATGTGTAACAAATGATAATTTTTAGATTTGTCTATTATAGCTCATATGAGCCCTCAATCTGTTACAATGCTCTTCGATG
>NODE_155125_length_62_cov_17.983871
CCGGTCCACAGGTTGATGTGATTATAAAACAAATAGCAATTTCTAACATTGCCCACAAAGATTGGGAGTGAGGTGGGTGGGGGAGAGAGTCA
>NODE_102765_length_76_cov_12.092105
GAACAATCTTTTTTTTTTTAAACAAATTTTATTTACACAATTTGAATGCTATGAAAGCATTCTACAAATGATAGAGAAAATTTGTTTAAAAAAAAAAAGATTGTTC
>NODE_79204_length_141_cov_151.737595
AAAAAAAAATTTAAAAAAAGATTGACTCCAATTTTTATTTCCTACTTTTTATTGAAAATACTTTAAATTCCTCATTTTTACATGTTCATTACTGGGAAGTTTGACTTTGGGCTTGCTTTGAGGTTGACACTGAACATGATAGCCCATTCTAATGTTTTTTTTTTTTTTTTT
>NODE_19627_length_162_cov_270.160492
TTATTGTTATTAAGGTGATGAGCTAGCAAAATTGTTATCATGTTGGACGAAATGCTTAATGATATTTCACCCATCACTATGTTCTGATATCAATAAATTAAATACCAGTGATGCACTGGGGTTGATGTAATTGACTTGTCCTCTCTCCCCAAATTTCAGGCTTTGTGCCTATAATAGAAAGGATTATTATTA
>NODE_155652_length_52_cov_17.000000
AGCAGTGAACCAGTTTCGGAACTTCGGGCCAAAGCCAGCTACTTCCAGCACAGCCGCCAGATAGCCATGGTCCACCCTATCA
>NODE_130492_length_143_cov_12.573426
ACACACATATATATATATATGCATGTGTGTGTGCGCGCGTCCATGTTTGTACTCCTGCCATCACTTGACAACCGATGCTGGTGTGGTTATGTCCCCCGTAACGTATGAGGCTCAGCAAAGTGGACCGATAGAAGAAGTGGTAGGTTTACAAAGAATAAGTCCTGGGCAGGAGG
>NODE_122916_length_98_cov_13.051021
AATTACTATACCTGCCCCGCCCCCCTGAACGTCACAACAATAATACTACAACGAACAACAACAATGGCATTATGCAGTAATGATAAGCAAACAAAAAATTAACAATAATAATAATAATAATAATAATA
>NODE_89151_length_73_cov_30.767124
GCCCTAGACATAGTTAAAACAAGAACCAAGTTCACATTTCTTCCAATGAGATAAGTATGATTTTTATAATGAGTGATACATTTACAACAATGAAGCACATATG
>NODE_23586_length_74_cov_64.067566
GGGGGGGGGAATGAGCAAAAGTAGTTTGAGAGACAATTAGAGATAGAGGGAGTTGAGGAATAAAATAAAATCGGATAAAATGTGTGTGTGTGTGTGTGTGTGTA
>NODE_41285_length_110_cov_13.890909
GACTTACAAATTTATATATTTATTAAACCAAAAATGTTTAAAATGCACATCAATTTAACAGAAGAAATCACATCTACTTACAAAGTGACAGTGATGCAGTCAGGAGCTGTTCAAATTGTTCTTAAGAAAGAAAACCCTTT
>NODE_135780_length_62_cov_13.532258
GTCCTCATTTCAATATATTTTTATAAGTGGCCCTCATTATCTCAATATACTGATTGATTTAGTAATGTAATCAGCATTAGGGCAAACACAAA
>NODE_107992_length_69_cov_14.724638
TGCATAATGACCTCACCGAAGTGCAATGGTTCTGAAGTAGACACCAGATTAGTGTGGAATAATAACTTTTATTAAAACGGTGGTGAGCTGGCAGAAACG
>NODE_126501_length_126_cov_18.301588
GCTTCTACCAAGATTTAATATTATATATATAAGAAATCAATATTTAGGGTGAGAGATATCAGCTGCATCATTCAGACTAACAATATCTTTATTTCAATTCTGTATTTCTGAGAAGAGAAATAAATAAATACAATGTAGGGCTGCCATCCAAACACG
>NODE_66965_length_99_cov_17.333334
GAAGAAGAAGAAGAAGAAGAAGAAGAAGCGAAAGAAGAAGAAAAAGAACAAGAACAACAACAATAACAACAATACTACGGGATATGCCAATACACACAGAAAGAGAAATTAAGGTCAATAGGCCGGATA
>NODE_125195_length_101_cov_15.277227
CTTTTCATTGTTCTTCAGTATATGTGTGTATTTGAGTGCTTATATGAGTGTGTATGTGTATATATGTGTAAGTATGTGTGTGTGAGTGTGTGTGTATTTGTCAGTGTGTGTGTGTATATATATATATATAT
>NODE_102399_length_73_cov_12.150685
GGTTTGGAAACATGGCGACCATGAGATGGTGGGACGATCTTTGGCTTAACGAAGGGTTTGCCAGTATCCTAATGTATTTCGGGATGAATCACGTACACCCAGA
>NODE_50873_length_157_cov_11.324841
TTTTTTTTATTTATTATTTTGGAATTTCTTCATAATGTCTCCCTCCTCCTTCACGTATTTTGTGTCTTCCATCTCTATTAGCTGGTAATGTCTCCAAAGTATAATCAGGAACGTCAGTGTTGTGTTCCATAGCATCATCATTAGATGTTGCGACTACTGGTTCACTGTATTTCTGTGCTGACTTGAG
>NODE_49216_length_124_cov_12.500000
TAATATTATATAGAACTGTGTGGTGTGTGTATGTGTGCGAGACGATTTCTTTTTCCCACCTCCGTATGGAATTAAATGGGAGGGGGTAGTTACTATATCAAACCTCGATTACTTTTTTTGTTAAATAGATTAAAAGGCTTTATCCTTTCTTTCT
>NODE_59311_length_102_cov_26.774509
AGAACAGAACTTAAAAGGAGGAGGGAGAGAAAGAGAGAGGTGGGGGGGGTTAGGTATGCTGACATAAATCCCTGACTCTGTATTATACATCTGTGTGCATACGTGTGTATGTGTGTATATATATATATATAT
>NODE_35160_length_92_cov_48.456520
TATATATATATATATGTGTGTGTGTGTAGGTTGCAGAGTAGTAGTATTCGTTTGTTTATTGCCTTTTACATAATTAAAAACAGGCAAAGAAAAGACAAAACTAGAAGGAAAAAAAAAAACAG
>NODE_44337_length_85_cov_13.094118
GCCACCTCGCGATCCAACAGATTGTTTAAATATACCTCAAATTGACGTGGCAGATAATGGCCAAATTTGCCTTTTCTGTGAACATTATCAGACCCCAAGAACTACTACCAAATAC
>NODE_37886_length_66_cov_14.848485
ATATGGCTTCTCTCCTGTATGAATACGCTTATGATCAGTTAAATGACAGCTGCGAGGGAATGATTTACCACAGATATTACAAGAATATGGTTTCTC
>NODE_18664_length_65_cov_11.461538
GTGATGATGTTGATTAATGGACATATAGTATGCTGGATTTTGGTTTCAGACTTCACGTCTGTCTCTCATTTACGTAGGCAGTAACATGTGATTGG
>NODE_134602_length_84_cov_10.321428
TTTTTTGTTTGTTCTTTACCAACTGTTCATCTGTAGCATTTTCCTGAATTTCAGACTCCTTTACTAAAGGAATTTCCTGTAACTCCAGCTTCAGCTCATCCTCTTCATGTACAG
>NODE_114932_length_87_cov_18.873564
TGTTAGACACATGGAACTCAAAAAGGGTTGTTGTTGGCAAGATAGTTAATAACTTTGTGGATGTCTACTAAGTCAATTGCCAGACATCAACCCTTTTTGAGTTCCATGTGTCTAACA
>NODE_90560_length_148_cov_19.324324
CACTCCATCTCCAATAACTTCTCTTTCTTTATTTTTCAGAAAGGGGGGAGGGGAGGACAAAGATGACCTTTGGGTCAACAGATCAGAGTAGTTAATCATGTAATTAATTGGACTTCTCTAATGGAGAGAGAGAGAGAAAGTGAAAAAGAAAGAAAGAGAAGTTATTGGAGATGGAGTG
>NODE_143359_length_133_cov_10.646617
ATATCTTTAGTAAAACCACTGGCAGCAATTTCAACATCCAATGAGTCAGTTCGGCTTATATCAGCAAATGTGGGGAATATTTCACTTTCATAATTATATTTTCGGAGGAAGAATTCTTTTATACATTGCACATCTCGGTTAAAGTACCATTCAGCATTGTGGT
>NODE_100913_length_84_cov_24.000000
CTTCCCCTTACATTCTGATTGTGATTGCTGATAGTCAGAGTTACGTGAACAAGTCAATAAGTATAAATAACCAACACAATACAATTCAACTGTGCTTTTTTACGTTTTTTTTTT
>NODE_25407_length_79_cov_25.658228
GCCAGAATTAAAGAGTGTTGGAGAGGCATGGGTGAACCATTTTTCAGACATCAGATTGTATGACTCAATAGCAGCATTTATATCCGCTTGGTGTATGCCAACTGCTACT
>NODE_136900_length_63_cov_10.428572
AAGAAAGAAAGAAAGAAGGAAAGAAAGAAATGACTAATTAAATAAAACTGTTTAAATTTCTTTCTCATCAGATGCATACAGGGAAATATAAAC
>NODE_50454_length_147_cov_229.394562
TGACAAAGGATTGTCAAAACTCACAAAACCAAAGCACTTGCTAAGATTTGTTTGTTTATCAATGAAGACTTTGGCTGAAACAACATTTCCAAATGGAATAAAAGTCTGCATGAGGTCTTGATCACTGAACTCTTGTGGTAAATGATATATAAATAAGTTGGCGCCGTCTGGACCTGC
>NODE_11805_length_82_cov_34.280487
AAAAAAAAAAAAACAAACAAAAAAAAAAAATTTAGTATTCACTTTGGTACCATGATAGTTTCTCCCAATTCTCTGCTCAAATGACCAATATCTACAACAACAACAACAACAA
>NODE_139986_length_87_cov_11.804598
AAGAGAAAAGAGCGGAGGGAAGCAGAGGGAGAAAAGAAGAAGAATCGAGTCTCTGTTTTGTTGTTGTCAAATCTCTTATGAAGATAAGGCATCAACCAGCCAATCTAATTACAAGAA
>NODE_91113_length_68_cov_27.235294
GACTACAAGCATTAAATCAAAATCCAGAACAAACATCTTTACTGCTTTCACTTGTATTTGGATTGTTCGTTTTGGATTTTGATTTAATGCTTGTAGTC
>NODE_101324_length_75_cov_19.200001
GCTGTGTTCAGAAGAAATTTCTCCAAGTGTCTCGTTAGAAACTCCACAATCTGTTGCAGTCATTAACTGTTCATAATGACAAGACAACAAACATTCAGAAATCTT
>NODE_127037_length_159_cov_15.188680
ATATATATATATATATGTGTATATATATAAGGAAGCGGTGACTAGTGAAACGATTCCGTAACCACGATTTTCTATATTCTTGATGAAAACCACTTCTAGTTGGTTTCGCTTCGTTTTACTTATGCTGCTAAGATCTTTTTGGTGTGAAAACCGAAAATGTCTCATCCCCCCCCTTGTCCCCTCCCACAC
>NODE_87445_length_124_cov_36.661289
TGTAGTTGTAGTAGTAGTAGTAGTAGTAGTGTCGCTCCTCCTCCTACTTGTCCGTTCAGGTTCAGGGGGTGGTGGCTGATCTGGTGACTCGGTGTCTGTGGTCAGCTTCTTCTCATCATCTATGTGGTTCACTAGCTGACTCATCTCTTTCAGC
>NODE_114116_length_93_cov_13.440860
GTGACAAAGATCATATAGAATTTAGTCAGATAGGGAGTGAAATATGTGGCATATAAAAATGATGCCATTTAGAATTTTGTAAATACAAACTTTATTAGTGTATAACAGTAGTTGGGGATGTTT
>NODE_145663_length_90_cov_10.311111
AAATTTTTCTTTGTCGAGTTTTATTGAAAAGTTACAAATGATACTAGTACTGGCATGAAAAAGGGCAGCTTACATGTTATGGACTGACGAGGACTGGTTTTAAAATGTTTTAAGGATTCT
>NODE_152302_length_117_cov_13.282051
GTTGGCAGTCAGAGCGCTGGTGGTTTCCATAAAGTACAAGCTGGAGGTCCTGGTCTTGAAAAGGGTGAAGTCAACACTGAAAATGTCTTCAATATCTACACCAAGGAAGCCGGCCCAGCTACAATGGCTGGTTCAGTTGAAGGACCT
>NODE_82540_length_68_cov_26.294117
GGGATCTTATCAAACCATTTTACCCATGCTAGTGTGGAAAGTAGGTATAAAATGATGATTCTCTCTCTCTCTCTCACACACAAACACACACATTATAT
>NODE_125572_length_103_cov_10.436893
GTGTGTATATCTTTTAATTTACTTTTTATTCAAAATGGTCATGTGCGTTTGTTTTTAGTTTGTTTTTTCTTTTATGTTGTTTGTGGCCCTTGTGGTTATTCCCCTTAGTGGTTTATTTTAGTTTTTTTTTTTT
>NODE_98688_length_70_cov_10.228572
AAATATCTCTCTTACCATTTATGGCACCTCTTAACACAAGCAGATATAGTTTGGGTAAATCTAGTGATGATTCAATATCTCTCTCTCACTTTTTACAGCC
>NODE_3681_length_111_cov_91.126129
TATATATATATATGTATATATAATATATATTATATATGTATGTATATATAAAATATATATATGACAGTTGTCATGATTGGAGCTGAATAATGGTAGTGAGTTAGATAATTCCAGAAGTATAATTCAATATTGGTATACATG
>NODE_155196_length_68_cov_11.058824
TTGAGGGTGGCAGCATCAAATTCCCTCATATATTAGATACCAGTTGCCAAAAAGAACTGGCGAAGTGATGAATAAAACACCAAATGGCGGTGCCCCAG
>NODE_78506_length_94_cov_13.372340
TTTCAAGTCTACAAATGTCTTCAGCAGTCACAGGCTATGTTTCACTGCCATGAAGCATAGCAGTACGCACACACGCATCATACAATCTACTTTTCATTTTGAGCGAGAGGCCTTTTGTCGTCAC
>NODE_80716_length_98_cov_72.163269
AACGGTGAAATGGCTGCTAAAAAGAATAAGACTCCAAAAAAATCAGTAAAACCTGCCAAACCTGTAGAACCTGAAGAATCTTCAGAGGAGTCGTCTTCAGAATCAGAAGAAATGGAAGTTGAAGCTCC
>NODE_79042_length_79_cov_12.594936
CCCCGCAAGTATTTTTTTCCCCAGATACTTTAACAATTTATTCCATCCACTGTCCTTAACAGAAATTTGAGTTATTTTGAAAGTAACCCCTCCCCTAAAAAAAAAAAAT
>NODE_147237_length_130_cov_10.346154
GCCTTGCATCAACTGAACATGCGTAGTATTTGTTGTAAGCGTTCTTCAATGTCTTAATGTCTTGTAATTCTATTAGCAGTTTTGATCAAGGGCATCTTGGTGATTAATGACGAGATATATTATTGGACTATTTATTGTTCATATCGACTTCAGAACAAAT
>NODE_27091_length_81_cov_12.555555
GTGATTGTCCCACCAACATCGCTTGACAACCGATACTGGTGAGTTTCAGTCCCTGTTACTTCACGGTTCGACAAAAGAGAGCGATAGAATAAGTACTAGGCTTACAAAGAA
>NODE_151163_length_65_cov_13.907692
GATCTGTCAGCGGGATGCAGAGACAAAGTGAATCTTGAAACATCACACAGGATCTGCAAAGGTTGGCACGGGCAAATATGGAATTTGCACAGATC
>NODE_34588_length_134_cov_23.902985
GCGCGCATAAAATGCATCTATAAGCGTTTACTGCACTATGAATTAGCAAAATGATAAATGAATGTTGTACGCATATGCACACACGAACACACTGGCACCGATAGGATACGCTGACATTTTATTATGTATATGTGTGTATGTGTGTTCGTGTGTGTGTGTGTGTG
>NODE_136759_length_102_cov_16.264706
CCCCCTTTTCTTTTCCTGCTGAGTCTTTCTCTGTTTTTTTAGTCCTACCCCCTACCGAACCATTGCTCATCTCTGATTTCCCCCCTGTTCTTTTTTTCTGCTGAGTCTTTCTCTCGGCGTGTTTTTTTTTTT
>NODE_140030_length_124_cov_10.661290
TCAAGGTTGATAAAATAAGTACCAGCTGAGCACTGGGGTTGATGTAATCAACCAGTTCCCCTCTTCCAAAATTTCAGGCCTTGTGCCTATAGTTAAAAGGATTATTACCATTACTATAAATATTTTTTTCTTTTTTTTAATTGATCTGTAAACC
>NODE_81645_length_149_cov_50.449665
AACGAAACAATTTAACAATTATTTGTAATATTAATATTGGTACGTCAACAAGAAATACACAAAAGAATTGAAAAAAAAATTTTTTTTTTCTCAGCTTATTTTTTTGTCCTTTAATTATGGCCTCTGCTAGGAACTGTGTTGAAACAGTAGAGTGAGATTTTGAATTTTTTTTTTTTTTT
>NODE_109968_length_133_cov_53.533836
AAAAAAAAACCTTTGTATGTATGAGTGCATAATTCTTCAGTCCAACCAACTGTATGCAACACTGCATCAGGTGGGGGTGACTTATTTTTCAAGTCTTTTTCATTTTCAATTTTTTTATCTCTTCATCAATTTGCATGTACGCCTACTTTGCTTCTAAGTAGTA
>NODE_43768_length_128_cov_22.914062
ATATATACATATATATATATATATATTTATTTATTTAATTAAGCCTGAAAACAACCCCAAGCATTAATGTAGTCCAGTGTTCTTGTTTCTTTCTCTATTCTCTATACTTATCATCCCGGATTTTTTTATTTTTTTTTTTTTTACCAACAGCTGATCTG
>NODE_99091_length_68_cov_13.720589
AAATCTTATTGGTGAAAAAATCCTTGGGTTTTGCTGAAAAGAAAAGTCAGTCTCAATCTCTCTAGAGCAGTGGTTCCCAAACTTTTCTTACTCTGCAC
>NODE_142467_length_66_cov_18.727272
CGTCTCCATCCAAGATATTCCATGTGAAAAACTAGAAAATTTCTAAGGGATTTTGACATGTAACCAATGGTAGCTTTAAGCCATAAATAAAGAATA
>NODE_55816_length_64_cov_22.359375
TACCTTACAACACATATATTTGTACATATTGTTTGCAAGATTTCCTATCTTACACATACAAAGTTTTCTTATAAATATGTTTAAATACCAGGCC
>NODE_145842_length_74_cov_13.108109
TTTTTTTAACAGTTGAACTTTTTTATTCAGTACAAGACATACAATATAATTAGATAAATATCCACATAAGTTTTCTTTTAAATTTAGAGAAAAAAAAAACAAAA
>NODE_25963_length_142_cov_16.133802
CCTGTTTATATTGACTGTTGTTTCCACCAAGTCATTTATTTATTAAAAAAAATAATAAAAAAATATACAAATACATAGAGAAATACAGACTGACTGATATACACATACGTACACATGTACATACACCTGTTAAAAAAAAAACGAAACAAAAAAAAAAAAAAAAAAAAAAAAA
>NODE_16277_length_169_cov_160.644974
ATATATAAGAGTATTGAGTGATAGGAAGTGTGTAAAAGTGTACGTATGTTGGTGTACGGATATATGCATGTGTGCTTGAATAAGTGTATATTTTATATAGAGACAGCTGAAAAGCAAACGGACACAACTATTATATACATACATACATATATGCGCATTTCTCTTTCTCTATATATACGCACACACACACACACACACA
>NODE_84289_length_110_cov_15.409091
TGGGGAGACAATCCACAGCAGCCATAGAGGATGTTGAGTATTTTTAGCCTGGCATCTGAAACTCTGAGTATTACGATGGGATACTAATATATCCTGTATTACAATGTAGAATTGCCATCCAAATACGGCTGATCCCTACA
>NODE_35283_length_90_cov_11.744445
CTCGTAGGTAATCATCAATTTGGTTGAAGTGGCTACTGCAAAAGACAAAGATTTCTTCAATCCCTGCTGCAGCAAGAAATTCAAGACTATACTCAATCAATGGTATATTTACTAATGGCA
>NODE_150233_length_73_cov_10.438356
TCTTGGTGTTCTTGCTATTTATAATTTTTGATCTGAAAACAGGAAGAAAAACATGATCATATTCCTGAAACAGAACCAATAGGTTTAATCATAAACTCCCCCT
>NODE_13929_length_83_cov_39.843372
GCAAAGGTTATGGCCCTGGTGGCAAAATATTTGCTCCTGATGGTAGAATATTTGGTCCTGATGGCAAACCACATGGCCCTGATGGCAAGGGATATGGTCCCAAAGGACAGGTG
>NODE_87898_length_52_cov_105.711540
GGGTCAGTCAATTACAGTGATCCTTACAATACTTCACTGGTACTTTATTTTATCAATACCAGAAAGGATAAAAAGGTATACG
>NODE_112590_length_97_cov_17.896908
GGGTAGCTCTGTGGGTGCAGCTGTAGCAGTGAGATGCAGGTACAAATATATGGTCAAAGAGCTTGCTTCACAACTATGTCATCTTGGATTCAGTCCCACTTTGTGCAACTTTTTTATTCTTTACTTG
>NODE_85354_length_70_cov_28.257143
GTGTGTGTGAGTGTGTGTAATTATAATTAATACTTCATCCGTTTGTATTCATAATTGTCATCAGTAGTTTTACGTTTCTCAATGATACGTTGGATTTTTT
>NODE_153026_length_86_cov_10.302325
GGGAAACTTTAAAACGAGACAACGAAGAACAGTTGACGGATTGAATTACAATTTTTAGTACTATTTTTGTACTTCAATTAATACAATTCTTCCATTCACAAAATATTAACTTATTT
>NODE_125888_length_78_cov_13.846154
GTTCAAATCCCCAGTGCAGCTTCTTCTTTTTCTTCGCTTTGACAGTCGTTTCCTCAACCTTTTTCCGTTTTAAGTATTCCCGGGCATCAAAAGAACCTGTAATTTTTA
>NODE_124078_length_146_cov_14.082191
TGTATATATATATATATATTTGTGTGTGTGCATAGATATATATGTGTTTTGTTTTCTTTTGGGATTTGGTTGGCAAGATTCTTTATGTGAGTTTGTGTATTGAAGCATATTTTGTTGACTGGGGAGGGTCATTCTCTTGTAGTGCCTTATTTGACACACACACACACACACACACA
>NODE_115514_length_80_cov_22.162500
AAATCTGTACAAATGAAAGTAATGGTGTTGCCAAGAGTTTTATTACAAAATAAGATTTGCAAATTTTATAAAAACATTGCCAACACCATTACTTTCATTTGTACAGATTT
>NODE_119692_length_80_cov_16.450001
GCTCTCAGACAAGCATGTTCCGAAAAAGATCTTCGTAATCGCTTCTTCATTTTTCTGTGTTGGATTAATTCAATTCTTCTATCTTTTTCGGAACATGCTTGTCTGAGAGC
>NODE_61217_length_149_cov_11.442953
CAAGATTATCCGCATGTACGTTGTATATTTGTCCAAAGTTCTTCCTACGGGTAAGATGAAATTTGCCATGTATATACACAGAGAAGCTTTAATCATAGTGTCATCTATTGTTGACTGCAGTAAATATTGGTGTGGTGTTGTACCACTATTCTATATTCATACACATATCTACATACATA
>NODE_124531_length_87_cov_44.609196
ATATATATATATATATGTATATATATATAAGAAAGTATAATTGTCTCTCTCTCTCTTTCTCTGTTATATTTCGCTGTATTAGTTTTCTCTTCTCAATGTTTCTTCCCTTGTATCGTT
>NODE_110782_length_72_cov_15.666667
GAAGGCTTTAGTAGCCAGCACATACAGACACAGAGCAGTTTATGACTCATATTGATTTCCAACACACACGTTTGTGTGTGTGTGTGTGTGTACAGTCTTATC
>NODE_123102_length_97_cov_27.783504
TTGTATGATGCATGTGTACATACTGCCATGTTTCATGGCAGTGAAAAATGGGCCATGACTGCTGAAGATATGTGTACGCTTGAAAGACATGAAGCTTGCATGATACGCTGGATGTGTAATGTCAGTG
>NODE_131013_length_114_cov_20.833334
TCCGCTCGTTCGTATTGCAGTGTGTGGTGGTTGTGTTGTAAGTCGTACTTGATGCAGTCATAAATGTCAGGGATCTTGCTAACATCAAACAGCCCCTGTTTTGTCTTGAAATCCTTCTCTAGTTTTGCCCATCGACGAATCAGC
>NODE_46779_length_143_cov_76.048950
AACACAGCTGCTGCAACAAAGAATACAGCATACCAAGGTAGAGCAGAGATGAAACAATTGTTGTACCAGACTAACACTTCTGTTGGTATGTCAAGGAATCCAGAAGAGATGGTGAAAAGGAATATCTATTCTGAGAGATCCAAGAGTGAATGTTATGCAGAAGGTCAGCTACA
>NODE_6022_length_54_cov_48.129631
ATATAATAATAGCATTGCCAAACAGTAAAATCTTTTGGGAATCCATGGGGGAGGGAAATGTTCAGAGTTCAAATGGACCATGAG
>NODE_80996_length_133_cov_12.406015
CAATAAGCATACCAAAACAATTTCTTTTCCACCAATGCTAAGTAAGGTTGGTGAGGTCCTTTTAGATTATATACTGCACTTAATATGAGAAGAACCAGTATGATAGCCAGCACCATAAGTTTTCTTTGAAACAATTGTTTTGTGTAAGTGGAAAGTAAATGCC
>NODE_108521_length_74_cov_13.797297
GGGGGGGGGGATTGTTCGGTTCAAATATCTCACCCTCTGAAGTTAATTTTCAAATTAGCAAATGGAGGTGGGGGGAGAACTACCTCACTTATTTTTTTTTTTTT
>NODE_114628_length_130_cov_10.984615
ATATATATATATATACACATACACACATATGCCAGCCCCCACTGGCCCCTGAGTTGGTGGCATGTAAAAACACCCACTACACTCTCTGAGTGGTTGGTATTAGGAAAGGCATCCAGTTGTAGAAACATTACCAGACAAGACTGGAGCTTGGTGCAGCCCC
>NODE_128170_length_158_cov_12.170886
CAGAATCACTACCAGAACTAGAGAAGTTTCAGGTATAGAAGCAAGATTTAGAGTGGAATGGCCTTAGAGTCAATGTCGCAATGACCAAAGTACTAATCAGTAGAAAGGCAAACACCTGACACACCCCTTCAAGTAGGTGACCCTGCTCAGTCTGTAGAAACTCCATAAGATGTGCCCAGTGTAAGCTA
>NODE_113466_length_135_cov_14.185185
AGCATGACTGATGATAGTTAAAGAAAACCGATATGGCAACTGCTTTATTACCTGTATCTGGAACATCAGTAGGGCGCATGATTCTACGAATTTGTTCCATTGACTGTAAATCTGGAGAGAGACCTCCATGGCAACAAAATATCTTTTCATCTATGATAGCTGCAA
>NODE_77235_length_68_cov_13.661765
GTCACTCACACTCACCGTACTTAACTCTGTCGTCTCTATCAACCACACTGGAACTCTGTAAGCAGTGCAGTATAAGATTTTCACCAGTCCTCTTGGTA
>NODE_76456_length_107_cov_22.327103
CTCCTGTTGTTGTACTATGCACTTACTAGTAAATTGAAATGTGGTGTCTAGGTTTTCATAAAGGCTGTTATAGCGTAGCAGTAGTAATAGTCATACAGTGCAATGTGGGGGTGATGTAGTTGATGTATGCATACTAT
>NODE_66328_length_90_cov_12.900000
ATGTTTTAGTGCTGTCTACTGCTATAAGGAGTAATAGGTGTTATTCCTCTTTCACTGGAACATTCCTGCTGTGATCAACGCATCTTTGCCCACCTTTTTTTTTTTTTTTTTAGCATCATT
>NODE_27327_length_54_cov_55.000000
GATAGTAATATATATTCATTGTTGTGAATTAATGTTTTATTTATACAGATCATCAATTCACAACAATGAATATATATTACTATC
>NODE_109473_length_90_cov_14.011111
TCATTTTTGCAATGAGGAAAAATGGTAACAGCAACATCGTATTCCTAGGAAATTGATTGTATGCATGAGAATTTGAAAAATAAGCAACCCACACTGTTGAATTGAAATGGCCTAATTTTG
>NODE_93409_length_123_cov_11.691057
TGGTGCTTTAACATGTCAACCTTGGTGGGATGAAAGGCAAAGTTGAACCAAGATGGAGTGTACCCAGAATATGAAGTGCCGAAAGAAATACTAAACAGTCTTTTTGTTTTTCAGACATTCAAATGATTCTGCCAAGCCAGTGCCCAAATAATA
>NODE_149693_length_84_cov_10.797619
CGGCGGCTGTGATGAGTCTGTGTTGTTTGTAACTGAGAATGGTTCTGAATTGGATTTTGATATTTGAGCACCTGGGTCTGCCAGATGAGTTTGGCGGTGCTTTGATGTTTGGGC
>NODE_128769_length_75_cov_10.160000
GCGGAATGTACTAGAAAGGACAGGGGTCGAGGTCGTTATCACCTGATAACAGGCGCACTGACTGTTCACTACCAGCACCAGTCCCAGCAAAGGGAGACCACTGCC
>NODE_112259_length_83_cov_13.012048
GTCACTTTTTAGAGGTCATCCACATTAAAGTGACCATAAGCAATGCTCTATGTATCCTAATATAAATTTGAGTGATGCTTCTCTGTCCCTTATATTTTTATGCTCATAACCCC
>NODE_112290_length_72_cov_10.250000
CCCAAACTAAAACTATAACAACAACGGATCGTGGTAAAACAATGGCAAGAAAAGCCCCTCCATGGCAACTACTGCACTAAATTAAATGCAAAAGAAACAGAC
>NODE_90295_length_102_cov_11.862745
GGCCGATACTGTTTCACTAAGAGAATGCTATCAAACTTTAGTGTTCGCTTGAGAACAGCAATCACACAAACAGCTTGTTCTGAAGTTTTGTCATTGACAACTCGACTTAGTGTTTCCCATGTTCTTGTTTTT
>NODE_23339_length_128_cov_21.640625
AAAAAAAAAAAAAAAAAAAAGATAAATCCAAAAGATTTCCCCCACATGAAATAAAAACCTTTATATCATCCCATAATACATTGGATTCTGTTTTAACAAAGACACCATATTCCATTGGCATCTGAGGATTGAAAAAAAAACAAAAAAAAAAAAAAAAA
>NODE_16056_length_120_cov_47.125000
TTTATTTAAACAAAGAAGTACAAATATTTTATTAATATTCAGCTTATTTTATTTATTCAAATATTTTTGCACTGAATTCAGAAGCAATGAAATTTCAGATTAAAATTTGAAAATCTTTGGCCCTAATAGACAAAAATGAATGCAGTAATT
>NODE_19529_length_83_cov_455.228912
TTTTTTTTTTTAATGCAGTTGCTGGTTTGTCTACTTCTTGGGCTTTAGCTACATCTGTCATTCCAAAAGAGACAGACAGCACACATGTAATAATCCACAGCAGTTTCATGATG
>NODE_90721_length_66_cov_26.878788
ACTAACCTCTGTCGAAAAATAAAATATATATATATATTCACTCATGTTTTGAGAATCTACTTTCCTGTTTGCATCAACAAACTCACACACACACAC
>NODE_136389_length_62_cov_17.032259
GCCCCGTGACACATAATAAGGTCAATATTAATAAGGAGACTGGCATAGCAATATAGACAGAGGCAGTTGCTGCTTTTTTAGTTGGAAGAGAC
>NODE_19469_length_123_cov_206.016266
AATTTATTGTTCTCTTGAATTTTTTTTTTTCCTTTTTGCTATTTGGAAAAAAAACAAATTAACTTTTAAATTTCTTTTTCACATTCCAGAAGTTTTAAAAAGGTTTTTATTACTCTTATCCTTTTTTCAAAATGGTAAAAGGTTAATTTTTTT
>NODE_57255_length_67_cov_12.567164
ACAACAGCAACAACAATCACCACAACAACCACACTAACAACAACAACCAACAACACAACAACTCTAGCAACCACCACCACAACAACAACCCACACCT
>NODE_157177_length_86_cov_11.162790
ATGCTTTTCAATTATATAACAAGGAGAGATGTCTTGGGTATGTTCTTCAGGGCACTGGGATTGTGTACATGATACACAAGCAATGGTTTTAACTTGAAATCTCTTGCACAATTACC
>NODE_36541_length_116_cov_10.172414
GCCAGTTGTACATGTCTCTGACTTGAAAATCTGTAACCATTCATTCAACATTTGAAAACTTTGTTCTTGAACATTTTTTATGTTGTTTGTTTCTATATTTTCTAGCACAGCATTTCTAATTTCTAAACACCGACCAACAGACTTCC
>NODE_11916_length_75_cov_205.000000
CACACACCTATGCACCATGTATCTATAGGTACACATGTGTATACATAAGTTTGTACACTCATACACGCATAAAACGTGTATGTATGTGTGTGTGTTTGTGTGTAT
>NODE_95769_length_156_cov_12.570513
TACGTTTGTATCATGTTGAGCAAATTCTTGACAGTGGAGTGAATCCAGGATAGAGGAAGACCTAGGAAGACATGAAGATATGCAGTAACTGTGAAGACCTGGCAAATAAAATGTGAACCCAGAAGTGTCACACAGTACCTTCAGTTCTTAGAATGACAGGCCATGCTTGAGGAGACACGTTGAGTC
>NODE_9995_length_134_cov_56.276119
ATATATATATGTGTGTGTGTATATATATAAACCCATATATTTATGTAATGTTACGGCCAGTTCCATCGCTCTCACCCCATTTATTTACATTGTAAGACTTTAGAAACTTCAAAAGGTATAAAAGAATTCTTTTTGGAAATGGCAAAACCTGAAGCAGGTAAAGC
>NODE_119657_length_62_cov_18.612904
GGACGTACATACACCAGCATCAGTTGTCAAACAGACACAAACACACACATATATATGTATACATACACACACACACATGTATATACACACAC
>NODE_75533_length_124_cov_11.266129
ATCTGAAATATATGTATGTTTACTGGGTTTTTAAAAGAGCAAAGCAACAGGAAACAAAAGTACAAATGATCGCAGTAGTCAGTTACCATACCCTAATTGTTACCACTCCCCAACGTAGGACACCTCATCATACAGGTGATGGGCACAGTTGTAA
>NODE_112124_length_111_cov_10.018018
CACAGTCTTTCAGGAGGGATTACCAATCGCCATTGTTTGGAACTTCTCTTGGTTCCAAAGAAGATGAGTCTATTCAAGTGTCTCAAGCTTTGTGTCTTCCTGTCTCGGTACATGAGTTGCTTCAACCACGGCAGGCAGGGG
>NODE_119300_length_70_cov_58.571430
TTTGCAACTTTAATGCTGTTTCTTGCTTTTGTTATTTTACTTTCCAAAATGTTTATTAGCAGTAAAAAGTAAAAGCAAGAAACAGCATTAAAGTTGCAAA
>NODE_70092_length_105_cov_11.838096
GTAAGTAATAGATAGATTGCTAGCCGGCAAAAAGGGAACGTATATCAATAAGCTAATTATGAATACATGTATATCTAGAATTATATGCATTTCTCTATTGCCCAGAACGGACAAAACATAGAGGGGACAAACAAG
>NODE_51761_length_103_cov_17.436893
GAGGGAAACACTAAAGGGAAGGGCACAGGAGATGAAGTGCAGAGTGAAGGGATAGAAGATTGCTCAAGTTTAAGAATCACCCACTCTGCTAAATCAATAAAATGGAATAGTATGAAAAAAAAAAGACAATCAC
>NODE_96280_length_96_cov_15.468750
AACATTGTCAACAATAAGACTGCTCACCGGGAACGTGGTGTTGTAGGAGAAATCTAAAGGGAGATAACAATCCATATCGAACAGGGCCATAGTACGAGACACTTGCCCAAGGTGTCATGCAGTGGG
>NODE_136152_length_159_cov_10.566038
GTCTGCATTATTTTACAAAAGTTCACTATTCATGAGTTTTAACTAATTTAGAATGGACAAAAATTTCAAATTTTTTTCTTATTGCTTTTAGGGTCCTTTTACCAGTCTATTTGTCTATCTGTCTATAACTATGTACTTATATCAGGTTTTTATCTATAACTGTAAGGCACTGACTTGGAAGAATTTTTG
>NODE_156968_length_92_cov_10.260870
TTATGCTGTCTGCTATTCGAAATGTCCATCTCTTTGGAAAGCAGTTCAACATTGAATACCCGATACATTTTCTTCATCATTACAATCTAGTGCCCTATCCAAAATCCAGAAATTAATTTCCT
>NODE_70594_length_74_cov_14.648648
GACCGAGTCTGCTGGCGATGTTTCCACGCTTTTTCCGGGGACCTGCATCGGCTTCGGTAACAGCCCACTTGCCGACAGGAAGCACACGTTTTCTACCGCTCCGA
>NODE_148779_length_137_cov_10.781022
CTGGGATGTGTGTGTGTGTGTGTGTTTGGATGTAGTTGGAATATCCACTGCAATGGATGTAAATAAGCACAATAGTGAAATGTATGTAGGGAACAAATGATATAAAATACATCTTGCGTTTCTTATACTTTTTCCTATAGGTATGTGTGTGTGTGTGTGTGTGTAAC
>NODE_137335_length_119_cov_18.705883
TATATATATATATGCGCTAGGATGATTGTCACTGAGAGTATTCCCCTGGTGAGAAGGTTGCCACTGGGAAAATTGCCAAGGTACAATAATAAGAAAATTCTATACAGTAAAGGAACTTTTATTATTATAAATTTTAATAATGTTATAAA
>NODE_101144_length_106_cov_13.141509
CAAGACAAAGTGTAACCTCCCTGAGAGAAAATCTGAGTATACGAAGCATCGCATGCAGCGTGCAAGAGAGACATTTATGTTGGTATGGTCATGTGGTACAGATGGTTGAGGAGAGTTGTGTGAAGAAGTGCTGCAC
>NODE_126935_length_159_cov_21.006289
GTGTGTGTGTGTGTGTGTGTGTGAATGAGATAGAAAGAGAGAATTTGCCAAGGTCTTTTTTTTTTTGTCTACTTTAGAAAAATAATAGTGAAAACTGAATAGAAACTTGTTTTCAATATGTAGTGTATATATATATATGTATAATAGTGTTTATAAGTATATAGATTGATAGAGAGAGAGAGAGAGAGA
>NODE_154691_length_69_cov_13.246377
GGTGATACTTTTTCTGCCAGCATTTTTAATAGTCAAATTTCACAAGCCAATCTCCTTGATGATTTCACAATTAAAAATGCTGGCAGAAAAAGTATCACC
>NODE_139465_length_67_cov_18.492537
GTGGGGATAAACACAAGATATAGGGGTTATTATTAATAATAATGGTAAATAATTAAACAACAGTAACACTAAAACAAACCACAAGAATGTAGAATAG
>NODE_12928_length_99_cov_10.676767
AAACAGTAGTGCAAAAGCAAAAAAAAAAAAAAGTGGAGTGCATGCTTCAGTTGATCCATGGCAATATTCATTTTCCAAGCAGACCTTAACAGTAGACACGTATATACCATTATAGGTTTATATATGCAT
>NODE_119456_length_139_cov_12.489208
ATATATATGTGTATGTGTGTACATACACACACATACACTCTGAAGAAAGTATTTACACTAACAGAAGATTGAGTCCCTATGATGATAAAATCTTCAGATTGACTGGGTATTCATGTCAGAGATATGTGTGTATACATACATGCATTATGTATATATTCATGTATGTATA
>NODE_80889_length_83_cov_13.843373
ATGAAATAGTGTCAGATGCCATGTGTAGTGTCGCACACACATACGAAGCAACATCTGTATGTAGCTGTAGCTAGCCCAGCCTCCCCGACTGAATGCAACTACCAAGTGAGGCC
>NODE_69383_length_144_cov_235.729172
GTGACCCATTTACAGCTGAGTGGACTGGAGCAACAGGAAATGAAGTGTCTTGCTCAAGAATACAATGCATTGCCTGATTTGGGAATTGAACCGATGTTCTAGCATTTGTGAGTGGGACACCCTACCCACTGGGCCATGTATCTCCACAAACACACATATATATATATATATATA
>NODE_79577_length_70_cov_11.528571
TGCGGGGGAAGGAGGATAGAAAATATCTGAAAAATTAATAAGGGAAGGGGCGATTATTCAAGACCCAAGAGTAAACACACACACACACACACACACACAC
>NODE_132356_length_73_cov_11.027397
TATTTCTCTGCAAACTGAAAAAATGATGAAGAATCCTAATCGATTTTCGAAACTATTTGGGCTCTCATCAGACATCGTGTACATCACTTCACAGTTCCCAGAG
>NODE_79583_length_59_cov_63.728813
CTGAAACAAGTAAAAGATAAAAGATATACTGGGATTGATTTGTTCAACTAAAACCCTTAGAGGTGGTGCCCCAGCATGGCCACAGTCCA
>NODE_157324_length_66_cov_15.969697
GTATATATGGAAAGGGTTATATATTATTTTATTGTTTATTTTTATTTTATTTTTTTTCATATATGTTATATATATATATGTATATATACATATATA
>NODE_157709_length_69_cov_12.840580
TGTGTGTGTGTGTGTGTGTGTGTATAACATATGGTGTGGTTACAAGCAGGAAAATTTAATTAATTTTGTCTATTTCTCTGCAAACTGAAAAAATGATGA
>NODE_117855_length_115_cov_10.956522
CAAAGAACTTATTCCTGAATTTTTCTACCTTCCCGAATTTCTGTATAATATGAACAATTTTGATCTCGGTACTCTTCAAGTCACTAAAGAACGTGTTCACGATGTTATTTTACCAAACTGGGCCAAAACAGCTGAAGAATTCATT
>NODE_27755_length_101_cov_17.148516
GGGGGGACGAAAAACCGTCAATTATTTTGCCCATCGTGATGACCAATATGTTAGCTCGCCGCCTTAATCTTTTCTACTATGAAGTGGTTAATCGATTACAACGACATTAGTGATCAACTGGTGCTCATTTT
>NODE_85427_length_67_cov_12.462687
CCGATCTGGATAAAGTCTCCAGAGCTTTTTTTTCATTTTTTTTTCTCTTTCATTTCTATGAATTCTTTCTTAATTTTTCTTTCATTTCTAAGATCGG
>NODE_95276_length_87_cov_13.034483
GTATGTATAATCGTAAACGATGTCGAGAGAACGTCTGCTACAAGCAATATTTTTAACACAGGACACCTCTAAGGCGACCGACAGACATTCAATGAACATAAATAAACTGAAATCAGG
>NODE_47159_length_115_cov_101.069565
AAATAACTACAGGGGTATTAAACTGTTAGAGCAAGTGATGAAGGTTACAGAGAGGGTGTTGGCCCAACTAATCAGGGAAAGAATCTGCTTTGATGAGATGCAGTTTGGTTTTGTCCCAGGTAGAAGCACCACTGATGCTATATTC
>NODE_5502_length_137_cov_197.072998
AAAAAAAGGGTGGGGGGAGAGACGAAATAGACACAAAGCAAAGAGGGGGAAGAAGAGATAAGGATAGAGAAGAGAGAGTGAGGGAAGGAGAAAGAAAGAAGATAAAGAACAGGGCGAGGATACGAAAAGAAAAGGACAGAGAGAGAGGAAGAGAGAAAGGGATACAA
>NODE_85793_length_95_cov_10.936842
GATGATGATGATGATTATGATGGTGATGATAATGATGATGATTTACTACATTGGGACAAAACCACACATTTTAGACAAGGTGTGATAGTCATGTAATTTGAATCCAGTATATTACTGGTACACCG
>NODE_84967_length_134_cov_11.119403
ACACACACACACACACACACACATACACATCACTTTCCTGATGGTTTATTGAGTGTCGTTTAAATCAATGAAGAGATGGCAATGCCGCTTATCGTAAATATGTGAAAAATGTGTTATCTTGTGAATATATACAGCCATGTATGTATGTATGTATGTATGTATGT
>NODE_93684_length_134_cov_22.723881
CATCAATGCATTTCTTATTATTATTATTATTAGCACGCTGGGTGAAGCGCTTCGTGGTATTCCGTCTATCTTTACGTCCCGTTTCCAAATCTACCGAGGTTGACTTTGCCTTTCATCATTTATGCACCAAACTATTCGATTGAATGTCTTTCCTACAGTTTTTT
>NODE_119381_length_128_cov_28.304688
GCACAAGGACACATTCAGAGAGAAGAGGTATAGTGTTAATTTATAGGGAAGAGGTATAGGATCGCTCTCGTAATATTACTGGTATCTGTTATTGTTATTATCAGAGAGGTGAAAGGCAGTTAGTTCTGTAAAATAATAACAACAATAATTAACAACAA
>NODE_107514_length_97_cov_20.360825
CCTTATTGATATTTGTAATATATTCCTCTGCCTAATCACAATCTGCTGTTACATTGGCTTTCTGGTTTGGAGACTGGCAGTAAAAGATTGAAAAGCTAAAAAAAAAAAAAAAAGCCTTCAGAGTGTT
>NODE_120465_length_64_cov_20.015625
ATGGGAGAGGGTTAGTTGATCACATCAAGTCCAGAGCTCAACTGAGTCTCATTTTATTGACTCAAAAAGGATGAAAGGCAAAGTCAACCTTGGT
>NODE_117370_length_100_cov_10.440000
CTCAACTATCTACAAACACAGCCAGGTTGAAATAATGCATTCTTCCAGGAATAAATAAAAAAAATTCTCAGATTTGAGAGGATGAGCCCCTTAAATACTATTGGGCAAACTGGCCTCCTGGACCAGTCCA
>NODE_47915_length_144_cov_17.000000
ATGGATATTTTCTGTTGCTATTAAAATACATCACCCTCTCACACTTGTTATAATAAGTCTTCCATGCTGTGTGCCCTAAAACCAGGAAAAGGTTTCATAATTTCCAGTTTATTGATTATCTTAAACGACAGCAACTTGGGAGAAAAAGTGAATATCAAATTACTTGTTGCTGGG
>NODE_130210_length_72_cov_11.666667
GGGAAGGGGAAGCACAGATGTTTAGCCAATTATTACAACATATGTAGCAGATATGACGTAGACCTACGTGCACACTGTGCATGCAGAGCTGAGTAATCTCTG
>NODE_90290_length_73_cov_70.904106
TCCATCTGGTCAGGAAGCACCTAAGGACATAAGTTCAATAAAGAAATAGCCATCATGTAACTTCCAAAAGATAGAAATATTTTCTGTAATTTTAAATTTAAGG
>NODE_44083_length_144_cov_12.673611
GTCACCTTTCCTTAAGTTCTTTTTTTTTAAAAAATAAACTTTTGAATCCAATGAAATTCTTTTGACGTAAGATAAGAGTTGTGAAGGTATCATATATCACTTTAATATTCAGTATTCAGTGCTGACACACACACAAAAAAAAAAAAATGGAAAAAAATTAATAAAAAAAAAAAA
>NODE_146467_length_80_cov_17.525000
GGCCAGGAAGCTTAGTTGAGGGTCTACCTAAGATTTCAGGGACATTAACCTAAAAGGCCAATGCCGATTCGTCAGGTCCCATAGACACTGTCTGTTCCTATGCAAGGCTA
>NODE_149737_length_145_cov_11.937931
GCCACAGCAACCTGCATAGCACTGAGGAAATGGGTATTCTCTTTAGCACTTGAGATGCAGCTTAGTTATAGTGAATATGTGAGCAACTTGCTCTACTGGCAGGCAATAGATGATGTCAGTAGGAGTTTGATAAAAGCTGGTGACCGGTTGTATGAGTTAAAAGCTTTGCAAGAAG
>NODE_3730_length_52_cov_104.365387
GATGTAAATTTGAGGAAGACTTGAAAGTGCACATCCTCAAAAAATACTTTCCATCTACTGCTCTTTCAGTCCTCAAATCATA
>NODE_61550_length_99_cov_14.484848
GACCTCTTGAAAGTGCAGAAATTTATGCGTCGAAGGAATTATAAACTTCATGCTGCCTTTCTCAATGCAACAATGGTTAGCTGTATTGATGCACCAATTGAATTTGAAGTCAGCATTGGTAACTATGGT
>NODE_122587_length_79_cov_11.341772
CATATATGTATGTATGTATGTGTATAAGCATATACAGACACATTAATTAGCATACGTTGATCTGGCTTTACGTAATATTCATTGTGCACGTCTTTGGTACACAGGTAGC
>NODE_147993_length_82_cov_12.170732
TTTTTTTTTTTTTTTGTTCTATTATGATGGAAAGAGACAGGGAATAAATGTAGGATGAGTATCTTGAATCTTGATTCCATTGTTTGAGAGGTATTTTTTTTTTTTTTTTTTT
>NODE_145285_length_62_cov_11.870968
GGAGGGGTTCAAGTCGATTACATCAACTCCAGTGACAGGACCAGAACATATTTTACTGACACCAAAACAATGGAAAGTAAGTCTTTCTACTG
>NODE_123637_length_61_cov_11.803279
TCTAAGTCCACACAGTATTCAAGGTATGATGTAATATATTTTAATTGTATTCCAGCCAGAATTCTTTCATCACACTTCTGTGACCTCATCA
>NODE_151661_length_99_cov_10.010101
GGAAAGACGACAAGTTGGAAGAAACAATGAAATGAGCAAAATATCGTGAAGGTGGACAAGATGAGAAACAGAAGATGAGCGATGATGAAACTCTGTGTAAAACCTCATCACACAGTGGCAGGACAGATG
>NODE_12911_length_154_cov_33.162338
ATAATAAAATATACAGATATTTAGACAGCACAAAGGTTTTCAAAAGCACACATTAATAATTAGCTAATTGCTGTACAGAATCCAAATATAGTAAATACTTTTATTTTCATTTTATTGTTAAATTGAAATGCATAATTCTTTTGTCTAGTAAATATGTCGGTATATTGTATTCATGTCATTCTGC
>NODE_56090_length_131_cov_20.610687
CATAATCACACCACCACCATCATCAAATAAATAAACAGAAGAACAAGGAAGATGTGCTAATGTCCGCACAACTCTCCTATCTCCGTGTCTGGTCGGAAAGGTGTGGTTTAGGGCTGGGAAGTTCCCTGTCCGGAGCCTGCAAGTCTCGAGTCCAACGTGAA
>NODE_132484_length_115_cov_11.391304
TAGAATGAGTGCTGGAATCTGTCTATTTGACTAAGCCTTTCCGAGCAGTGCTCCAGCATGGTCACAGTCTATTGACTAGAACAAGTTCCCATCTAAATTCTCCATTGGCTTGCCATGGGCTGCAGGGCAAGACCTTTGTCCAAAA
>NODE_147056_length_101_cov_25.039604
ATAATTATGTATATAATTATAAGTCATATTTTTTATATTTACCTAAAAGGTTCTTTAACATGCCGGCCACCCTTATTTTATTAAAAAATATATATATATATAAGGGTGGCATAAGCAATATTCAGGCCCTA
>NODE_126612_length_119_cov_11.058824
ACATCAATCTGGTAAAGGATTGTTGTCACTGTTGCTGTTTAGCACCAAAATATTCATGCCATGACCACCCTGTCTTAGTTTTGATGTTGATTATATTATCCAATGCATGTTCTTCTCCCTTTTTAGGTTTAAAAAAAAAACTTAGCTGC
>NODE_124921_length_63_cov_13.301587
TTTTGGCAAAACTTTACTGAAGAAGTGTATGGGTATGGACCTAACACGGAAACTATAGATAAGGTTAAGCCTGTTTTTAAATGTCGTTCTGTT
>NODE_49161_length_81_cov_10.037037
GTGACTATCAAGCTGGTATTAGGAAGGTAAACTAATGTGGAATTTTAATGAAAAGTTATAATCTAAAATCACTTCAAAATAGGTCATAATGTATCATATAACAAAGAGGTG
>NODE_122663_length_62_cov_14.596774
TGTATGTATGTGTCTTTGTGTGTGTATGTGTAAGTGTGTGCTTGTGCTTGTGTCTGTATGTGTGTATGTATGTGTCTTTGTGTGTGTATGTG
>NODE_141666_length_62_cov_12.967742
GCTGCTTCTGATAAAGGGTTGTTTTGACAAGTTCAGTTAGTTCTGCAAGGCGTTTATCATCTGACATAAGCGCTTTCAGGTCATTGTAGTTG
>NODE_37172_length_168_cov_23.482143
GCCATGCATCATTTGTGAGGTTGATAAAGCACTTGTCAAGTACTGCAGTTGATTTTTTTAGTCAGCTAGTCTGTCCCATTAAGATTGCTGCCCTTGGGCCGAAAATGAAAATTTCTTATAATCAAATCAACATCAGACAGATGTCCTCAAAAATTTTGTTTGATTTCAGTTTTTTTTTTCTTTTTTCTTTTTTTTTTT
>NODE_22752_length_157_cov_14.859873
CTCTTTTTTTTTTTTTTGTTACACGTATACACATAAACCTTTCTTTTATCATATCTGCTCTCTCGCTCTTTCTCGTAACCTCTTCTGACGAAATAAAACAAACCAAAACATACAGCAACAAACATTTCCTTTCAATCTTAGTTATTTTCTCTGACCACTCTCTCTCTTTCTCTCTCTCTCTCCCTCT
>NODE_62972_length_71_cov_24.760563
CATCGTTTAACGTCCATTTTCCATGTGGGCGTGGGTTGGACAGTTCGACTGGGAAGCCTGGGGCTGTTCCACTGGCAATGTTTCTACTGCTGGATGCCCTT
>NODE_148509_length_98_cov_10.510204
AACCTGGTGTGCATATGATGCAATCTTGTTGCAGTGGTGCTAGTTTTACTTTCAGCTCCACTTTGGATCTATCTTAACAAGAGGGTTCAATATTCCAGTAAATTGGTTATCTTTTTGTAAACCTTTCA
>NODE_118113_length_81_cov_15.407408
ATATATATATATATAAATGTGTGTGTGTGTTTATGCACATAAGTATTATGTGTATAAGAATTATGCTGTGAATATATCCTTTAAAAACTGAATGCTACAAAATTTAGTTAT
>NODE_144022_length_140_cov_10.521428
TTTGCAGTAAATAAAGGGAGACAATAAAACTCAAGAATGAAGGGTAACAGTTCATTTGGGAAAAGGTTACGAGAGATATAAACATACTGTGAAAGCCCTGATACGGTCCTTGTTTAAACTCCCTTCATCAAGTAGAGCCATCACAAAAGAGGTGGGATTTTCAGTTGTGA
>NODE_98782_length_91_cov_10.230769
ATATCGAAGAAGTATTTTCATTTCGTCAAGTGGATTTTTCTTCAATATATTAATTGCTTTGTTACTACCATTTAAATCCTTAGATAATTTCTTTATTGCACATTCACTGCTCTTCAGAATC
>NODE_32747_length_143_cov_139.650345
GATGATCTAGCCCTCATAGCAGAATCATTACCAGAACTAGAGGAGAAATTTTGTGCCTGGAAGCAGGGGTTGGAGTCGAAGGGCCTTCGGGTCAACGTCGCTAAGACTAAAGTTCTTGTAAGTAGGAAGGCAAACACACCACTCACCCCTTTGGGTAGATGGCCTTGCTCAGT
>NODE_84066_length_149_cov_27.899328
GGCGGTGAGCTGGCAGAATTGTTAGCACACTGTATTCAGAGTTGAAATTCCACTGAGGGTGACTTCACCATTTCTCCTTTTGAGGTGGGCATTGATAAAATAAGTAGCAGTTGATCACCAAAGTAGATAGAATTGATTTACTCCTTCTGAAGTTGCTGGCCTTGTGCCAAAATTTGAAA
>NODE_97442_length_116_cov_12.577586
AGAAGCCTGTCGTGTATATATATGTGTGGGTTTTTGTCTGTATGTCCCCCGCCGCCACCATCGCTTCACAACTGATGCTGGTGTGTGAACGTCCCCGTTACTTAGCGGTTCAGCAGAAAGAGACCGATAGAATAAATACTAGGCTT
>NODE_13294_length_125_cov_142.983994
GATGAAAGAGTTGAGTTGAGTGGAAGGAATTGCTTGAGTGAGAGAAGTCTACTCGAATTGAGAGCAGCTCTTTAATCTCGTCTGACTGGCAAGCGTGCTGCATTCTTTGCTAGGCTCTGTCAACTGCAGTAACACAGTAACTGCTGTCTTTTTTT
>NODE_121700_length_75_cov_12.266666
TAGCGCATCAGATGGAGGTTGTCATGGATGCACCGGCCAGGCACGGCACATGTTTGTGCCTTGTCGACCAGTTTCTCGATGACAAGCGCCAACCGCTTGCCTAAC
>NODE_10339_length_153_cov_28.385620
ATAATTGTGTTGCCATACTAAGAGGTCAGAATTATTTCTCCCTAAATCCTTCTCTATACATGAATCCAATTTGCATTCTATGTAAGCATGAATGTTATATCTCATGAAATATCTTGGCAGTATGCACAATAATTATTATACTCATTTTTAAAACAAGGTGCATTTAAAGTAACTATATAGACA
>NODE_118606_length_99_cov_12.181818
TCTCCTGACATGGAACAGAATATATTTTACCATTGAACACAAACAGTTTTCTGTTTTCATCCATGATAGGACATAATCCAGTCATTCAACACAGGGAAACATGGGCAATATTTATCACAAATCATGTGA
>NODE_24221_length_80_cov_139.612503
TGTGTGTGTGTGTGTGTATACACACATGTATAACTGCTGTAATACAATTACTAAAAGAAAATTATGAGAGAAAAGAAATAAAGTGAGAATAGATTGAAAGGGGGGGGGTT
>NODE_135746_length_80_cov_14.050000
TCCTAGTCTCTTCATAGCTGGTGGTGATTGGTTGACTAGCAGCTTGGATCATCTTGATTTGTAATTCCCATGGTCGGTACAGATTTTCTTTTTCCATTACTGGTTCAACC
>NODE_17288_length_160_cov_106.050003
GCACACGCACATTCTCGCGCGCTTTCACACATATAAACAACACACAGCCAGTCGTTATTGATTAAGCAATTCTAAGTTACAACAATGTGCAGCAACTAACAACCTTCCTCCAGACGATGCCTTACCAAGTGTGAAAAACTATTGACGAACAAACTAATCGGGTCCCCTCACTTTGACGACCTCCATTTTG
>NODE_130327_length_129_cov_11.155039
AAAAAAAAAAAAAACCCCAAAATGATAAGAATTACTAAATGCATAAAAGTCTCTTGCTTCAGTTTGCAGCAAATGAATGACTACGTGGGCGTGTGGCTGTGTGGTTGAGAAGTTTGACTCTCAGCTGCCTGGTTCTGAGTTCAATCCCACTGCATGGCA
>NODE_105236_length_104_cov_14.990385
GCACTGCCAGGAAACAACCATCAACATTCTTTTAAACAATCTGACTCCTTACTTTTAGGACAACAGTAATTTCCCACAAAAGACTAGCAGATGATCCATCTAGCTATTGCTTTATTACTTATAAATGAACAATA
>NODE_98973_length_105_cov_17.266666
AACAGAAAAGAGAAGAGTTGTATACAAACAAATGTAAAAGAATGTAAAAGTTGCAGAATGCTGAGATTACAATTACAAACTCCTGAGATATTATTAGATAATAAGACAATTTGCTAATCCCTCTTTTGCCCATAG
>NODE_51780_length_129_cov_20.511627
AACTGGGTATGTTGCACATGTGCATGCATTCATCACTTTGGGAGAGAAGAGTCTAAATTTTTCTCCTTACTGCTGCAATACATATTATGCATCAATTTGGGCAAGATGTGAGAGGAAACTATGAGGAAGCCTATCCTATATATATATATATATATATAT
>NODE_7784_length_63_cov_1687.603149
TATTATTATTATTATTATTATTATTAAGAGATTTTCTTTGCGGCTTTGCTTAGTGTTTATTTGTTGTTATTGTTGTTTTTGAGTTTTTTTTTT
>NODE_39645_length_109_cov_18.293577
GAAGGAGTCCCTAATTTGCATACCGATAGTATACACACTATACATATCCGGGGCCTGTCACACACACATATATATACATATGTATCTATTCATCAGAATCTGAATTTATATATACACACATAAAAGTTGTCCATGGATT
>NODE_86899_length_80_cov_12.312500
GGTATGGGTATTTCCTATGAGTACTATCTTTTGAATTTACTAATTATCATTATTATTGTTATTGTATAAGGCAACAAGCTTGCACATCAGATAAAATGTTTGACAGCATT
>NODE_143967_length_76_cov_13.605263
TGTTGGCCAAATTACCTTCAAAATAATCCACTGTATTGTTCTGGAGATAAGATACACTTCAGTATCTTATATAGTATATTGTATTGTATGTAGTATATCACACCAC
>NODE_58215_length_123_cov_12.764228
AACAACAACAACAACAAGAACAACAACAACCGCAAGAAAATGTTCCAAGTCAAAGCAGTTCAACTACAAAAAGGTTTCCAATAGATTTCAGTGAAGAAGAGGAACCTTCACACTCGTTGCCTCCACCCCAACTACCACCACCACCGCTGCCAC
>NODE_99748_length_69_cov_48.347828
ACATATGTACGTATATGTGTGTGCACCATCCAGAAAGTGTTCTGAAAAAATATGTATTTTAATATGTATATACTTGGTTTTTTTGTTTTTGATTCCCAC
>NODE_120984_length_63_cov_13.857142
TACTGTCTATATAATCTCAAAGTTTTAAAAAAAACTTATACTTTCTTTATGTTCTGTTAATGACTCTAGAACAATTCTATGTACAAAACCAAA
>NODE_47364_length_74_cov_13.527027
TTTTTTTTTTTTTTTTTTTTTTTTGAGCTGAATTTTCTATAGGGATCATGCCTTTGCTTACCCCCAACCTCCATTTCCAGACATGAGTGGTCCCAAGACCAAGG
>NODE_18007_length_59_cov_523.237305
GAAAAAATCTTCTTCATGGTGTTCTTGGTACAAAGAACCCATCGTAGCACTGGTTGGAGGAATTACGTTATTGACAAAGAAAAAAAGGG
>NODE_29375_length_93_cov_12.376344
CTTTCGTACCCTTTCAGTTTTAGAACTTTGTCGGTCGAACTTTTCTTCTTTCCAATTCGTCAAAAGTCGTTTTCGTCAGTACCCAAAGTTACCAACAAGTTTGTGTTGACATTCGAAAGAAGA
>NODE_143344_length_129_cov_12.496124
AACGACTTTTGGTTCACCTGTCTGTAAATCGAAGCCACCTATTTCAGGTGAGTCATTTAATTCAGTGGGGTGGTCTTCCAGGAATCGTTCTAGTAGTTCCCGGATGAGCCTGAACAGGTCAATACTTGACGTTGTACAGATGTCCGTTTCAAAGGTGAT
>NODE_64699_length_91_cov_41.021976
CACCCCGAAGCACACACATGGGGCTGCAAATAGCAGCATGGAAGTAATGAATAAATAATCCCTTTATGAAGTTTGTGTCCCACAGGCAGCCTTCAACTTTTTTTTCTCTCCAATGGGGTTT
>NODE_159368_length_78_cov_10.089744
GACACAAGATTTTTATAGGTGGATGTACTTCCTCTCACTGAACCTTACTAGTTTTTCAAGTAAGAGATTTTTATTCCAGAGGAATCCAAAAGCATAAAGCTGGCAGAT
>NODE_157702_length_96_cov_10.291667
CGATGGACTGAGAGGCAGATGGGTAACTTGGTAGATATATTTCAAATAATTGGTAAGTTTAAAGTGCCGGATGACAATGATAGGGGCAAGTTTGATCGTAATGTATTCCGCGTAGCTTTTTTTTTT
>NODE_142789_length_92_cov_15.500000
CTACTACTACTGTGTTGGCAGATATTGTGGATGAGCAGGTATTACTTTTTGCCTAATGCAAAGCACTTGCTGGAATTCAGTCTGCTTAGCTCCCACAATATCTGCCAACACAGTAGTAGTAG
>NODE_23991_length_153_cov_132.620911
TTTTTTAAATACTACATTTTACTAGGTCAGGCTTTTATATCTCACCTGAGGATGGGCTATTATTATAATTATTATTATTTGTTATTACTACTTAAGCAGTGAACTGGCAGAATCGTTAGCATGCCAGGCAAAATGCTTAGCAGTATTTTGTCAGTCTTTACATTCTGAGTTCAAATTCTGCCA
>NODE_144790_length_110_cov_11.209091
CACACTAACGATGATGCCTTGATGGAGGAAACCATTCAGGACCTCATCCGCACTGTGTTCAGGGACTCTACTGTTCTTGTGACTTTGCATCATCTGACTCATCTAAATGATTACGATCGTGTTATGGTATTAGATCAAGG
>NODE_47109_length_143_cov_18.398602
ATACACAAGAATTTAAACCTGATGAATATTGTGTTACCTTTTTAGGAAGACACATGTCTGCTTCATGTGGTCTTGCAGAAAACAAATCACTGCTGATTCCACAGTTAAAATGGCTTAGCTGTATAAAATGGTATCCCACTACATGTATATGTGTATATGTGTATATGTATATA
>NODE_126154_length_129_cov_17.046511
TGAGAATGCATTCTCTCCCCTGCTCCTACTGTTTATGACTGACACCGCTGGAGCCAGAATGTAACATCAGCTATTATTATTTAAAACAGATTATTTCTCAAAAGAATCAGATGCTGCCAGTCTCTTAAATGTATTGGGACTACTTGTTGTTTCAAGAGC
>NODE_112799_length_63_cov_13.158731
TAGGCAAACCCTACCCTGTATGCAACAAATGTTAATAGTATTATTATTAGAATTATTATTAATATTTGTTGCATACAGGGTAGGGTTTGCCTA
>NODE_124075_length_169_cov_13.118343
CTGCTATACAGTGACTTTGAGCTGGATGATGAAGATAAGTTCTCTGAAGATACCAAATTCCCAGCATTCTCATTTGAAGTGGGATATGGAGGCTGATCCTCATTTGGGGGAACAAAGAATACCTCTGTGGTAGTTCGTTTGCTGGATGAACTCTTTTTAGAATGGCTACCATGACTTGCTTTACTCTGTTCTGGGACAG
>NODE_82312_length_97_cov_15.896907
GTCATGCGTAACATTGCTTAAGTAATGCATCTCGTGGCCTGGATGTTCTTTCGATCTGATGTCAACTCTCTTGTATATTCTTCTTCAGCTTTATAGTAATCACAATCCGTTATATCTATCTTCTTAA
>NODE_44833_length_63_cov_10.349206
CTGGTGTTGAAAACATTCTTTGGAAGTCTTTGAATGTCTCTGTTTAGTAGTTCCAAAAAAATATGTTTATATATTTCCATTCATGTAAATGGT
>NODE_84595_length_106_cov_13.254717
AATTCCTATCTTTGTTTCCAATGATGCATAAAACATTTTAAAATCTTGTGCTTTTATCAATGATGTAATTAACAAAAATTATAATCTTCCTAACACCACAGATACATTGAAACTCTTAATAATGCTTTCTTAATTA
>NODE_57924_length_68_cov_12.617647
GGTGTGTTGGGTTCTTGAGATGTTTCTTCAGTGTCAATCTTGTGGATATCAAAGTCAGGCTTCCAACCATGCCGCATTTTTTCTGCTATAAATTCAGC
>NODE_24963_length_120_cov_15.100000
AAAAAAAAAAAAACAGAATTAAAACAAAGCTAAACAATTCTTCTAAATCAAGGCTGAGGTTTATCCCATCTTCCCATCCGGGGTCGCTATTTGCAATCTTCCATTCCATCACCACCATGATTTTGTTATATATATATATATTTTTTTTTT
>NODE_122334_length_81_cov_10.716049
TGTGTGTGTGTGTGTGTGTATGTATGTATTTCATGAGTGATTTTACTTCAGCATAATGTTATTAACTACTTACCCTCCACAAAAATCGCAAATTTAATTTAATTTGTGTTG
>NODE_55572_length_103_cov_92.766991
AAAAAAAAAAAAACCCCCACAAGAAAACGCTGAAGAAAAAAAAAATCTTTACAGAAACTAGAAAATAATAATAAAAAAAAAAACTGAATTAACAAGAGAAAAATTATTATTATTAATAATAGTGATGGTGGTA
>NODE_104054_length_107_cov_27.626167
TTTTTTTTTTTTTTTTCATTCCTCTGAGGAAGCAGGTGTGATAGTGGGGGAATTCAATGAAAAATGTATAGGTGATATATTGAGGGTGTGTGTTGATTTAATCAGTATTAGCTCTTATGATAAAATAACCTCAGGGG
>NODE_104768_length_59_cov_11.542373
ACTGCTTTCTTAATATATTAAGAAAGCAGTATAAACCATTAGATTCTACAAAATTTCACAACACATATCCCCAAACAGTCGCCGACAAA
>NODE_60531_length_52_cov_12.442307
ATAACATGAACATTTAAGTAACTGCTGACAAAAGAAATACAGAGTTATCCAATGTCAGCAGTTACTTAAATGTTCATGTTAT
>NODE_151502_length_80_cov_10.325000
GCTTTTGGAAAAGTGTGAACATCACAACCCCTTTTTATTTGGTAAAAGCTGTATAACCCTTAACACATATTTCTGAGCATACAAAGGGCAATCAGTTTATTGTATCCCAC
>NODE_106005_length_75_cov_23.386667
CTGACACTCCCAAACCACTTTCCCTGTCATTTTTGGTTACAGGTTTTTAATGGACAAGCACTGGTCACTGCAATTATGACAGGGAAAGTGGTTTGGGAGTGTCAG
>NODE_25233_length_62_cov_13.161290
GGGTAATATCCATAGTTTTAAGGAGTCTCTCCGGGTCAAGCTAATTCTTCTCCACATTGGGAGGTCAGTTACTATGGACATGTCACTGAAAT
>NODE_108779_length_78_cov_10.448718
TGAAAATACAGCTGACCGACAGGATCTTGACTTAGCAACAAAGCGCTTCACTTTGAAGCAAAATCGAAATGTTTTTGTTCCAGTCGCTTTCATAAAACGTAATCAGTC
>NODE_147587_length_127_cov_11.181103
AGCTCTACCTCTTAGCAATGCAGGATTGACTGATAAAGTAAAGAGCCAGCCACATACTGAGATTTGAATTATCGACTTTACCCTCTTCAAGTCTGAGGCCTTGTGGCATATCATAAAAACCAATATCATTATTATTATTACTGTTGTTGTTGTTGTT
>NODE_88144_length_84_cov_11.690476
GGGAAAGAGAAGATGAAGATGGAGGAGAAGGAAGAGGAAAAGAAGAAGAAAGGAGAAGGAAAAAGTAGGAAGAAGAGAAGAATGGGAAAACAGAGGAGGGAAGAGGAAAAGGTG
>NODE_153936_length_67_cov_15.641791
CGGGTAGGAGAAAAATAAGTTGAATATATTTTGTTAGATTTGCAGCCATGACTTACTTGGAAACCAGAATAAAAAAAGAGCTGAGAGAGCATATGAA
>NODE_89622_length_107_cov_14.018692
GAAAGGTCGATGAAAATAGAATGACTGATTGTGGGAGAATTAGTAAGAGTGTGATAAGTGCTTGCAACTCATTCACTGTTATCATTTTCGAATACTAAGTTGCGAAGAAAATGGAGAAAAAGTCGTCAGGTTTAACC
>NODE_95643_length_67_cov_16.462687
GCAGTATGCAGTGGGCACAGCCAATGAAAAGTGAGAAATAAACAGCCAATGAAAATTGTGAATTAACAGCCAATGGAAATTGGAGCATGACAGCGAT
>NODE_103549_length_97_cov_25.453608
CACCTGATTGGTCAGCTTCACATCACCCCTGACTATAAATACGTTCGTCCAAACTTTTTGGATGCTACCCTCCTAGCAGGGTAATGCCCAAAATATTGCAACACTAAATTAGGCCTGTTAATAAACG
>NODE_27667_length_157_cov_223.108276
ATAATAATAATAATAATAATAATAACAATGGCAACAAATGCTATGTGATTAGATTTTCAAATATATATTTCACAGAGGAGGGGGTGAGGGAAATTGGCACTGATACAGCACACGTAAAAATGTATTGTGAGAACAAATAGTGCAATCAACTTGGCTCATGTATATATATATATATACACACACATAT
>NODE_16020_length_132_cov_192.106064
ATTTCGTTTGAGAAGCCAGTGATACTTTTGTAACAAATCCACTTCGGCCTATATATATCACGTGTCGCACCGAGTTCACATTGTCAGGCTTGTGAGACGTATTAGTTGCCGGTTTATATTTCTTACTCGATCTGTTTGCAGACCTCGTCTTTGTTTACTCAG
>NODE_103187_length_81_cov_31.580246
TATATATATACACACATATATATATACGCACGCATATAATATACCCATACAAGAGACGTATAATATACCCCAAAACATTGTGTGTGTATATATATGTATATGTGTGTGTGT
>NODE_146072_length_90_cov_10.177778
GTTTTTGGGATTGGGTTTACGTTCATGCGGGATGAGGGTAAGATAATCCCAGATTAATGGTTCCAGAGATATCATCTGAATATGGTCAATGCTAGCTCTCTTGCTCCAACTAGCTCTTGT
>NODE_106260_length_117_cov_11.948718
GATCTCTGTGGTCTTGTCGACTGCTGGTTCTACCTTTTCAGTTGTTCCATTTGTTTGGTTGTTAACATCTAACATCTCTATTCCTTCCACTTCAGATGTAGTACCATTAGACACTTCACCTACTGGCATCATTGCTTCATCTAACAT
>NODE_95266_length_65_cov_12.923077
GTTTTCTTTTTCTCTTTTCCATATGTTCCGTTTGATGCTTTTCTCTTTCTGTTTATGGTTCTTGTATTCGTCTTTCTCGCTACTCTCTATTTCTC
>NODE_4303_length_113_cov_11.132744
GTTATTTTGGATTATATTAACTAATATGTCCTTCTCTCCTCTAAGACTGTAGAGTATGATTTGGTATGAGATTTCCAGTCACTATTTGTAGTCTGTTGATCAAGTATATGGAGTTTCACTTGTCAGTTCATCTATCCTTTAGT
>NODE_117361_length_62_cov_21.951612
GTGAGGGTGGTAACTGTGATAATAATAGCCATGAACACTCAAAACAAAATGGCATTTATTTATGACCAATTTTGTCTTCAGTTCTTCAGTTT
>NODE_64405_length_128_cov_33.601562
ATTAAATTCATATCTGAGTGATTTGATAATGATAACTCTAATGTAATAAATTTGCTTTAGAATTCTTTATTTAGGTATCAATATGCCCAATAGGGATTAAAGCATTGGTCTCCTCTATCAGTAACGGGTTCAATCCTACAGTTTGTAGCTGAGGGTTT
>NODE_98255_length_62_cov_11.774194
GAGTTAATGAATGCTTTGAAAGAGCAACAAGATGTAAATGATCGCCTCAAGAAGTACGTTGATAAAATCATCCTTAAAATATTAGAGAAGAA
>NODE_19662_length_85_cov_62.164707
ATTGGTTGGATTTTTCTGTTTTATGTATGTTTAAGATAGCTTCAGTTTGTCATTTCAGCTTTGCTATATAAACAACAGTCGTTGAATGAAAAGCAAAGAAGTTGTTTTTTTTTTT
>NODE_56564_length_64_cov_47.453125
CTATGGAATAGCAACAGAAAAAAGATGGTATAGGCACATCCCAGAAAAGGTCACAGAAAACGAGAAAACAACAATACTATGGGATATGCCAATA
>NODE_151448_length_109_cov_13.211009
GTGTATATATCGATATGCATGCATGTGTGTATGTGTCAGATGTGTGAATGTTGTGAATAGTGTAACCCAGTGCAAACTATGAGTGAGCTGTCAAATTTTGATATAAGAAACACATCTCTCCACTGTATCCAGCATTTTG
>NODE_132259_length_93_cov_19.731182
TGGGTTGTCAAGTATGAAATTCATAGAATAAAAAGAAGTATGCTAATTTTATTTATAAATACAAGGAAAGTTTTATTCATCAAAATATGTTTGCATATTGTCAATACACTTTTGCCATTTCAG
>NODE_13948_length_90_cov_13.611111
TGTGTGTGTGTGTGTGTGTGTGTGCGAATTCAAAGTTAAAACAAGCAAATATTAAGAACTCTTAAATTGTTGAAGATAACATCCCTTCTCGCCAAGCTGTAAACTGAGGGAAACCATTCT
>NODE_57235_length_103_cov_13.970874
TTAGACAGATACCACCAACGATGGTGCAACCAATTATCTTAGCTTCTGAAGCTACTTCTAATGTTCTAGGAGGTATGCGAAATCAACTTGTCCCTGATGCCCGCCGAGAAGATGTCGAGAAATGGAAAGTCCC
>NODE_98092_length_85_cov_18.047058
GAATCCTTTAGGATCCTGAGGCGTTCTGCTTTGAATAATTTCAAACAACAAAATCAGTTGACTGTGAGCAACAGCAGCAGTGCCATCTCCCTGCCGGAAAACGAAAGGGAGATCA
>NODE_80183_length_51_cov_12.705882
CTAGAATAAGAATTGCCTGGGCTAAGTTCACACAGCTACTCCCCATACTGGTGACAAAGGGCCTCTCGCTCAGAGTGAAAG
>NODE_2862_length_130_cov_16.161539
GAATGGTCAAACCCAGAATTGTGCTGTTAATATTTGTGTCTGGGAAAGTTGTCCTAACAGGGGCCAAAGTCCGACAAGAAATTTACGATGCCTTTGAAAATATCTATCCAATATTGAAGGGTTTCAAGAAGCAGTGAGTGCCAGTCATCTTTATCCCTGT
>NODE_97785_length_76_cov_13.552631
AAATCCACTAACAAGGCTCTAACCAGCCAGGACTATAGTAGAAAATTCTTACCCAAGATGTCACATAGCAGGACTGAATCCAAGATCACATGGCTGGAAAGCAAGT
>NODE_155541_length_63_cov_12.523809
ATAGCAAGGTGTACCAAAACGGAAACAATGGTCAGACATTGAAGTTCCAATAATGACTGTGGAGACGGACATAGTCAAGTGAATCAACAACCA
>NODE_120508_length_158_cov_10.835443
CATATATATACATGCATGCTGATGCACATGCACCATACTTCACTATACTGTCTCAATAGGAATTTCTTGAGCAAGAATTTCTTAGAATGGGTGGAATGTTGGGGTACATGTGCAATGGGGGAGTCAAAAAGTTGCAAGATGGTTACGGTGATGGGGAGAGAAGGGAGGTTGAAGAACCACCATAAGGG
>NODE_114074_length_65_cov_12.153846
TTCAAACCCAAATATATCTACAAAGAAATTAGCAATTAGAGAGAAATACGTTTGGCCCAGATTGGAATTTCTTTGTAGATATATTTGGGTTTGAA
>NODE_60213_length_98_cov_17.071428
AAAAAGGAACTCAACGTCAAAATATAGCTACATTTTTGTGCAGTCAACACATTTAATTTTTACACACTCACAAACACATTTCCTTAATGCCCACAGGAGGCTAAACACAGAGGGGACAAACAAGGACA
>NODE_151851_length_101_cov_10.386139
TATAATGGCGATGATGATGATGATGATGATGCTTGATGATCGCTGATGATGAGTTTTAGTATTCATCCATATTACAAATAACTACAGTAGACAATAAATATATATACATGTATTTTTATATATATATATAT
>NODE_154948_length_80_cov_12.662500
GCTCCAATGTGTACTCGGTGTTTCCTGCCCAGGTACTCGCATATATACACATACACACGCACGCATCTCACGATCCTACTGCTCTACTGTATTTATCAACAACTAATGAC
>NODE_50959_length_94_cov_13.000000
TTGATTTAACCTTTTAACTACGAAATATAAACTGAGGGAGCCTCTAGGGTGTCGTGGTCTTTTATTGTAATTCTACTGATATAAACCAATGAGGGAGTCACTAGCTACTCTTATTCTGTTCACA
>NODE_90986_length_139_cov_27.050360
ACCAGCAAGAACCAATATTTGTCAGGTGCCTGTAATAAGAGAAGGAACAGTCATTTTCCACTAATGTTTGTTTGTGTGTGTGTGAATATTATAACTAAAAAATATGAAGGTGGAAAGTGGGGTTGTATTATATTTAATTTGTTGCAATGGGGGGAAAAAGATTTTTTTT
>NODE_107189_length_85_cov_10.494118
CGGGAATCTATCTAGAAAGAATTGTTTGCTGAAGTAGTATGGAGGTCACGCTAGGAACTCCATACTGAATGAAAATCTTAGGTTTTGTTAATCAAAATATGACTCATTAACCCGG
>NODE_44920_length_168_cov_114.523811
GCTCACCCCGACATTCCATCATGAAAAACAATTTCTCTTTAGATAATTCCTGTGTTGAAAGTATAACATACACCAAATGATGACATTATACTTTATATTCAGTCATACACAGTTGTTTCAGCATAAACTCACCTTTTCAGTAACTGATATACTACTGCTTGGAATTCTGTTGACATTATTTGTAACATGTTGCACTCT
>NODE_145710_length_81_cov_64.345680
TCCCTCCAATAGCTTTAAGCAGTGTTTAGTGAAGCATGCTTCTCAGATGGACATTTGATCTTCTGTTCCTCCCGCTTCTTAACTAAACACTGCTTAAAGCTATTGGAGGGA
>NODE_4295_length_57_cov_2431.736816
TAAGCCTGGTGCTTCTTACTTGCAAGTAACTTCAAACGATGGATTCAGCTACAAGAGCGATGACCGTCAAATTAAGATGTTGCAAGT
>NODE_80053_length_155_cov_18.580645
GAAAGAATGGAAAAGAGAGAAAAAGTTTTTTCTTTGATTGTTTTTGTTTGTTTTTTTTTTCCTTTTACTTATCAAGTTCCTCATGAGACAAGACAGAAAGAAGGGAGAGAGAATGAGTGGGAGAGAAGAGAACAAGAAAGACACAGAGAGTGTATGTGTGTCTGTGTGTGTTTGAGTGTGTGTGT
>NODE_158428_length_101_cov_10.346535
AAATAACAGTTACTATCCAAGGACAAAAAAATCGTGTTGCACGGTGCAATTCAAAGAAGAAACAATATTCATTCATAGATCTTTCTCTTTCACATAAGACACAAAGACAGGCATGTAAAAATGAAATGATA
>NODE_78020_length_65_cov_46.184616
TATATATATATATGTATGTATGTATATAACCACATTTGTATATGTTGAACACGTATGTATGTATGCGAATATATATATATATATATATATATATA
>NODE_21882_length_161_cov_43.645962
AAAAAAAAAAAAAAAAAAAAAAGAAAAGTTCTTTTGATATCATCACCACCATCTCCATCATGTGTCAGTTTGAAAACACAATTTTAACATAGAAATCAAAGACAAAAAAAAAAAAGAAAATCTTTAAAAAAATAGAAAAAATAGAAGGGTGGTAGTAACTTCAGTGGTGGTGGTGGTGGTGATAGTAGTAG
>NODE_101811_length_112_cov_12.723214
GTTATACCAATGAAAGCAGTTTAAAATCCCATACACTAAAGTGTACCCATCGGGGCTCTTTTATGTCCACATCGTAAAATATTTGAACTTTTTAAAATATGTTGCCTATGATGCATGTTCATATCAAACCTCTACTCTCCAT
>NODE_125164_length_70_cov_17.142857
CAAGGCATTAGTTAACCTAATGTTGTTGTAGAAGATAAAGGTGTCACACAGAAATCAAAGCTGAAACTATGTGGTTGTGAACCAAACTTGTAATTCCCAC
>NODE_122593_length_83_cov_15.144578
TTGACATATAGCATTACCAGATTTTTTTTTATTTATTTAAAAATTGTCTTTCTTTCTACAGGAAATTCATTTCAAGCTGTGCAACATGAGAGAAAGCACTTGCCAGTTTTTTT
>NODE_157897_length_65_cov_10.476923
GGGAGGGGTAAATCAATTATGTCGACTCCAGTGTTCGACTGATATTTATTTTATTGACCAGAAAAGGATGAAAAGCAATGTAGACCACACCAGCA
>NODE_144738_length_107_cov_12.897196
AGAATATGTAGCATTAGGAATTTTTAAATAATATCTCATGAAATATTATTAAATATTGAACTACTTAAAACATAAAGAGAATCCACATATCTCTTACTGAGAGTTGAAAGTCACTGTACTTACATAGACATCTGAGA
>NODE_134358_length_71_cov_18.211267
AAAAAAAAAAAAAAAGGTGTTTGGGTGAAAAGACTAAACGGGTTTTCATTTTTTTTTCTCTTCCAAATAAATAAACAAGTAAAAAAAAAAAAAAAAAAAAA
>NODE_152021_length_63_cov_11.428572
GCAGCTTTGGACTGTTCGCTCGCCATTACTGCCTTGATGTGTTGTATTAAATAAGATGAATTTTATCGCAGAACTATCGACGTACTTAAGGCG
>NODE_105961_length_133_cov_11.090225
GTGTGGTGCAGGTATATATTTTTTTCCAGTCAGCACATCAGGAATTACATTTAAAGAACTTTTTTGAGGGGTGGGTGGGTGAAATCTCAAAATGCTGGTGAGATTCACTTATATATCGTATATATATGTATGCACGTCTATATAAATGTGTATATGTATATGT
>NODE_152425_length_97_cov_13.639175
TTTGGAAGGATCCCTATGAGTTTTTACCTCAACGATTCCTGGACAGTCCTTCACCCCAAACTTCATTCAATTACATACCTTTCTCAGCTGGCCCACGCAACTGTATTGGACAGAATTTTGCAATGCT
>NODE_68984_length_74_cov_38.108109
TTATAATACATAAATTCTTTATTTTGAAGGAAACAACAACACATAATTGTTTACTCTGGTACAGTTTTATACTTAGGAAATGAATTATTTACATTTGACGGATA
>NODE_56139_length_82_cov_11.731708
AGGAGAAAAGAGAATGTAGGCTGGGAAATTAGCTGTCAACTGTGACAACTCAAGGAATATTGTATTCATAATTTGCATACTAGTTAGATTGAGATAAACAATACCACCAACA
>NODE_129403_length_106_cov_12.452830
GGACTACATTGTCCAGAGTGTCCTTCCTGTTATAATATAATATGGTGTGATTTGAAGGAATTTGGTTCCTACAAAAGCTCATATCTAAGCATACATGCAAAAATTAAGTCAGCCTATTTCTAAGCAAGTGTCATGG
>NODE_131313_length_74_cov_13.121622
AACTTGAGAAATATTGGTTTAGGATTTCTCACTTTGTCAGGAAGTGTGGGAAACATGATTTCTCCATATTCTCGTCTACTTATGACGTACATAGCATGGTTACC
>NODE_145915_length_92_cov_11.086957
GTAAAACAGTATTTTCTCTCCATCGACGTTGGCGACGGCGAAGAGGCCTCGCACTGTACTTGCCCTCACTACTCTCCTCTCTTTCTTTATCTCTCTCTTATTGACTATACTCCTACTCTCCC
>NODE_33078_length_160_cov_23.962500
AGTCCAATATTCTACAATTTCTGCCATTCCACGGCTCCTGAAAGTTGAAGATTATGCTAATAATAATAATACTAATAATGATAATAATAATAATGGTTGTAAACTATGGCACAGGGCCAGCCTGTTTTTTGAGAGGAGGGAGAAGTTGATTATATCGATCCCCAGTACATGACTGGTACTTATTTTATCG
>NODE_107493_length_85_cov_14.494118
GAAGAGGAGGAAGAAGAGGGGAAAGATAAAGTAAAAGACCTGGGAAGAGAGGAAGAATCAGGCTTAGACATGGAAGCAGAGAAGAAAGAAGAGAAGGAAGAAGCAGTGGAAAATA
>NODE_101230_length_92_cov_29.793478
AAGAAGAGGGAGAGAAAAAAGGGCAATAAATGAATGGGAAGAAGAAGGAGGGGAGAAGAGGAGGAGAAGGAGGGCAAGTAGAAAATCAACAGTAGCTAAAGCAAACACTACCAAGCGCAAGC
>NODE_46849_length_66_cov_11.575758
GGGACATGCTAGCAGCCGTTATTTCAGCTACCACTATTTGGGCTAAAAAATTAACCAAAAAAATATTCTTTTTATTTAATATTAATAATAATTAAA
>NODE_40176_length_168_cov_28.970238
AAAAAAAAAAGAAAATCGTAAAGAATGCTACATATAATGTCCAGCAAAAGTATGAGCTTATCTTGTAGGTTAGCATTGTCCTAAATGGATGGCACCAAACAAGATAAAAGCTAATGCTGGCGACAACAGCTCTTCTATGTCTGACAGTCTTTGGCTTCATTCTAATGAAGCACCCTCATTGCATTCCTGCATATTAAA
>NODE_152310_length_85_cov_10.400000
GCTCTAATATTTCGGATCCAATGTGCATGCGTATATTTACAATGTGTTATCAGTTCACTGATAATTTTAGCTCTCAGTAATCTCAAAACTTATTTACAATATACATTGTTTATCA
>NODE_66326_length_152_cov_27.736841
ACACACACACACACACACACACACAAACTCTACCACAAATGTGTATCAAAATAATTTCAAAGGTATGTACAGAGAATAATTAAACATTTCATAATTAGCACACATTCCATCACATCTATACATGTACACACACACACATACAGAGAAAGACATCTATATACACACACACACACACACACACA
>NODE_28987_length_164_cov_26.060976
TGTGTGTGTATGTATATATATATACACACATGCTTATTACTCTTTAACATGAATAATATTCAGCCTGCTTAGCCCTCACTGGAGTGCTAATGAAAGTTAAGCAGACCCAAACTTTAAAATCACTGTCAACACTATTCTTGTTAAAGACTAACATATTGAGTAATTCTTCTGTTTAATGTAAAATTATTTTTGTC
>NODE_121697_length_159_cov_27.490566
AAAACAGACATTAAAAGATGATGATGATGACATACATACAATCAATCAATCACCATAAGTCAGGGTTAGCTACTAAAGCCTTCTTTTTATTCTCCAATTTCTCGTGTTCCTTTCTGCTGAAGAGCAGAGACTCAAAACGTAAGACTTTTACACCTTCCCGAGCATTAAACTAATACACCTGCTTGTTGT
>NODE_158881_length_108_cov_11.712963
GGGGAAGAGGTGGTCATGGTGAAGAAAAGGGATACAGTTTCGTGTGGAAGTTAAGGAGACATATCAAAGAAGGAAGCCATGCAACTGATAAAATGAGGTGAGATGTGAGATTCTGTTTTAATTTTGCTATATTGTGCA
>NODE_132646_length_157_cov_26.299362
TGTATATATATATATATATATATGTGCATGTATATATTTGTTATATATGTGTATGTTTGTTATATACACATACATAAACGCACACATGTATGTGTGTGTGGAGGGGGTGTAACTGAATTTCAAAGATTTTTTTAAAAAATAATTTGAACAAATATAGTTTTTTTTTTTTTAATAAATTAATTAGAAA
>NODE_66347_length_89_cov_250.112366
ATCTGTTTCTTGTTGGTATTGGCCAAAACAGAGAATGAAATTCAACAGAAGAACATCAACTTTGATCAACGGACGTGGAGAAATATGAGAAGCAATGGATATCTTGCATTGCCCCGTCA
>NODE_53477_length_134_cov_11.462687
TATATATACAATAGTAAACTGACACAGGAAGACAAAGAAGAAAAAACACAAAGAATGTGGAGAGACATCCCCCTCATCAATGATCTACCAGAAATCATCACAGTTTCAACACTTGTGTATGCCTGTCTTTGTTGCCCGCCGTCTCTTGACAGATGGTGTTGTTT
>NODE_141074_length_99_cov_20.000000
ATACATTGAATGGGTTGAAATGTCTTGTGAGATTGTGTAGATATTTTCTGTAGAAGTCTTTAAAAACATTTGTCAATTGTTTACATAAAGTCATTCTAGAATTTAGGATAACTGGAAAGGGACATAAAG
>NODE_145193_length_136_cov_10.683824
CTCCAACACAGTGTCTAGCCACTTAATGCAATCCCATATCTACTTCAGCCCTCACTACTTTCTCAGTTGCCCTATGAAAGAAATGAGTGTTCTTACAAGTTCCTTCTATCTTGATCACTCAGCACTTCTATACATATCCACATGTCCATACCAGCACAATTTTCTC
>NODE_147193_length_94_cov_11.936171
TGGAGTTTGTGAAAAAAGAAATAGTCATGTAATGTTTGAAGAAACCTGAAGCAAAAATTTAAAAAAGGACAGAAGGTAATGAAAGAGGAGGCGGAATAACAACAACAACAATAATAATAATAAT
>NODE_50614_length_144_cov_29.312500
GCATGGAAAACAGACGTTAAAAGATGATGAGGATGATGATATGCAAATATTTACACACAAGATCTTTCTTTACTCTAATTCACTTTCTTAAACACACACACACTAACATATATGCTTCTCTTCTGCCATACATGCACAGAAAAGCATACAAATATTCATTTCACCAACACAACT
>NODE_48312_length_165_cov_11.612122
TATATATATATATACATGAGCATCGATATTCTAAGGTCCCCATGTCGCTTTAGCAGAATATATCTTTATCTGCTAATAAATATTGTGAAACCATGGTACAAAGCTATAACATTGGTAAATGTTTTTAATTTTCTATTCAATTTTAATTGCTGTTATTATTGTGTGGTATGAGCATTAACTGCTATTTCTAGTGGT
>NODE_13901_length_75_cov_129.653336
GTGGCTTCCCTGCTTCAACCTACCCAAGTTGGCCAGTGAGTGAGTGAGCGAGCACGGCGGCACCCCCGACTTGGAGCAAAACTCCCCCTTCAAAAAAAAAAAAAA
>NODE_84126_length_69_cov_21.246376
TATGACCATTAACCTAATACAAACTGGTACAAGATATAAGTAATGTTTATTGAAAATCACTTAAATCTGGTACCAGTTTGTATTAGGTTAATGGTCATA
>NODE_31803_length_148_cov_14.783784
GTCATGTCTCATTTTGGTTTTTGGTTCTATTCACAGAATTTCTATACATTATATATATATATTATAAATCAACAAAAAATTGAGCAAATTTACTGAAAATAGCAATTTCTGAATGTTTTACCTCCTTAAAAAATACACCCAGCCATGTAAACAGATATTGTTCAAATGAGGTGGGGGG
>NODE_32561_length_113_cov_14.911505
TACATTGTGATTTCTGCAATGTGCTGCATAAATTATCAAGTAAAGGAGAGGCATCTTTACCTCCACTGATTCAGTTGCAAAGTATTATTTTGAGTAAAGTTATTTGGTTGCAGACCTCCTTTCAGTCTTTTTATTATCACTGG
>NODE_104059_length_66_cov_10.439394
CTAGGACGGTTGGATTAGTTATTAATCGTAGATAGATATTAAATCAAGCAAAATCGAAGTAGTTTGGACGAAAACGATTGACCATCGTTGTATCCG
>NODE_44091_length_168_cov_185.964279
CAGTGACCATTGTGAATAAGTTTCATTTTTGTACATGTAAAATATTCATCAGAGATCTTGAATTTTTTCATACAACATGGCTTTGTGTGATTAGCAACATATACAGTGCTGCTTTTCAGCCAATGTTGAAAGGATAGCAGCTGATTGAAGGTAAGATCATTGGGGAAATATGATTTGCAATAAAGTTTCTTCATGTAT
>NODE_126495_length_111_cov_14.729730
GAATGGATGGATTAACGAACAAATAGATGAATATATTAGGTTGTCAGTCGGATCTCGAAAAGATAGAATGATAGCTAGATATAGAGATAAATAGATAACGCTGATAGACAGATGATAGATGGATAGAAAGAAAAGCATTAA
>NODE_64573_length_126_cov_12.896826
CACACACACACACATACATATATATATATGCATGCATTCTCTCTATATTTCTATGCTTGTGTGTATGAAATACATGCCATAGCCATCTCTCTCCCTCTGTCTCTCTGCTTGATCATTGAATTCACAAACTTTTTATATCTCTCTCTCTCTCTCTCT
>NODE_145092_length_77_cov_12.805195
ATTGTATTTTCATTTCCGTTTTCTTCAGTTGCTCATGTTTCCATTCATTCCATGATATACCTCGATAGCTTACATTAGCCTTCTCATAATAGGGTCCATTGAGAATA
>NODE_46903_length_89_cov_10.438202
GGGAGATGGAGAGTTGGTTACGTTGACCCCTATACTTGACTGGTGTGTATTTTATTGATCCTGAAAGGATGAAAGGCATAGTTTCCTTGGCAGAATTTGAACTCAGAACACAAAGACAG
>NODE_56135_length_110_cov_62.927273
AAAAAAAAAAAAAAAATAAACACATTTGCTGTATATATTTCTTTCTGATTAATTGACTAACTTAGAGGCTTAACTTCAAACAAAATATTTGACAAAATTTATCTTTATTGCCTCTCTCTCTCTTTCTCTCTCTCTCTCTC
>NODE_145066_length_117_cov_10.256411
CTTCCTTTAACTCAGTCAGAGTTTAGAGAGTAAAATATAGGAATTATTCTGTTGGTACATTTAGCCATTACAAATGTTGGGTGTCATCAGTCATCTCAACTGAGGTGACAAAGGTAGATTGATAGGTTCACAGCAGATGACATGTCA
>NODE_36959_length_81_cov_14.814815
TCAGTTTCCTTTAATATAGAGCAACAAGCTTCAACTACTTTATTTTCATGGCTCTGTATTGAATATATTTAATAATTGTATTAGGTAATGGTTTTGTTGGACAGCCCTCAC
>NODE_123318_length_68_cov_15.176471
AGTGATCGGAAAAATAAACACTGCATATATTTCAGTATATGCTTATACTAATATATATATATGTGTAGATATACGACGGGCTTCTTTCAGTTTCCATC
>NODE_62370_length_119_cov_10.588235
TCTTTAACAACAATAATAGTTCGCTTAATCACTAATAACTTCATTAGGTAGAGAATGCAGCTATATTAAAAATGAAAAAGTATTGTAGGCCAAAACTATGATTTTACTCCCAATATTATATAATATAATATTGATTGGGAGTATCAAAC
>NODE_138172_length_157_cov_22.757961
ACCTCAACTCAACTATTACCAACTGACCCACCACATGCAGTGCCCTGCTGAACCAACAAGATTCGCTGGTATTGACTGTAGTATATTTGATGCTCCTGCTGCCAAGACTATGGCTCTATCAGTCCTGGTAGTCATAGAGATGCTTAATGCTCTCAACAGCTTGAGTGAAAATCAATCTCTATTAAAG
>NODE_136475_length_161_cov_11.360249
ACTAATTGCAATTTTAGACTATTGATTAAAGACTTTCGATCCCTCCAGTTTATTTTGCTTGTTGATCCAACAAAATATGGAAATATAATTGCTATCGTATATCTCCACACAATTTTCATATTCAAGCATAAACAAGGTATCACTGTTAACTATGAACGACATTTAATCAATAGTCTAAAATTGCAATTAAT
>NODE_98105_length_99_cov_16.969696
GGCTGGTTTCAGAAAGGGATGTCCGTAACTCGTGCTGTATTTCACTGGGTTCGCAAAGAACTTCAATGGCAGTTGACAAACCATGCATCAGTTCGTATTCTTCTTCATTTCCTCCAGCTCTAGCAGGGC
>NODE_35681_length_64_cov_43.218750
GGGAAGATAGTCTTTGTGTGTAGCAGATGCACGGGGGCAAAAGACACCACTGATGCCCAGATTTCAGACTCTTTCACATGCCAGGGTGTGAAAC
>NODE_5274_length_145_cov_322.062073
TCTCTCTCTCTCTCTCTCTCTCTCTTCGTTTATTTATCAATCACACAAGTGAATTCATTCTCACTTCCTCTCTCTCTCTCTCTATTCTCCATGTATCCCAACTCAAAGACTAAGCATTTCAGTTCCTTCCTAAAGATAATCAGTATCTCAGTTTATCCCTAAGCCACTACCCATC
>NODE_127488_length_84_cov_14.785714
AGTGAGAACCAGTTGAACACTAGGGGGTTAATCTAATTGACATACTCGCTCCCTTGAAATAGTTGACCATGTGTCAGAATTTGAAACCATCATTATTGAACTGGACAAAATATT
>NODE_147101_length_78_cov_18.294872
ATTCTTCAAAGGTGTTAAATCCATCAGCTGTGGTTGGAATAGTAACATCTGCAACAGTGGGGTTGTCATCTTCGAGACCTGCAGTAGGCTGAGGGGCATCTGCAACGG
>NODE_89453_length_65_cov_13.815385
GGGCAGGAGATTGTGTTCGTTTTAGTTGTAGAAGATTGTTACCGTAAGCAACATTCTCACATGATGATAAATTATTATTATTGGTAACAAGCTGA
>NODE_17656_length_64_cov_17.531250
GGCAGCTTTTTCCGTATCTTCTCTTTTGCTTGGTACTTTATATGATCATAGATTCAATTTAGGACTATGAACAGAACAATCATAATTGGCAGCT
>NODE_126313_length_61_cov_13.655738
AAACCAAAAAAATTTAAATTCCCAAAAATTATTAAAATGCAGCAAATTTACATGGTTTAACAATTTTTGGGAATTTAAATTTTTTTGGTTT
>NODE_148527_length_66_cov_21.000000
TTGCATGGCTCCAACTACACGGTTTTGCTGAGTTGGTGGTGTCACAGCAGAGTTTTCAGCATTTACCTGGGCTGATATTCCTATCAACAGAAGCCA
>NODE_120671_length_63_cov_12.523809
TGGGTGCTAATGTCTGCTGGAATACTCAGACACTCAGATGTTGATTTAATGAATTGTTAATGTGGTAATTAAACAATTGATTAGTTATTGCCA
>NODE_123756_length_85_cov_10.752941
GAACTCAGAATGTAGCAACAAGCAGAATACTGCCAAGTATTTCACCTGGTGTGTTAACAATTCTTCCAGCTTTACAACATCATCATCATCACTTAACGTCCGCTTTCCATATGGG
>NODE_115701_length_131_cov_21.267176
TATTATTATTTCTACTTTAGGTAAAAGGCATTTTCTGGGGGGAAGGAGGAAATGGGGTGATAGTTGATTACACTGACTGCCCTGGCCCCCAGTATGTAGCTGGTATTTATTTCATTGACCACGAAAGGATGGAAAGGCAAAGCTGACCTCAGCAGAATTTG
>NODE_25663_length_142_cov_27.626760
TCAAGAGCAGCAAAGGAAAAGAGAGGAACGTGATGGGCTGCAAAAGATCACTCCATCTTATGGCCATAACAGAAGGAATATTCAATCCATTTTTCTTTGCAAACTTTTTAGCTGCATCTCCCGTCAGCAAAGTAAATAATGCCGTTCCTCTCTTTTCCTTTGCTGCTCTTGA
>NODE_64402_length_67_cov_22.791044
GTAAAAAGGAAAACCTGAGATCAATTTAAACTTAAAAAAATCATACGTAGTTCTGAAATTAAAGAGTTTTTGTTTGGTCTTGAATGCATTGATCTCA
>NODE_54171_length_141_cov_46.680851
TTTTTTTTTTTAGTTTCTGTTTGTTGGGAGATGTGGCAGGTTATTTTCGCTCTCACTCCTTCCCTTTCTCTTATTTCTGCCACTATTTTAGCTCCCCAGCTTATCTCTCTATGTATCCGTCTATTTCGAAACCGATTTCAGACACACACATACACACAGACAACCCCCCCC
>NODE_1125_length_55_cov_3416.327393
GGCCTCGAGTGCACCTCAACGACACATATACAGCGTTGCAGCAGATTATTGCGGACAGACACGAAACAGTCGGAGGGGAAAAAAA
>NODE_91558_length_167_cov_19.856287
GGGAAAGAGAGAGGAGAGAAAGAGTGAATGCAGCTAGTTAAAAGTCAGACACAAGCAGAAATGCAACAGAAGTTACATTAACACAACGTGTGTACACACACACACACGCACACATAAGTGTGCGTGTGTGTGTGTATGTATGTGCACATATGTATGTGTGTGTTCGCGTGTGTGTATGTTATTTGGTGAAATATAAC
>NODE_146187_length_70_cov_10.285714
GTGGATGTGGGTATTTTTGGAAATCTTTTGTTTCATAAACTGGTTCTAATGCAGGATCAGTTCTATACATAGTGGGAGATTTTGGCTGAGAAATATTCAC
>NODE_147406_length_97_cov_23.226805
TTGGTAGGCAAGTTACTTACCACACAGCCATCCCTGCGCCTATTTCTATATAAATAAAATATAAATAAACTAACAGCACAATAGGAATACAGACATGCATATATATGCTGCATATATCCATGCGTGC
>NODE_43692_length_153_cov_87.424835
GAGTCTGTGGTCCGTGTAAACGGCTTCTTTACGAAACCTTTCAGGATAAAAAGATCAGTTCGTCAAGGGTGTCCTTTATCCCCCCTTCTGTATGTGTTGGCTCTCGAGCCTTTACTGCGGAAGTTGGAGGCGGTGGGGGGCACTCGGGACGGACTGTGGTGTGGTCGTGGGACCACTGCGTAT
>NODE_145531_length_72_cov_27.500000
TGTTAGTGTACAGGTATTTTAAGATGAATTTCTATATCTGTAAGATAAGATAGTAAATATATTACGCACAAGATGTGGTGTGTTTGATATAGAAATATTTGT
>NODE_94948_length_75_cov_18.186666
CCATCAGCACCATCAATTTTTAATGTTTTACTTCCCTTACATCACACAAAGGACACTGAGATTTCAACATCAAACTAAAACATTAAAAATTGATGGTGCTGATGG
>NODE_79190_length_78_cov_39.602566
TTCATAGCTTTTCAGTGTTTGTGTGCTGTGTGTGAAATATATATACATTTATTTCTGTTTCATATGAAAATGTATATGCACACACAAACATATATATATATATATATA
>NODE_134329_length_154_cov_23.240259
CACACAAACATATATACATATATATGTGTGTATACACACACTTTGGTGTTCAAGATATTTTAAAAACAATTTTTACCTTGCTTCTTCCCACCCTTTCGATCAGATATATGTATCCTTCAATGAAAGAGGTATTTTAGAAATGTATGTGGGTGAGTCTGAGCTTATTTATGTCACTGTATGTCTA
>NODE_119771_length_69_cov_10.942029
CTTTATAACTGTTTGAAATATATATATACATATATACATCTGTACATATTTATCATTTAATATATATTATTTATATATATGTATATATGTGTGTGTGGT
>NODE_585_length_52_cov_197.750000
ATTTTTTACGTTTCTGATAGGCTAAATGTACAATTTACTGTGTCATAACAACAACAGCTAATACAACTTTCTAATTACATTT
>NODE_158901_length_75_cov_13.933333
GTGTGTGTGTGCAAGAGAGAGAGAGAGAGAAATACATAATCCCACCTGTAATCTTTAATGTGGCTTCAGTCCACATTTAAAAACTTAAAAATCTCAATATCTGGC
>NODE_132571_length_119_cov_14.352942
TTCCAGAGACGCTCGTTTCTTCATCAGATGCTGTTGCAGCTCTCCTATTTGTTTGCTGTCCTTACAGATGTTCCCCACCACCCAATGGAGATCAACTTCTGAAGAATCCCTGAATAGCCTTTCTCACATTTGATACATTTTATATCTTC
>NODE_119962_length_155_cov_15.219355
GGTTGAAAGTGTTTTGTAGAACTGCAATCTAGTTATTAATAAAGAAACATCTGTAACTCACTGAAGGATTAAGCACTTTCTTTACCATATTAATAATGCCTTGTTCCTATGAACAAGCACCGAAGACACAAACACACACATATATGTTCTGTGTTTGTATGTGTGTATATATATATATATGTATG
>NODE_86289_length_91_cov_11.285714
AAAAAAAAAAAAAAAGTTACCAATAATGATAAATGCCTTACTGAAGGGATTAAAAAAATTAAGTTACCGATAATGATAAATGTCTCAATGAAGAAACTTAGAAAAACGGAAAAAAAAAAAA
>NODE_74602_length_90_cov_63.266666
GGGAGAGAGTGATAGAGAGAAGGAACGAATGCAAAGGAAAAAGGAAAACCAAAGAATAGCATAAAAACAAATAAGTGACAGAGGTGAACGATATATATATTTATATATATACATACATAC
>NODE_137691_length_124_cov_11.104838
AATATTTTCTATAGTGAAATGAAACTAAAAATAAATCTCAGTTGCATAAAATAATCATTGGAGTTTCCTAAAATATATTCCAGATAAATTTACCCTAGAAGCTGAATTGTTAAAAGTAAGAGTGTAGATAGATAGATAGATAAATAGATAGATA
>NODE_123913_length_79_cov_23.227848
TTCAGCCCAATCACACAAAGCACCATCACATAAAGCTCAAATGACACAAAAATGGACGGTTGACAATTTGCATGATCACTTCAGCCCAATCACACAAAGCACCATCACA
>NODE_88047_length_126_cov_17.412699
ATATATATATATATATATATATATGTATACTGTGTGTGTGTATAATACATTGCGAGTGAGTATTGTATGTGTACAGACATGTGTGAATTGTATGCAGTTGTAACTTCGATCATGATTTTAAATGCTTACATGTTTTTACACACACACACACACACA
>NODE_142059_length_71_cov_10.028169
TGCTTTAATAATGATAATTTAATTATAAGAAATATTTTTTTTACAAAAAATGAAGGATGTTTCTAAAAGTTCTACTGTATTCTTCATGGCTGATGAAAACC
>NODE_123290_length_70_cov_16.542856
GGTGGGTTGTCGTTAACATCTGTTATGGAAATGTGGACATTTAAAATTGTTTGTTTTGGAGGAAATCCTTGGTCTTTGGCTACTATCTGTATTTCATATT
>NODE_152098_length_112_cov_12.857142
CTTAAGTCTTTACCAGTCAGTTTGAATGTATTGACTGTACTATGTACTCGTTTGTAACACTCGGTACTATATATGTGTTGATATGAATCCCCATGTATGTTTTGTCCATGTATATGTTAGTATTAGTTTCTTCCCCCTCCCC
>NODE_122150_length_68_cov_17.514706
ATACATACATACCTACATACATACATACATGTATGTATAGTGGATAAATATGTGTCTGTGTGCTTGTATGTGTGTGTGTGTGTGTGTGTACACATTTT
>NODE_97376_length_168_cov_14.529762
GTGAAATAAAAAAAACTGATCAAAGATGTAGCTACCTCCATTTTGAAGTTCATAAGTTGAAAGACAGTCAAGTAAAATGTTATATACTTATTATTAATAAACTCCACCTCACTTTGATAAACAGTTCCAAAAGATATTTACTCCAACATTGCATAATCTACCAAAGACAACAGCTTCTACTGTTCACAGAATCTAGAG
>NODE_49769_length_168_cov_262.595245
AAAAAAATAAAAATATCATCTCCGAAACAAATATATCCAACATTAATGGAGGATGGTGTTTGAAAAAGAAAAGCTGGAAATCGGTTATTTTCTTTAATGGTTCTTTGTGAAGTAGCAACTGTGATTTTATCGTTCTCTTTTACACAAAACAGGCTACCTAAAACATACTGTAAACAATTATTTGTGAATAAAACCTTT
>NODE_123609_length_105_cov_12.771428
CGGTTTCAAAAGTTTCAGCAAAGCACAAGCATGCTCACTCATCAAAAGTTTTAAACAACTATATCAAATTTCTCACAGAAATCCTATGTAAATATAGATTTAACCATAAACAAAGGATGATAATTATGGGTGATA
>NODE_116378_length_91_cov_23.032967
CATTGTGATATCTGTAGTAAATCATTCTCTTCCAATAGCCACTTGACTGTTCGCAAACACAGTCATACAGGAGAGAGACTATATTCCTGTCATATCTGTGGTAAATCATTCTCTCAAAGTA
>NODE_104671_length_109_cov_18.853210
TGGTTGTTTATCATCTGTTGTCTCTTTGTCAGCAGACACACGGCAACAGACACTTGTGTTCAATTCTGAGGTAACAGGAATCTTTACCTCTACCCTCCTTTTTCATCACCACACACTGAATTATTGTTATTTTTTTTTT
>NODE_150125_length_80_cov_19.650000
GTTGGTGTTCATATGACAGGTCCTAGCATAATATAAACAGTTGAAATGTTTGGTATATCAAGAAGTACTATCTTGAAAGTAATGGCAGTCTTTGAGAATGAAGGAAAAAC
>NODE_87480_length_163_cov_23.828220
GAATATATCTCTCCGAAGCAGGTTCCGTTGGATGGTAAATATGTTCCTTTTTGGATTGCAGTACTAAATCTGTTTATAGTATGTTGTGAAATGGTGTGTGTATGTATGTATGTATGTATGATTGTGTTGTATGTGTATATGTGTGTGTGCGTATGTGTGTGTTTATATATATATGTATGTTTGTATGTATATA
>NODE_33363_length_147_cov_24.802721
TGCATTGCTATCTTATGTGTATCCTCGTTTATTAAGGCCTTTGGTTGAAAGTAATACTGTTACAAGTAAATCATCAGGGATAAATAAATCATTTCTGTGCACTTTGTAAATGGAACAAATGGTCATTCCATTGACACCAAACTTGCAGCTCACAGCAGTGAAGCTTCCATTGACATG
>NODE_159027_length_65_cov_11.276923
GATCTGTCATTATATAAATGGTAGGGTATTGGCCAAAGAAGTTGCTGTAGGAGGTAGTGACTTCACATGGATTCAGAGAGTGTGGGGAATAGATC
>NODE_96888_length_68_cov_10.264706
AAAACCTGTTCTGCATTTCACTTACCACTCATCTTTGTGTTATCCATCCTTCCTTTACTCATTTATTTACTGTATTTAATGAAAGTAGAACAGGTTTT
>NODE_42124_length_100_cov_207.550003
ATTGAAATTTCTAAAGTGATATTATCTAGCAATTAGGAAAAACAATTGTTCATAGAATGGTGGTGATGAAATACTTTGAGGTGTGAATTGTTTTAAAGCAGAGCCAGTGGCATACAGTATCAAAAAAAAA
>NODE_14114_length_94_cov_541.308533
AGTCAACCTCAGCGGAATTTGAACTCAGAACGTTAAAATGGATGAAATGCCACTGAGCTTTTGTCCAACATACTAATGATTCAGTGAGCTTACCGCATTCATATAATAATAATAATAATAATAA
>NODE_151336_length_66_cov_10.000000
TGAAATGCCTGTTTGCAAACTTGAACCCTCAACCTTCGAGCAGGTAGACCAATGCTGTATCCACTTGACCACAACAATGGTGCTTCTATGTGGCCA
>NODE_146250_length_121_cov_18.818182
CATTTTTTTTTCTTTCTTTTCTTTTCAGAGCGCTATGTCTAAATTGTAAAGAGAGCTGCTGCTTCTTCTCTCTCTTTGTCACTGTCAATATTATTATTATTATTATTATTTTATTATAATATTATTATTTATAGAGATTTTTTTTTTTTTT
>NODE_127857_length_67_cov_11.313433
GTGGGAGACAAAATAGATGATAAAAGGAAGATATTTCAGTAGTGAAGAGGTGAAAAAGGTCACATAGCCAGCAAAACTTGATGGACCTATGTTCAGC
>NODE_23093_length_150_cov_36.793335
CAATGACAAAAGACCAAGACCTTTGGAGATATGCTGTGACTGAGAAGACTAGGCAGAGATTCTGAGATCTCGGAAGTGCCACTTACAACTAGCTCACTTCTTAGTACCTTTGGTCGCATGTTGGCATTACGTACTTGAGGAGACATATTTAGTCAAGTATGTCAATTGAATCATAGTTGA
>NODE_77513_length_110_cov_22.690908
GGGGTATTAACCCCGAAATATTGAAGTAAGTTTTAACCTAAATATTAGTTATTCTCATTTTAGTTTATCACCTAATTTCGTTTGAATTATTTTTGGCCTTTTCTGTTTAAATTCATTACATATTCCACACAATGCTTTTC
>NODE_52957_length_76_cov_23.776316
TATTATTATTATTAAGGCAAGTTGGCAGAATTGTTAGCATGTTAGGTAAAAATCTTTATGGCATTTCACCTGACTCTACGTTCTGAGTTCAAATTCCGCCAAGGTT
>NODE_117417_length_74_cov_11.351352
ATTCCGGGAAGACGGCCAATGGATCCAGAAGATCACCTCTGGTGGTTATGACAATTCTAAAGATATCTACTGGAAGAACCCTCAGTACCTGTTGGAGATCCATG
>NODE_114409_length_89_cov_10.561798
CCTGGATTTAAATTGACGTGTATTCAAGCTGTAACTTCTGAATCCGAGTCAGGCACGTGTCAACGTTGCCGACAGAATGTCTGCTACGAATGATATTCTTTTGACACAGGACACCTCTA
>NODE_43051_length_92_cov_12.228261
TGTGTGTGTGTGTGTATACACACATAAAATGTGGAACAAGGTAGAAAAAAACACTCGAATACTGAAGGTAGTTATATGCTTTATTAAATAAAATACTTATGTGTATATATATATATATATAT
>NODE_53796_length_54_cov_97.444443
TTTTTTTTAAAACTAAACAACAAATTATTATTCTTCACATCGTCATTAATTACGATTATTATTATTATTATTATAATTATTGTT
>NODE_93547_length_143_cov_47.013985
AAAAACAAAAAAGATCAAGGTTTATATTTCATGTGTTCACCTGTGGATATCTTTAGTGCATTGTACAAACGGTCCCTTATCATGCCAATAGCCAAGCTTAAACTATGCCCTGCCGAGTTCTTCAGGCTGGCTATCTTATCTTTACTATTGTGTGGCTTTCAAATATGTAGGTG
>NODE_141088_length_86_cov_14.744186
AATTTACCAGTTGTATACCAGGACCAGTTCAGATGCTGACCTCCCACAGTTTCAAAATTTATGGACTGTGCCAATATTAGAAATCATTATTGTGAGAGTTAGCAGAAAGAGTACTA
>NODE_144907_length_62_cov_10.870968
CAGGGGGATAAAAATGAGAATTTTATCTCCATTTAATGTCTACCTTCCACCCTGACATTGGTTGGATGGTTCTGCAGGATCCAATATGTCAA
>NODE_71026_length_140_cov_26.664286
TGTGTGTGTGTGTGTGTGTGTGTGTGTTCTTGTCCGTCCATCACCACCAGGTGACAACCAGCATTGGTGTGTTTATGTCCCTGTGACTTAGTGGTTCAGTAAAAGAGACCAACAGAATATGTACCAGGCTTTCTTTTACACTTTTACCTGTTTCAGTCATTTGACTACAG
>NODE_131878_length_110_cov_17.154545
GGCAATATTATTGGACAAAAGGTTCTTAATTTCGCCTCTCAGTTTGCTAGCTTATAATGAATTTTCTTTTGTATAAAACAACATAATTATTGTTAGTGGTCATAGAGGATGAAAGAATTTTGTATAAACCATCCCCAATC
>NODE_3957_length_67_cov_3490.253662
TGTGTGTGTTGTATGTAGACGTATTCAATCGAAGTTGATTATTCACACCAGTGAAGGAAGGAATTCTCAGCTACATGTAGTGAGCACAATGTATATG
>NODE_65640_length_92_cov_111.119568
AGCCAAATGTGAAGATGGTGGGTGGCAGCGACGGTGATGAGAGTTGGAAGGATGAATGTTGACACTGTTAGGGAGCAGAGTAGCCAGCTAGGTAGACAGATAGATAGACAGACAGACAGACA
>NODE_128223_length_84_cov_12.309524
CACACACACACACACACACAAGTTAAAAAACAGAAAAAAAAAACAGGATGAAATACAGGCAAAGATATTGTTATTATAAAGACACTCAAAGAAGTAGAAGAAAGAGTTATATAA
>NODE_53121_length_67_cov_74.253731
AAAGAAAGAAAGAAAGAGACAGGGACAGTAAAAAGACTGTGCATGTGGAAGAGAGGGGGAGAGAGAGAGATGGATAGACAGAAACTGTGTATGTGTG
>NODE_1202_length_139_cov_5865.280762
GTCTTGCCTGATGGAGAACATGACTTGGAGACTGCACAGAAAGTCACAGAAACAGTGCTAGCTTTCACCTACAAAGCCCTAGCTGACCACCACATCTTTCTGGAAGGTACCTTGTTGAAACCCAACATGTGCACAGCTGGACACAGCTGCCCAAAGAAATTCACCCCTG
>NODE_105207_length_146_cov_83.095894
TTTTTTTTTTCCTTTTATTTTACTTTAGATACATGTCAATGGTGAAAGTGGTTGATGTTGTTGTTGTAGTGTTCCTCATTATTATTGTTGGTGATGTTACTGCTGATAAGAGTTGTGCCATTACAAGAGTTGTTACGGAATTATGTTGTTGCTGTTGTTGCGGGGGGGGGGGGGGG
>NODE_10928_length_68_cov_18.676470
GATGATGGAGTTGTGTTTGGGATATGTTGTGTATGGTAAGTGATAAGACAGTCCATTATATGTGTGTGAGTGTATGTATGTATGTATGTATGTATGTA
>NODE_4411_length_51_cov_106.000000
GCTGGTGGTATATTCTCCACATAGTACAAATGATGTAGCGCTCACGTCTACGTTGGAGAGAGTAGAGTTTTAGTGTTGTCA
>NODE_48687_length_70_cov_30.928572
AGTAAAAAATACTTTACCCAAGGTACTAAGAAGTTTATTTCCCAATTATATGGTCCTGGGTTCAATCCTACTTAGTACCTTGGGTAAAGTATTTTTTACT
>NODE_146797_length_54_cov_10.462963
GGGTCACAGTAAAATATAGTGTCTTAATTTAAAATTTTTCCTGGAACATAATTCTTGTCAATGGCTGGCTCTTGCAAGAACATA
>NODE_53995_length_134_cov_48.776119
TTTTTTTCCCTCCCCTTTTTATTTTTCTTCTTTTTAATCTAAATTGAATTGGGTACTGCTCTTGAAAGCAAGACATCCCAGAATCGTACATGAGTAAGTACTCTTGAATATGACTTTTTGGTCATGCTTTTAACACTAATAAAACTATTCCACTGAAACCCTTC
>NODE_147485_length_114_cov_10.789474
CATCAGCCCAGCAGGAACGAATCCTTGCTGTGTCCACCACGCCAACACCGAAGTGCAAATCTCATGTTGCACCCACAGTCAGCCTTTCCACGGTGCAACGGAAAGGCCTCTTGCTTTGCGAACCTCACCGAAGTGCAATGGTGA
>NODE_62926_length_91_cov_13.186813
ATTACATCAGTTTTTGGAGATAGATTATACGTGGAGCCTGTTGATGTTATCAGGCAGTGTTTACCCTCACCTGAATTCTTCAAGGGACGTGTTCTTGTCAAGGCCAAGAAACTGGCACCCG
>NODE_43420_length_96_cov_35.093750
AAACAGTTTTTTTCCCTACTACACATAACAGGTTAGTAATAGGTGTATATTTGTATGTGTAAATGTATGGATGTGTGTGTGTGTGTAAATGTATGGATGTATGTGTGTGTGTATATATATATATAT
>NODE_6709_length_121_cov_13.388430
CTAATTTCTGTGCTCTGTAAGACACATTTAACAGCAGTAACCTTATTTTTAGGAGTTATTTTCATAACTCAACTTGCTTGCAGTTTGTCTATGAAAGACTGCTTTCCTTGAAGATATTCAGTTGGGTCAATGTTTGACTGTTGAAAGGTGT
>NODE_75122_length_69_cov_17.130434
TTTTCATTTTTTTCTTCATGCTTTTCTTTTCTGTTGCTTTAAAATGTCTTGAAGAAATATTGAAGTAAAAGAAATCATTACCAAGTTGCTTAATTACCA
>NODE_155602_length_64_cov_10.312500
ATGGATTTCATAAATATACCACAAACAACGTATAATATTTAGAATATTTGGACTTCTTGATTGGCTGTACTTAAGTCTTTACCAGTCAGTTTGA
>NODE_126882_length_136_cov_27.911764
CTTGCCTGTTCTTGCTACTTTGATTTTTGTATCATCTCAAGTTTTTTGAGAACTTCTTTCTACAACAATTGCTTATTGGCTGAGGATTTTTCTCCGTACATATATATTTATTATATATATATTAGGATAGGAAACAAGGTCGTGGGGACTGCCCTGGGTTTCGCGG
>NODE_124103_length_89_cov_10.337079
GTTCTCACTTTCTCTCACAAAAATTACCTTCCTTGTCTCTGTCGGTTTCGTCTCTTTCTTTCCTTTGACTTATAGACATCATTATTTACTACTTTCTCTCTCTCTCTCTCTCTCTCTCT
>NODE_151692_length_82_cov_13.109756
CAAGCCTCACAATGTGTGGGGTGGAGCAGAGAGCAGCATAGTTTATTTATAACTATGTAAGAACCCTAGTACATTACTGGTACTTAATTTATCTGCTACACTCTGAAAGAAC
>NODE_34369_length_52_cov_78.480766
GTTGCTAGCTCTGTTGGCCTGTGTCCTGCACCTGTGGCACATGAAAAGCACCAACCAAGCGTGACTGATATGCCAGCATTAC
>NODE_88306_length_53_cov_25.547171
GTCCTAGTACACAGGATTATGTCCTAGTACGCTAGATTATGTCCTAGTACACTGATTATGTCCTAGTACACAGGATTATGTCC
>NODE_123818_length_118_cov_10.788136
TTATATTATCGTTGGATCTGATTCTGGAAGGATTGTCATCCTTGAATATCTTCCATCTAAAAATGCATTTGAAAAGATCCACCAGGAGACATTTGGCAAGAGTGGTTGTCGGCGGATTGTCCCCGGTCAGTTCTTGGCTGTTGATCCC
>NODE_66354_length_69_cov_29.376812
CAAGTGGTTGAGTACTCCACAGACACGTGTTACCTTAACGTAGATTTCAGGGGAGATTTAGCGTGACATAAATGTGTGACAAGGCTGACCCCTTTGAAA
>NODE_107462_length_146_cov_13.047945
GTGTGTGTGTGTGTGATATTATATATATATATCCTATTAATTCTGGACTATGGTTTACACTAGTATCCAGGAATTTGGATTCAGTGGCCTTTCACAGTCAGAATATCTATAAGATGCTCTACCAGACTTTCAATGAATGTGGATTGAGCATCTTTAGGTCACATTTGACAGGGGGG
>NODE_104644_length_135_cov_29.829630
TAATGTCACTAAGATTTTTGTCTCACTAGTTTTACTAAGAATATTTTAGATCAGTTAGTCATTAGTATTTTATTAAAGATGGTGTTTATTACTATCAAAGAAAATATTGCAGAAAAGATTATTAAAAATAAATAATACATTGGTTTCAAATTTTGGCACAAGGCC
>NODE_52328_length_114_cov_13.675439
TGAGACGAGACATCTTCTTTTGCTTTGGTCGTTGACGTGGCTGTAATACCCCGGGATTAATATTAAGCATGTTATATTTGGTAACTGTTCTGTAGTCGACAGGTTCTTGAGGTATTTCATTAGTCAATACTGACCGTTTCGATC
>NODE_138492_length_101_cov_10.099010
CTGAAAGTTTTTAACTATATCCAAGACTGAGGTCTTTCTTGCACTGAGATCACTGCATTTTTCCACTTTGCACTTTTCAGTGTTTGTTTGATTTTTCTCATTATTAGTATCAGTAGATGAACTTTGTTCCA
>NODE_41813_length_148_cov_26.797297
TATGTATATGTATGTATACGTATGTGTGTATCTATGAGTATGGGTGTACGTATGCATATGCATATATTTATGCGTATGTATGTGTGTTTATGCATATAGATGTAGATGTGTGTATGCGAGTAGATATACATGTGTATATACTTATATCTTTTTCATTTAGAATGTATGTGCGTATATA
>NODE_16223_length_156_cov_13.602564
TTTGCCTTTCATCCTCTTTGGGCCAATGAAATATAAGTACCAGAAGATTTTGAACATGGAACTGGTAGAATATTTGGTTGGACATGGTTGGTTAATTGAAATTTGGATCTTATTGGATTCTCACCAGAGCTGTCTACATCAATTTGATAAATCCCAGAGAAATAAGAAGCCAATTTTTCTATCTGC
>NODE_156353_length_100_cov_10.520000
TCTTCTGTAGCTTTTACCACAGTAACTTTCAGCAAGACCCCCTGTTATGCAGGCAACATATTCCCTATGTTGGTTTCCCCAAAACGTGTGGTATGGAAACATCTTAGTTGTTTCTTAGTAACCATTAATG
>NODE_152725_length_93_cov_12.258064
GCTTGTTGGAAAATAAATCTAGTTGATGTCTTTAGTTCATGTTATTGGGGCTAAAGTATTTAGTTATTTTCACATCAATTTCAGTACATCTACTGTAAGGAAAGACCCTTGATGAATCAGTGT
>NODE_95339_length_71_cov_17.859156
TATTGTACCCTAAGGAAGGAAAAGAAAAAAGACATATATATATATACATACTGTTATATCTATGTATATATATATTTATCTATAAATATAAGAAAAAAAAA
>NODE_20326_length_114_cov_10.771930
TGAACTCAAAATGTAAAGAGCCAGAAGAAAAATCACAAAGCAATTTTTTTTTCCTCAATGCTCTTATGGACAATGCAGTTCCATATTTGTGAGATGAGGAATTATGTCCTCATTTTGTTTGTTGTTAACACAATGTTTCGGCTG
>NODE_118376_length_138_cov_10.978261
GTGTATTTGAATATCATGAAGCCTTTGCAGTAAGTTCTGTGAAAATTTTTTTCGCTTTAATTTTTCAGACAAAAATTATAAAATGAGTTGTGAATATTTTGGTATGATAAAACTAAAAAGTTATTTTGCTCTCCACAGGGACAAATCCTGGCCAATCTTAAGGCAATG
>NODE_27359_length_132_cov_87.818184
ACACACACACATACACACACACACACACATTATTTTGTACAGTTGTTTTAAATATATTTAATCCCCATGCCCACCTCTTTTTATATGCTGTTTTCACTATTTATCATTTCTGGATGTTAATATTAATAAATGAATAATAGACCCCCCCCCCCCCCCCCCCCC
>NODE_78760_length_51_cov_45.470589
GCGTCTTAATAATAACTATTTCCTTGCCTGCATTTTGTCTTGTCTTTTTGCTATATACATACATACATATACACACACACA
>NODE_137417_length_71_cov_11.830986
ATCGCACAATAGTGAGCATGCCACTCAAAACATCTCCACTGAGTTCACTCTTCAAGGCATCTTCAATGCTCTTACGGGAAATCTTTGCATATTCACCAAAT
>NODE_81829_length_65_cov_12.000000
GTTCAACATAACAACCCTCTGTGTCTTTCTACCTATATTACAAACCATTATTGGTTGATGGATAGGTAGAGGTCTTAGAATATCAGAAGAAATGC
>NODE_28531_length_63_cov_17.269842
GTTGGGGATAAAAAAATAGTAACTATCATATATATATACTTCATGGGTTTTAGCAGTTTATTTGTAACAATTTGTAGATGTTTTATATTTGAA
>NODE_158002_length_86_cov_10.825582
GAAATAGTACAAAATTTGCTCCTCCCATCAAATTATGATATAAAAATAATACTGTATTTATCAGTATCATAAATTCAATTTTAGTTTACAGTTATTCATCAAATGGATTGAATTTT
>NODE_11766_length_88_cov_846.045471
TGGGTATGTGCTGTGGTTTATTGTGATGCTCTTATTCTTTACTGTATTGAAAATGTTTTACGTAGGATGTGTACGGTACGTAGTGGCACTATATTCTGACTGTTATATATGACATTAC
>NODE_144347_length_91_cov_23.329670
GGTAGGTAGGTAGGTAGGTAGGTAGGTAGGAAGGTAGGTAGGTTGGTGGGTAGATAAGTAGGTAGTTAGATCGGAAGGTAGGCAGGCAGAAAAGTAGGTAGGTAGGTAGGTAGGTAGGTAG
>NODE_73149_length_146_cov_100.684929
TTAGGACAAAATTTTTAAAGAAAAAAAAAAGGAATAAAGTGATATTTTTTGTGAGTGAGTGCGTGATTGTGATTGCATGTGTACATGTGCGTACACCCATGTGAATACAGTCATACATGCATGTCTAGGCTATTCTTCCATTACCATGTAGCCATTTCTGTTTTTTTTTTTTTTTT
>NODE_134169_length_63_cov_20.936508
GCATGGTAATTATCATTTATATTTATAACTAGATTAACAAAATTGGTAGTGTAATGGACAAAATATCTTGTACAATTTAGTCGAGTCTTTTTA
>NODE_81438_length_132_cov_27.007576
AGAAAGAATTTCAATCTAACTCAGTCAAGTTGCCAGTCAATATAGAAAGATCAAGGCAGTAGTAAATTGACAAAATGGTGAATACTACATCTTGCTTTAGTTTAATTACAGCTCTATATGCTCTAGGTTCAAATCCTGCCATGGTCATTTTTTTTTTTTTTT
>NODE_121995_length_138_cov_13.884058
TATTTTATCAACTTAGCTTAGCTGTCTCCTTAACTTAAGATTTCTTCACTATTGTAATCCTTGAACACATTCATTCAAGTTAGCTCTGGGGCAACAAGAAAAATATCTTGCAGCCAGTAGCACTTATTTTAGCAGCTTGTTCTCATCAATGGAATATTAAAATAATTA
>NODE_61244_length_129_cov_18.240311
TCTACTATAGGCACAAGGCCTTAAATTTAGGTGGAGGAGAGGAAGCTAGTTGATTATATTGACTGATGTTTGTTTATTTTATCAACTGATATTTATCTTAGCAGAATTTTAACTTAAAACATAAAGATTGATGAAATGCCATTAAGCATTTTATCTAGT
>NODE_55748_length_68_cov_18.926470
AAAACTTGATAAAAAGAATTAAAATATACACAAGAAAGAAACCCACCTTAATTTTGGAGTGATACTAGGATTTTTTTTTTTATTATTATTATTATTAT
>NODE_103195_length_139_cov_13.762589
TGATTCGCAACAAACAACAAACAACACATACACTCAATGTTATGCTCCACCCACCACCTTCACAACTTCTATTATGAGCAAGAGTGAAAGAGAAACAAAGAAACCTTGTGTCTAAAATACCCACTAAATCTCTGCTCATAGCTTCATAGCTGGGCATCTTTTTTTTTTT
>NODE_109905_length_64_cov_11.937500
TTAAGCTAGTGTTAGGAGCAAATTGTGACTTTGGTTAGGTGGTAGATTTTAATTCAGAACTTATAACAAGACATTTGTACCATGGAGCCAGAGG
>NODE_151723_length_62_cov_12.580646
AAATTGGATTTCTTCAAATAATCATCTGAAATTATAATTCATGAAAATATTTTTACACATTCATACATTAACTAATATACGTTAGGTATGTC
>NODE_78840_length_160_cov_23.668751
CGAGGGAAGAAAAAATTATGAAAAATAAAAGCAACAATTAACAAATTGTCATTCCACAGGGTGTATCATTGAGTATTAACATTGGTGCAATATAATATAAACCCACTCACAAAAGAAAAAAAAAATGTGTGTATGCATACATGTGCATATGTGTAAGTACTTGTGTGTATGTGTATATATATATATATAT
>NODE_68313_length_146_cov_23.869864
ACACACAAGAGCGCATACATATGCGTATGTATGTGTATATGTGGGTATTCATTCTCAATAATAATTGCTCAGAGAAATGGCGTATGAGATTTCAAAAATAATTTTACAAGTATATTATTATGTGTAACTTCCTATAGAATATTTAAAATTTTGACTTTTGCCAAAGAAATAAAGAA
>NODE_159046_length_64_cov_11.156250
ATCTGTGTTAACGTTGTGATGGTGTTGAGAGTGATGTACTGTACAGAGAAGTATTAACGAAAATAGCATTGATATTCAACCCTAGGTCAAAAGA
>NODE_17263_length_98_cov_35.979591
TGTGTGTGTGTGTTTGTGTGTGTATATATACACATAAAATAATACATAAGTTAGGAGGTGCATGGCTTAGTGGTAAAGGTGCTGGATTCATGATTGTGAGATTGTGGTTTCAATTCCTGGACCAGGCA
>NODE_158737_length_85_cov_12.235294
AAGGTCAACAAGTTCAGGGGTGGGTAGGGGAATGGAGTATATCTACCCCTAGTGCATAACTGGTCATGGAGCCGCAAAAGAGCGTGGCCCCGTCCGCCGAGCGCCGTGTCGCGGG
>NODE_107626_length_91_cov_15.747252
GTGGGGGGGGGGTAAAATAAGTATATAAATGCTACTACAGGTATTGAATATTATTTTGTAAACCAAAATTACATGTATACTATCAACATTTTCATCTATGCAGCTAGGAGTGGCTGTGTGG
>NODE_147349_length_70_cov_15.100000
TATATATGTGTGTGTGTGTATATATATATGAATGCATATATGCTTGTATGAGTGTGTGGGAGTGTATATGTGTTGGATATATATATATATATATATATAT
>NODE_49091_length_136_cov_90.470589
GAGATATACACATACATACATTTAGTTCAAAGATGAGATCCAAATATTCTCCGTATAGAATACACTTAGTAGTGCTCAAGTGGTTTAAACTCGAGCAGATATAGAAGCCTAACCTGCTTATTCCTACTTTACTTGTACACTCTCACACACACACACACTCACACAC
>NODE_66037_length_163_cov_12.779141
AGAAAGACAGTGAAGTCTCTGAATTTGTTCCTACCAATATGGCTGTGAATTTTGTACAACACAATCGCTTTACAATTGAAGAAAGTGGACCCCGATTAAAAGACAAGCATTTGCTTCTGAAACCAAAGCTTCTCAGAGTGGGAGATGCTGAGAAAATTGGTGAAATGGATAAAAAATCTAGAAGAGTTACAGT
>NODE_123237_length_114_cov_15.640351
TATATATATATATATATATATGCACATATGGGAACAGGGCACCACCAACAGCAAACAACATGAAACACAAAAACAAATTAGTTAAATATGCAAACAATGAAAGAAAGAAATGGAAAACAGAACAAGCAATACAAAGCACGACCC
>NODE_121628_length_162_cov_11.475308
AAAAGTAACTCAAATCAGTGCATTTACCATTGCCTTTTAATTTGATTGACTTCTGTAATTTGTTGAATTTAAAGTTCTCTGGGGTCTTTGGAGTATTCTGAATCAAACTAAAATATCCAGTGGTTCATAAAGGCTGAAGATAGTAGAGTACTATAATAATAAAGGATTTAGTTCTGAATCCGGACCCCCCCC
>NODE_84096_length_68_cov_21.441177
TTTTTTTTTTGCATATACTTCTTCAAAGACGGAGATTAATAGCAGAAGGAAGGAATAAGACTACATACAACAGCAAAAAAAAAAAAAAAAAAAAAAAA
>NODE_89274_length_76_cov_10.092105
GTGAAGGTAGAAAATGCAAAGGCCTGCCAGTCAGGAAAGGCAAAAAAAAACCTAGCTTATACTAAAAATAGTCACATCAGTGAAAATCTCAAATCTACAGAGTAAT
>NODE_63571_length_129_cov_17.108526
GCATATAAACAGTTGTTTTAAACCTTGTCTATCAGGTTGTCAGTGTCCATCCGATAAAGTGCTGCATGATGGCTATTGTATTAAAGCCAGTGAATGTCCCAAAAATTAAGATTAACCAAGAGAAACTTTTCGGATTTAACCAGATTATGGTAATCTCAT
>NODE_70665_length_82_cov_12.243902
CTATCTATCTATCTATCTATCTATCTTTTTATGTACATCAGTCTGTCTACCTACGCCAGTCTATCTACCTATCCATCTATCTATCTATTTATATACACATACATGCAGGTAT
>NODE_12234_length_116_cov_33.922413
AACAATAATGAAACTAAATTCATGTGGGTCTTCTTTGTCTTTTTGGACTACACTTCTTTCCATTCCATCCAGCTCAAATCATGCTATATTTTATTTTACTTTCAGTAAGATTTTTTTAATGCTATATGAAGGAATTAGAAAAGGAG
>NODE_104299_length_90_cov_11.866667
GATTTGTATTTTACCAAAAAATTTTTTTTTATAAAATTTATTTCTATGGGTTGGCAGGTTAAATAGACTGAATGGTTAATAATATTGTGTAAAAAAACAAACAAACAAACAAAAAAAAAA
>NODE_9172_length_167_cov_10.820359
AACACATTAAAACACATTCAGTAAAGAAACCGTTTGAGTGTGGCATTTGCTCAAAAGCATATGCTAAATTTTCACAATTAAAGCTTCATACAAGATCACACACTGGTGAGAAGCCATACAAGTGTGATTATTGCTGTAAATGTTTTGCCTGCAGTTCAGATCTGCGCATCCATACCAGAACACACACTGGTGAAAAG
>NODE_124580_length_150_cov_23.100000
TTTTAAAAGTCCGTTCTCTTCAAGCAACAGAAATGCTCGTCGCCAAATAGAATTTATTCATCAATAAAATTAATGTTTATTGAAATACATGACAAACATTAAGATAAAAATTTCTTCAAGCTCCAAAATGATAAAATCAGATTAGTAGAAACGCAAGATTTTCCACCTCTGTCTTGTAGG
>NODE_133435_length_130_cov_17.753845
GTTGAGGTTTGTCCATAGAGCAACATACTAATAAATAAAATTGCATTGTATTAGGTTGTGGTAGCATGTTGAGAGAGCATGTTCTCTTGACAGATGCATTAAGAAAGTCAATCAGTAGAGAAGTAAGTTGCTAGCCTCTTCTGTTGATTCAAATGGACAA
>NODE_37105_length_132_cov_76.143936
TCTCTGTATTCTGTACAGAGATAAATGAAGTGTTTGTCTGTCTGTCTGTCAGCTGGTCTCAGAGAGAGGAAGAAACGAAGCAAGAACCAGCATGAAATGGTGGTGGTTGTGGTGGGAGTGAGGTGGTGAAGTCCCTTATTTCTGCTTTCTTTTTTTTTTTTT
>NODE_112041_length_114_cov_18.982456
TTTTTTTTTTTTTTTTTTGAGTGGGCGTCAGTAAAATACCATTGGAATACTGAAGTCAATGTAATCAACTTGTCCTCTCTCCAAACTTGCTGGCATTATGCCAAAATTTGGAACCATTATTAAGGTAGCAGATTAGTAGGATTG
>NODE_108406_length_71_cov_12.436620
GGGGAGGGTAACAGGAAATTGCTACATTTATATCTTTCCCAAGGGCATTAGCAATGGCAATAAAGCAGTTCCTGGTGGGAATTGAAACCAGCAAGAATATT
>NODE_1393_length_106_cov_10.566038
ATAACATAAGTCAGGAAAATTATACCTTTGCATATCGGCCCTGATGGGACTTGAACCCACAATCTTCGGGGGCCGACGCCTTATCCATTAGGCCACATATATACACAGACATTCATACACACACATACGTACATGC
>NODE_111494_length_63_cov_12.523809
CGGGGGGGGGGAAGGGTCCATGCAATAAGATAGTAGACTAGAGACCCACAATATTATTTTAACTCACAAAAGTGAATGTGTGAAAAATAAATT
>NODE_38412_length_87_cov_159.770111
TATATATATGTATGAATGCATATATATGTGTAGTGTGTATATATTATATATCCAACAATGATGACAATTGCGCAGCAATGTTGAAGGTGATGATGATGAAGGCGAAGAAGACGATGA
>NODE_48445_length_130_cov_69.215385
ATGATGATGATGATGGTGGTGGTGGTGGTTCGACAGTGTAAGAAAGAAAGCAAGAAAGAAAATCGAGTGTATCCTAAAAATCTGTTTATGCTTTGACCGTAAGCATATAATGACTATATAAGGGAAGAAGTAAGCCAGCTGGAAGAAGAGAAAAAAAAAA
>NODE_72197_length_153_cov_11.196078
AAGATGTAGAAATCCAGTTGTATTATTGTGTATCACAACTGAATGGTAAAGTAACAGTTAAAAAAAAGTTAATCTATTTCCAACATCCAACACATTTAAACACAATAGTCTTTACGATAATAAGCACAACTCAGCAATAGCCTTCATAACATCAATAGCATTATAACAGATAAGATTTTACTA
>NODE_66713_length_58_cov_465.741394
TTTTTTGCGGTTTTATATTTCTTTCAACTATCACTGGTCGGAACGTTGACACGGTTTCTGTAGTTGTAGTAGTAGTAGTAGTAGTAGT
>NODE_96626_length_99_cov_12.101010
TAAAGAGAGAATTGGGTAAGCAGTATTAACACTTTTGTTGCCATATTTTCATGGAAATATTAAAATATGAAAAGTTTAGTAAAATAATTTTCTCATTCTTAAGCTGTTGCTTGAGACATAAATGAATTT
>NODE_147576_length_65_cov_12.769231
GGGGGGGTTAAGTTCGGTAATTAACATGCTGATAAATTTTATCTTGAACTCATCAAGCAAATGTGACTGGACAGAGTATGCCACACTGGACAGTT
>NODE_19878_length_69_cov_348.637695
GGAGGGCCACCAGGCTGTGGTGGGCCTGACGGTGGACCCCCAGGGCCAGCCTGTGGATTTTGTGGTCCAGACATGATTGTGTCGTCAAAAAGGGGGGTT
>NODE_139003_length_62_cov_17.451612
CGCGGGTTTTGTATTTTTTGTGTATTTTTTCTCCCTTATCTCTACCCCCTTAACCAGTGGCATTAACTGTGGAGATTACCTATGATAATTTT
>NODE_135704_length_64_cov_16.703125
ATTGTGGGTGATAACAAAGGGGATATTTTTATATTCATTTTTCCGTTTCTCCTCAGTGCGAGTGTTTTTTCTTCTTAGTGTTGATAGTGGGATA
>NODE_130686_length_89_cov_11.269663
GTGATGTATTATCATATGGAGTGAAGTGTGGAAGGTGTGTGGAGTGAGATTTAAGTGAGCTTATGAAGTCTGTGATGTCACTTAGTTGGGAATTTCTAAAGAATTATTTGGTTTTGTTC
>NODE_121045_length_67_cov_17.910448
GATAACCAAACTCAAATCTAAAAACAAATAACTTTAAACTAAAAATAATCAATTTCAAACAAAAAACAAAAAAAACATTAAAAATAAACATTCCCCC
>NODE_139060_length_78_cov_11.679487
CCTCAATCCAATTCGACCAAGTTGGAATGGAAAGCATTTTATTTAGGTCATTCATTCAAACTAAGCTATTAGAAGCAGTTGCTTTCATGGACCCTGTTCACTCTCAAT
>NODE_102563_length_160_cov_13.825000
[truncated: 4,285,383 more chars]
